# Supplementary material for: Comparative transcriptomics of a generalist aphid, Myzus persicae and a specialist aphid, Lipaphis erysimi reveals molecular signatures associated with diversity of their feeding behaviour and other attributes
Source: Front Plant Sci. 2024 Dec 2;15:1415628. doi: 10.3389/fpls.2024.1415628 (PMC11648428; doi:10.3389/fpls.2024.1415628)
Supplement: Supplementary file 8 [file DataSheet1.xlsx]

## Sheet: Chemosensation(AD)
Supplementary Table 1: Differentially regulated unigenes in adults under the category of chemosensation-related.
Gene-ID	log2FoldChange	Status	Functional Description	GO ids	GO names	KEGG pathways	enzyme code	enzyme names	Pfam
TRINITY_3272_c0_g1_i1	20.0598	Upregulated	putative odorant-binding protein A10 [Aphis gossypii]	0	0	-	0	0	Insect pheromone-binding family, A10/OS-D
TRINITY_1613_c24_g1_i1	18.2271	Upregulated	odorant-binding protein 2 precursor [Acyrthosiphon pisum]	F:GO:0005549	F:odorant binding	-	0	0	PBP/GOBP family
TRINITY_7233_c1_g1_i1	17.6318	Upregulated	gene=LOC107173304 Dbxref=GeneID:107173304,Genbank:XM_015523791.1 Name=XM_015523791.1 gbkey=mRNA model_evidence=Supporting evidence includes similarity to: 4 Proteins%2C and 100%25 coverage of the annotated genomic feature by RNAseq alignments%2C including 1 sample with support for all annotated introns product=uncharacterized LOC107173304 transcript_id=XM_015523791.1 protein_id=XP_015379277.1 gen…	0	0	-	0	0	Insect pheromone-binding family, A10/OS-D
TRINITY_4635_c0_g1_i1	17.5603	Upregulated	general odorant-binding protein 72-like [Myzus persicae]	F:GO:0005549; C:GO:0016020	F:odorant binding; C:membrane	-	0	0	PBP/GOBP family
TRINITY_3272_c2_g1_i1	16.5443	Upregulated	putative odorant-binding protein A10 [Myzus persicae]	0	0	-	0	0	Insect pheromone-binding family, A10/OS-D
TRINITY_225_c0_g1_i1	16.3242	Upregulated	odorant-binding protein 5 precursor [Acyrthosiphon pisum]	F:GO:0005549	F:odorant binding	-	0	0	#N/A
TRINITY_8843_c3_g1_i1	14.5364	Upregulated	eIF-2-alpha kinase activator GCN1 isoform X2 [Myzus persicae]	P:GO:0000226; P:GO:0006417; P:GO:0033674; F:GO:0019887; F:GO:0019901; F:GO:0043022	P:microtubule cytoskeleton organization; P:regulation of translation; P:positive regulation of kinase activity; F:protein kinase regulator activity; F:protein kinase binding; F:ribosome binding	-	0	0	#N/A
TRINITY_8821_c3_g1_i1	13.7655	Upregulated	farnesyl pyrophosphate synthase-like [Melanaphis sacchari]	P:GO:0000105; P:GO:0006096; P:GO:0008299; P:GO:0042811; P:GO:0070814; F:GO:0016765	P:histidine biosynthetic process; P:glycolytic process; P:isoprenoid biosynthetic process; P:pheromone biosynthetic process; P:hydrogen sulfide biosynthetic process; F:transferase activity, transferring alkyl or aryl (other than methyl) groups	-	EC:2.5.1	Transferring alkyl or aryl groups, other than methyl groups	Polyprenyl synthetase
TRINITY_3633_c0_g1_i1	13.0282	Upregulated	odorant-binding protein 9 precursor [Acyrthosiphon pisum]	F:GO:0005549	F:odorant binding	-	0	0	PBP/GOBP family
TRINITY_2783_c5_g1_i1	8.57396	Upregulated	geranylgeranyl pyrophosphate synthase [Myzus persicae]	P:GO:0008299; P:GO:0042811; F:GO:0016740	P:isoprenoid biosynthetic process; P:pheromone biosynthetic process; F:transferase activity	-	EC:2	Transferases	Polyprenyl synthetase
TRINITY_DN5865_c0_g1_i1	3.30777	Upregulated	odorant receptor 22c-like [Rhopalosiphum maidis]	0	0	-	0	0	7tm Odorant receptor
TRINITY_DN6244_c0_g2_i1	3.29621	Upregulated	gustatory receptor for bitter taste 66a-like isoform X1 [Diuraphis noxia]	P:GO:0007165; P:GO:0050909; C:GO:0005886	P:signal transduction; P:sensory perception of taste; C:plasma membrane	-	0	0	7tm Chemosensory receptor
TRINITY_DN31431_c0_g1_i1	2.48585	Upregulated	uncharacterized protein LOC111037398 [Myzus persicae]	0	0	-	0	0	7tm Chemosensory receptor
TRINITY_DN3958_c0_g1_i1	-3.29442	Downregulated	geranylgeranyl pyrophosphate synthase [Myzus persicae]	P:GO:0008299; P:GO:0042811; F:GO:0016740	P:isoprenoid biosynthetic process; P:pheromone biosynthetic process; F:transferase activity	-	EC:2	Transferases	Polyprenyl synthetase
TRINITY_DN4407_c0_g1_i1	-3.85737	Downregulated	ejaculatory bulb-specific protein 3-like [Sipha flava]	0	0	-	0	0	Insect pheromone-binding family, A10/OS-D
TRINITY_DN283_c0_g1_i1	-3.90523	Downregulated	ejaculatory bulb-specific protein 3-like [Sipha flava]	0	0	-	0	0	Insect pheromone-binding family, A10/OS-D
TRINITY_DN3662_c0_g1_i1	-3.92001	Downregulated	allergen Tha p 1-like [Vanessa atalanta]	0	0	-	0	0	Insect pheromone-binding family, A10/OS-D
TRINITY_DN914_c0_g1_i1	-4.08923	Downregulated	mitochondrial isoprenyl diphosphate synthase precursor	P:GO:0000105; P:GO:0006096; P:GO:0008299; P:GO:0042811; F:GO:0016765	P:histidine biosynthetic process; P:glycolytic process; P:isoprenoid biosynthetic process; P:pheromone biosynthetic process; F:transferase activity, transferring alkyl or aryl (other than methyl) groups	-	EC:2.5.1	Transferring alkyl or aryl groups, other than methyl groups	Polyprenyl synthetase

## Sheet: PCWDEs(AD)
Supplementary Table 1: Differentially regulated unigenes in adults under the category of PCWDEs.
Gene-ID	log2FoldChange	Status	Functional Description	GO ids	GO names	Pfam
TRINITY_3386_c2_g1_i1	13.5943	Upregulated	palmitoleoyl-protein carboxylesterase NOTUM [Aphis gossypii]	F:GO:0016787	F:hydrolase activity	Pectinacetylesterase
TRINITY_DN676_c0_g3_i1	-3.20693	Downregulated	calsyntenin-1 [Acyrthosiphon pisum]	P:GO:0007156; F:GO:0001540; F:GO:0005509; F:GO:0019894; F:GO:0042988; C:GO:0000139; C:GO:0005783; C:GO:0005886; C:GO:0042995; C:GO:0045202; C:GO:0070161	P:homophilic cell adhesion via plasma membrane adhesion molecules; F:amyloid-beta binding; F:calcium ion binding; F:kinesin binding; F:X11-like protein binding; C:Golgi membrane; C:endoplasmic reticulum; C:plasma membrane; C:cell projection; C:synapse; C:anchoring junction	Concanavalin A-like lectin/glucanases superfamily
TRINITY_DN740_c0_g1_i1	-2.94318	Downregulated	gene=LOC107165155 Dbxref=GeneID:107165155,Genbank:XM_015513255.1 Name=XM_015513255.1 gbkey=mRNA model_evidence=Supporting evidence includes similarity to: 1 Protein%2C and 100%25 coverage of the annotated genomic feature by RNAseq alignments%2C including 1 sample with support for all annotated introns product=uncharacterized LOC107165155 transcript_id=XM_015513255.1 protein_id=XP_015368741.1 gene…	0	0	Concanavalin A-like lectin/glucanases superfamily
TRINITY_5296_c0_g1_i1	10.7397	Upregulated	calsyntenin-1 [Myzus persicae]	P:GO:0007156; F:GO:0001540; F:GO:0005509; F:GO:0019894; F:GO:0042988; C:GO:0000139; C:GO:0005783; C:GO:0005886; C:GO:0042995; C:GO:0045202; C:GO:0070161	P:homophilic cell adhesion via plasma membrane adhesion molecules; F:amyloid-beta binding; F:calcium ion binding; F:kinesin binding; F:X11-like protein binding; C:Golgi membrane; C:endoplasmic reticulum; C:plasma membrane; C:cell projection; C:synapse; C:anchoring junction	Concanavalin A-like lectin/glucanases superfamily
TRINITY_8502_c0_g1_i1	13.1749	Upregulated	endoplasmic reticulum lectin 1 isoform X1 [Myzus persicae]	P:GO:0030433; P:GO:0030968; C:GO:0005783	P:ubiquitin-dependent ERAD pathway; P:endoplasmic reticulum unfolded protein response; C:endoplasmic reticulum	Glucosidase II beta subunit-like protein
TRINITY_8502_c0_g1_i3	13.1635	Upregulated	endoplasmic reticulum lectin 1 isoform X2 [Myzus persicae]	P:GO:0030433; P:GO:0030968; C:GO:0005783	P:ubiquitin-dependent ERAD pathway; P:endoplasmic reticulum unfolded protein response; C:endoplasmic reticulum	Glucosidase II beta subunit-like protein
TRINITY_DN11971_c0_g2_i1	6.13741	Upregulated	---NA---	0	0	Cellulase (glycosyl hydrolase family 5)

## Sheet: Detox(AD)
Supplementary Table 1: Differentially regulated unigenes in adults under the category of Detoxification.
Gene-ID	log2FoldChange	Status	Functional Description	GO ids	GO names	KEGG pathways	enzyme code	enzyme names	Pfam
TRINITY_DN4039_c0_g1_i1	-4.82329	Downregulated	UDP-glucuronosyltransferase 1-7 [Acyrthosiphon pisum]	F:GO:0008194; C:GO:0016020	F:UDP-glycosyltransferase activity; C:membrane	dnx00040:Pentose and glucuronate interconversions,dnx00053:Ascorbate and aldarate metabolism,dnx00830:Retinol metabolism,dnx00860:Porphyrin metabolism,dnx00980:Metabolism of xenobiotics by cytochrome P450,dnx00982:Drug metabolism - cytochrome P450,dnx00983:Drug metabolism - other enzymes,dnx01100:Metabolic pathways,dnx01240:Biosynthesis of cofactors,	EC:2.4	Glycosyltransferases	UDP-glucoronosyl and UDP-glucosyl transferase
TRINITY_8371_c0_g1_i3	13.449	Upregulated	UDP-glucuronosyltransferase 2C1-like [Rhopalosiphum maidis]	F:GO:0008194; C:GO:0016020	F:UDP-glycosyltransferase activity; C:membrane	-	EC:2.4	Glycosyltransferases	UDP-glucoronosyl and UDP-glucosyl transferase
TRINITY_DN1657_c0_g1_i3	-4.47375	Downregulated	ATP-binding cassette sub-family G member 4-like [Myzus persicae]	P:GO:0055085; F:GO:0005524; F:GO:0140359; C:GO:0016020	P:transmembrane transport; F:ATP binding; F:ABC-type transporter activity; C:membrane	-	EC:7	Translocases	ABC-2 type transporter
TRINITY_DN932_c0_g1_i2	-4.44331	Downregulated	ATP-binding cassette sub-family G member 1-like isoform X2 [Zootermopsis nevadensis]	P:GO:0055085; F:GO:0005524; F:GO:0140359; C:GO:0016020	P:transmembrane transport; F:ATP binding; F:ABC-type transporter activity; C:membrane	api02010:ABC transporters,	EC:7	Translocases	ABC-2 type transporter
TRINITY_DN2613_c0_g1_i1	-4.40636	Downregulated	probable cytochrome P450 6a13 [Melanaphis sacchari]	F:GO:0004497; F:GO:0005506; F:GO:0016705; F:GO:0020037; C:GO:0016020	F:monooxygenase activity; F:iron ion binding; F:oxidoreductase activity, acting on paired donors, with incorporation or reduction of molecular oxygen; F:heme binding; C:membrane	-	EC:1.14	Acting on paired donors, with incorporation or reduction of molecular oxygen. The oxygen incorporated need not be derived from O(2)	Cytochrome P450
TRINITY_DN3592_c0_g1_i1	-4.31837	Downregulated	ABC transporter G family member 20 [Bemisia tabaci]	P:GO:0055085; F:GO:0005524; F:GO:0140359; C:GO:0043190	P:transmembrane transport; F:ATP binding; F:ABC-type transporter activity; C:ATP-binding cassette (ABC) transporter complex	-	EC:7	Translocases	ABC-2 family transporter protein
TRINITY_DN5040_c0_g2_i1	-4.23803	Downregulated	peroxiredoxin-6-like isoform X1 [Diuraphis noxia]	P:GO:0098869; F:GO:0008379	P:cellular oxidant detoxification; F:thioredoxin peroxidase activity	-	EC:1.11.1.24	Thioredoxin-dependent peroxiredoxin	C-terminal domain of 1-Cys peroxiredoxin
TRINITY_DN549_c0_g1_i4	-4.19799	Downregulated	UDP-glucuronosyltransferase 2B15 [Acyrthosiphon pisum]	F:GO:0008194; C:GO:0016020	F:UDP-glycosyltransferase activity; C:membrane	-	EC:2.4	Glycosyltransferases	UDP-glucoronosyl and UDP-glucosyl transferase
TRINITY_DN2201_c0_g1_i2	-4.10429	Downregulated	2-hydroxyacylsphingosine 1-beta-galactosyltransferase-like [Diuraphis noxia]	0	0	dnx00040:Pentose and glucuronate interconversions,dnx00053:Ascorbate and aldarate metabolism,dnx00830:Retinol metabolism,dnx00860:Porphyrin metabolism,dnx00980:Metabolism of xenobiotics by cytochrome P450,dnx00982:Drug metabolism - cytochrome P450,dnx00983:Drug metabolism - other enzymes,dnx01100:Metabolic pathways,dnx01240:Biosynthesis of cofactors,	0	0	UDP-glucoronosyl and UDP-glucosyl transferase
TRINITY_DN2693_c0_g1_i1	-4.06719	Downregulated	UDP-glucuronosyltransferase 2C1-like [Diuraphis noxia]	F:GO:0008194; C:GO:0016020	F:UDP-glycosyltransferase activity; C:membrane	dnx00040:Pentose and glucuronate interconversions,dnx00053:Ascorbate and aldarate metabolism,dnx00830:Retinol metabolism,dnx00860:Porphyrin metabolism,dnx00980:Metabolism of xenobiotics by cytochrome P450,dnx00982:Drug metabolism - cytochrome P450,dnx00983:Drug metabolism - other enzymes,dnx01100:Metabolic pathways,dnx01240:Biosynthesis of cofactors,	EC:2.4	Glycosyltransferases	UDP-glucoronosyl and UDP-glucosyl transferase
TRINITY_DN727_c0_g1_i1	-3.82733	Downregulated	serine threonine-protein kinase nlk isoform x3	P:GO:0000165; P:GO:0006468; P:GO:0009605; P:GO:0033554; F:GO:0004707; F:GO:0005524	P:MAPK cascade; P:protein phosphorylation; P:response to external stimulus; P:cellular response to stress; F:MAP kinase activity; F:ATP binding	-	EC:2.7.11.24	Mitogen-activated protein kinase	Protein kinase domain
TRINITY_DN1682_c0_g1_i1	-3.68456	Downregulated	UDP-glucuronosyltransferase 2B1 [Acyrthosiphon pisum]	F:GO:0008194; C:GO:0016020	F:UDP-glycosyltransferase activity; C:membrane	api00040:Pentose and glucuronate interconversions,api00053:Ascorbate and aldarate metabolism,api00830:Retinol metabolism,api00860:Porphyrin metabolism,api00980:Metabolism of xenobiotics by cytochrome P450,api00982:Drug metabolism - cytochrome P450,api00983:Drug metabolism - other enzymes,api01100:Metabolic pathways,api01240:Biosynthesis of cofactors,	EC:2.4	Glycosyltransferases	UDP-glucoronosyl and UDP-glucosyl transferase
TRINITY_DN1259_c0_g1_i2	-3.62133	Downregulated	UDP-glucuronosyltransferase 2B9-like isoform X9 [Myzus persicae]	F:GO:0015020; C:GO:0016020	F:glucuronosyltransferase activity; C:membrane	-	EC:2.4.1.17	Glucuronosyltransferase	UDP-glucoronosyl and UDP-glucosyl transferase
TRINITY_6455_c1_g1_i2	11.1686	Upregulated	UDP-glucuronosyltransferase 2B2-like [Rhopalosiphum maidis]	F:GO:0015020; C:GO:0016020	F:glucuronosyltransferase activity; C:membrane	-	EC:2.4.1.17	Glucuronosyltransferase	UDP-glucoronosyl and UDP-glucosyl transferase
TRINITY_6455_c1_g1_i1	11.033	Upregulated	UDP-glucuronosyltransferase 2B2-like [Rhopalosiphum maidis]	F:GO:0015020; C:GO:0016020	F:glucuronosyltransferase activity; C:membrane	-	EC:2.4.1.17	Glucuronosyltransferase	UDP-glucoronosyl and UDP-glucosyl transferase
TRINITY_DN646_c0_g2_i5	-3.60589	Downregulated	cytochrome P450 4V2-like [Diuraphis noxia]	F:GO:0004497; F:GO:0005506; F:GO:0016705; F:GO:0020037; C:GO:0016020	F:monooxygenase activity; F:iron ion binding; F:oxidoreductase activity, acting on paired donors, with incorporation or reduction of molecular oxygen; F:heme binding; C:membrane	-	EC:1.14	Acting on paired donors, with incorporation or reduction of molecular oxygen. The oxygen incorporated need not be derived from O(2)	Cytochrome P450
TRINITY_DN2921_c1_g1_i1	-3.58713	Downregulated	ATP-binding cassette sub-family A member 3 [Acyrthosiphon pisum]	P:GO:0055085; F:GO:0005524; F:GO:0140359; C:GO:0016020	P:transmembrane transport; F:ATP binding; F:ABC-type transporter activity; C:membrane	dnx02010:ABC transporters,	EC:7	Translocases	ABC-2 family transporter protein
TRINITY_DN605_c0_g1_i1	-3.56949	Downregulated	UDP-glucuronosyltransferase 2C1-like isoform X2 [Diuraphis noxia]	0	0	-	0	0	UDP-glucoronosyl and UDP-glucosyl transferase
TRINITY_6455_c0_g1_i1	11.6844	Upregulated	UDP-glucuronosyltransferase 2B17-like [Myzus persicae]	F:GO:0015020; C:GO:0016020	F:glucuronosyltransferase activity; C:membrane	-	EC:2.4.1.17	Glucuronosyltransferase	UDP-glucoronosyl and UDP-glucosyl transferase
TRINITY_5021_c0_g1_i1	15.3342	Upregulated	UDP-glucuronosyltransferase 2B17-like [Diuraphis noxia]	F:GO:0015020; C:GO:0016020	F:glucuronosyltransferase activity; C:membrane	-	EC:2.4.1.17	Glucuronosyltransferase	UDP-glucoronosyl and UDP-glucosyl transferase
TRINITY_5022_c0_g1_i1	15.2087	Upregulated	UDP-glucuronosyltransferase 2B17-like [Diuraphis noxia]	F:GO:0015020; C:GO:0016020	F:glucuronosyltransferase activity; C:membrane	-	EC:2.4.1.17	Glucuronosyltransferase	UDP-glucoronosyl and UDP-glucosyl transferase
TRINITY_DN1399_c0_g1_i3	-3.54548	Downregulated	trans-1,2-dihydrobenzene-1,2-diol dehydrogenase-like [Rhopalosiphum maidis]	F:GO:0000166	F:nucleotide binding	dnx00040:Pentose and glucuronate interconversions,dnx00980:Metabolism of xenobiotics by cytochrome P450,dnx01100:Metabolic pathways,	0	0	Oxidoreductase family, NAD-binding Rossmann fold
TRINITY_DN279_c0_g2_i1	-3.50836	Downregulated	glutathione S-transferase-like [Myzus persicae]	0	0	-	0	0	Glutathione S-transferase, N-terminal domain
TRINITY_DN774_c0_g1_i4	-3.47649	Downregulated	esterase E4-like isoform X1 [Diuraphis noxia]	0	0	-	0	0	Carboxylesterase family
TRINITY_7233_c2_g1_i1	14.9118	Upregulated	UDP-glucuronosyltransferase 2B10-like [Rhopalosiphum maidis]	F:GO:0015020; C:GO:0016020	F:glucuronosyltransferase activity; C:membrane	-	EC:2.4.1.17	Glucuronosyltransferase	UDP-glucoronosyl and UDP-glucosyl transferase
TRINITY_DN45247_c0_g1_i1	-3.42418	Downregulated	cytochrome P450 4C1-like [Rhopalosiphum maidis]	F:GO:0004497; F:GO:0005506; F:GO:0016705; F:GO:0020037; C:GO:0016020	F:monooxygenase activity; F:iron ion binding; F:oxidoreductase activity, acting on paired donors, with incorporation or reduction of molecular oxygen; F:heme binding; C:membrane	-	EC:1.14	Acting on paired donors, with incorporation or reduction of molecular oxygen. The oxygen incorporated need not be derived from O(2)	Cytochrome P450
TRINITY_DN646_c0_g2_i2	-3.41993	Downregulated	cytochrome P450 4V2-like [Diuraphis noxia]	F:GO:0004497; F:GO:0005506; F:GO:0016705; F:GO:0020037; C:GO:0016020	F:monooxygenase activity; F:iron ion binding; F:oxidoreductase activity, acting on paired donors, with incorporation or reduction of molecular oxygen; F:heme binding; C:membrane	-	EC:1.14	Acting on paired donors, with incorporation or reduction of molecular oxygen. The oxygen incorporated need not be derived from O(2)	Cytochrome P450
TRINITY_DN774_c0_g1_i2	-3.37248	Downregulated	esterase FE4-like [Myzus persicae]	0	0	-	0	0	Carboxylesterase family
TRINITY_DN1682_c0_g1_i7	-3.34459	Downregulated	UDP-glucuronosyltransferase 2B1 [Acyrthosiphon pisum]	F:GO:0008194; C:GO:0016020	F:UDP-glycosyltransferase activity; C:membrane	api00040:Pentose and glucuronate interconversions,api00053:Ascorbate and aldarate metabolism,api00830:Retinol metabolism,api00860:Porphyrin metabolism,api00980:Metabolism of xenobiotics by cytochrome P450,api00982:Drug metabolism - cytochrome P450,api00983:Drug metabolism - other enzymes,api01100:Metabolic pathways,api01240:Biosynthesis of cofactors,	EC:2.4	Glycosyltransferases	UDP-glucoronosyl and UDP-glucosyl transferase
TRINITY_DN1918_c0_g1_i9	-3.33899	Downregulated	UDP-glucuronosyltransferase 2B2-like [Myzus persicae]	F:GO:0015020; C:GO:0016020	F:glucuronosyltransferase activity; C:membrane	-	EC:2.4.1.17	Glucuronosyltransferase	UDP-glucoronosyl and UDP-glucosyl transferase
TRINITY_DN1122_c0_g1_i2	-3.32649	Downregulated	UDP-glucuronosyltransferase 2B10-like [Rhopalosiphum maidis]	F:GO:0015020; C:GO:0016020	F:glucuronosyltransferase activity; C:membrane	-	EC:2.4.1.17	Glucuronosyltransferase	UDP-glucoronosyl and UDP-glucosyl transferase
TRINITY_DN675_c0_g1_i1	-3.30135	Downregulated	venom carboxylesterase-6-like isoform X1 [Diuraphis noxia]	F:GO:0052689	F:carboxylic ester hydrolase activity	-	EC:3.1.1	Acting on ester bonds	Carboxylesterase family
TRINITY_DN1682_c0_g1_i3	-3.29603	Downregulated	UDP-glucuronosyltransferase 2B1 [Acyrthosiphon pisum]	F:GO:0008194; C:GO:0016020	F:UDP-glycosyltransferase activity; C:membrane	api00040:Pentose and glucuronate interconversions,api00053:Ascorbate and aldarate metabolism,api00830:Retinol metabolism,api00860:Porphyrin metabolism,api00980:Metabolism of xenobiotics by cytochrome P450,api00982:Drug metabolism - cytochrome P450,api00983:Drug metabolism - other enzymes,api01100:Metabolic pathways,api01240:Biosynthesis of cofactors,	EC:2.4	Glycosyltransferases	UDP-glucoronosyl and UDP-glucosyl transferase
TRINITY_DN1316_c0_g2_i3	-3.29444	Downregulated	glucose dehydrogenase [FAD, quinone]-like [Rhopalosiphum maidis]	F:GO:0016614; F:GO:0050660	F:oxidoreductase activity, acting on CH-OH group of donors; F:flavin adenine dinucleotide binding	-	EC:1.1	Acting on the CH-OH group of donors	GMC oxidoreductase
TRINITY_DN2536_c0_g1_i4	-3.25858	Downregulated	ribonucleoside-diphosphate reductase large subunit [Acyrthosiphon pisum]	P:GO:0006260; F:GO:0004748; F:GO:0005524	P:DNA replication; F:ribonucleoside-diphosphate reductase activity, thioredoxin disulfide as acceptor; F:ATP binding	dnx00230:Purine metabolism,dnx00240:Pyrimidine metabolism,dnx00480:Glutathione metabolism,dnx00983:Drug metabolism - other enzymes,dnx01100:Metabolic pathways,dnx01232:Nucleotide metabolism,	EC:1.17.4.1	Ribonucleoside-diphosphate reductase	Ribonucleotide reductase, barrel domain
TRINITY_2457_c0_g1_i1	15.6464	Upregulated	thioredoxin reductase-like selenoprotein T homolog CG3887 [Sipha flava]	-	P:cell redox homeostasis; F:thioredoxin-disulfide reductase activity; C:endoplasmic reticulum membrane	0	EC:1.8.1.9; EC:1.8.1.8	Thioredoxin-disulfide reductase; Protein-disulfide reductase	Rdx family
TRINITY_DN279_c0_g2_i4	-3.1494	Downregulated	glutathione S-transferase-like [Myzus persicae]	0	0	-	0	0	Glutathione S-transferase, N-terminal domain
TRINITY_662_c0_g1_i1	16.7135	Upregulated	thioredoxin reductase 1, mitochondrial-like isoform X2 [Myzus persicae]	P:GO:0045454; P:GO:0098869; F:GO:0004791; F:GO:0050660	P:cell redox homeostasis; P:cellular oxidant detoxification; F:thioredoxin-disulfide reductase activity; F:flavin adenine dinucleotide binding	-	EC:1.8.1.9; EC:1.8.1.8	Thioredoxin-disulfide reductase; Protein-disulfide reductase	Pyridine nucleotide-disulphide oxidoreductase, dimerisation domain
TRINITY_DN1682_c0_g1_i8	-3.10255	Downregulated	UDP-glucuronosyltransferase 2B1 [Acyrthosiphon pisum]	F:GO:0008194; C:GO:0016020	F:UDP-glycosyltransferase activity; C:membrane	api00040:Pentose and glucuronate interconversions,api00053:Ascorbate and aldarate metabolism,api00830:Retinol metabolism,api00860:Porphyrin metabolism,api00980:Metabolism of xenobiotics by cytochrome P450,api00982:Drug metabolism - cytochrome P450,api00983:Drug metabolism - other enzymes,api01100:Metabolic pathways,api01240:Biosynthesis of cofactors,	EC:2.4	Glycosyltransferases	UDP-glucoronosyl and UDP-glucosyl transferase
TRINITY_10098_c1_g1_i3	13.4643	Upregulated	thioredoxin peroxidase 2-like isoform X2 [Acyrthosiphon pisum]	P:GO:0098869; F:GO:0051920	P:cellular oxidant detoxification; F:peroxiredoxin activity	-	EC:1.11.1	Acting on a peroxide as acceptor	C-terminal domain of 1-Cys peroxiredoxin
TRINITY_DN959_c0_g1_i1	-3.04873	Downregulated	UDP-glucuronosyltransferase 2B17-like [Diuraphis noxia]	F:GO:0015020; C:GO:0016020	F:glucuronosyltransferase activity; C:membrane	api00040:Pentose and glucuronate interconversions,api00053:Ascorbate and aldarate metabolism,api00830:Retinol metabolism,api00860:Porphyrin metabolism,api00980:Metabolism of xenobiotics by cytochrome P450,api00982:Drug metabolism - cytochrome P450,api00983:Drug metabolism - other enzymes,api01100:Metabolic pathways,api01240:Biosynthesis of cofactors,	EC:2.4.1.17	Glucuronosyltransferase	UDP-glucoronosyl and UDP-glucosyl transferase
TRINITY_5896_c2_g1_i1	19.4859	Upregulated	superoxide dismutase [Cu-Zn] 1-like [Myzus persicae]	P:GO:0019430; F:GO:0004784; F:GO:0046872	P:removal of superoxide radicals; F:superoxide dismutase activity; F:metal ion binding	-	EC:1.15.1.1	Superoxide dismutase	Copper/zinc superoxide dismutase (SODC)
TRINITY_DN15606_c0_g1_i2	7.96575	Upregulated	superoxide dismutase [Cu-Zn] [Ixodes scapularis]	P:GO:0006801; P:GO:0098869; F:GO:0016209; F:GO:0016491	P:superoxide metabolic process; P:cellular oxidant detoxification; F:antioxidant activity; F:oxidoreductase activity	hrf04146:Peroxisome,	EC:1	Oxidoreductases	Copper/zinc superoxide dismutase (SODC)
TRINITY_DN24156_c0_g1_i2	8.08874	Upregulated	superoxide dismutase [Cu-Zn] [Habropoda laboriosa]	P:GO:0006801; P:GO:0098869; F:GO:0016209; F:GO:0016491	P:superoxide metabolic process; P:cellular oxidant detoxification; F:antioxidant activity; F:oxidoreductase activity	hrf04146:Peroxisome,	EC:1	Oxidoreductases	#N/A
TRINITY_5335_c6_g1_i1	17.7792	Upregulated	superoxide dismutase	P:GO:0019430; F:GO:0004784; F:GO:0046872	P:removal of superoxide radicals; F:superoxide dismutase activity; F:metal ion binding	-	EC:1.15.1.1	Superoxide dismutase	Iron/manganese superoxide dismutases, C-terminal domain
TRINITY_DN20_c0_g1_i1	-3.03052	Downregulated	peroxidase-like [Myzus persicae]	P:GO:0006979; P:GO:0048477; P:GO:0098869; F:GO:0004601; F:GO:0020037; C:GO:0016020	P:response to oxidative stress; P:oogenesis; P:cellular oxidant detoxification; F:peroxidase activity; F:heme binding; C:membrane	-	EC:1.11.1	Acting on a peroxide as acceptor	Animal haem peroxidase
TRINITY_DN1399_c0_g1_i1	-3.00775	Downregulated	trans-1,2-dihydrobenzene-1,2-diol dehydrogenase-like [Rhopalosiphum maidis]	F:GO:0000166	F:nucleotide binding	dnx00040:Pentose and glucuronate interconversions,dnx00980:Metabolism of xenobiotics by cytochrome P450,dnx01100:Metabolic pathways,	0	0	Oxidoreductase family, NAD-binding Rossmann fold
TRINITY_DN2308_c0_g1_i2	-2.98604	Downregulated	UDP-glucuronosyltransferase 2B1-like isoform X1 [Diuraphis noxia]	0	0	dnx00040:Pentose and glucuronate interconversions,dnx00053:Ascorbate and aldarate metabolism,dnx00830:Retinol metabolism,dnx00860:Porphyrin metabolism,dnx00980:Metabolism of xenobiotics by cytochrome P450,dnx00982:Drug metabolism - cytochrome P450,dnx00983:Drug metabolism - other enzymes,dnx01100:Metabolic pathways,dnx01240:Biosynthesis of cofactors,	0	0	UDP-glucoronosyl and UDP-glucosyl transferase
TRINITY_DN675_c0_g1_i2	-2.97633	Downregulated	venom carboxylesterase-6-like isoform X1 [Diuraphis noxia]	F:GO:0052689	F:carboxylic ester hydrolase activity	-	EC:3.1.1	Acting on ester bonds	Carboxylesterase family
TRINITY_DN7956_c0_g1_i1	-2.84735	Downregulated	UDP-glucuronosyltransferase 2C1-like [Rhopalosiphum maidis]	F:GO:0008194; C:GO:0016020	F:UDP-glycosyltransferase activity; C:membrane	dnx00040:Pentose and glucuronate interconversions,dnx00053:Ascorbate and aldarate metabolism,dnx00830:Retinol metabolism,dnx00860:Porphyrin metabolism,dnx00980:Metabolism of xenobiotics by cytochrome P450,dnx00982:Drug metabolism - cytochrome P450,dnx00983:Drug metabolism - other enzymes,dnx01100:Metabolic pathways,dnx01240:Biosynthesis of cofactors,	EC:2.4	Glycosyltransferases	UDP-glucoronosyl and UDP-glucosyl transferase
TRINITY_DN4592_c0_g1_i1	-2.82476	Downregulated	cytochrome P450 4g15 [Diuraphis noxia]	F:GO:0004497; F:GO:0005506; F:GO:0016705; F:GO:0020037; C:GO:0016020	F:monooxygenase activity; F:iron ion binding; F:oxidoreductase activity, acting on paired donors, with incorporation or reduction of molecular oxygen; F:heme binding; C:membrane	-	EC:1.14	Acting on paired donors, with incorporation or reduction of molecular oxygen. The oxygen incorporated need not be derived from O(2)	Cytochrome P450
TRINITY_DN959_c0_g1_i11	-2.81819	Downregulated	UDP-glucuronosyltransferase 2B2-like isoform X1 [Rhopalosiphum maidis]	F:GO:0015020; C:GO:0016020	F:glucuronosyltransferase activity; C:membrane	api00040:Pentose and glucuronate interconversions,api00053:Ascorbate and aldarate metabolism,api00830:Retinol metabolism,api00860:Porphyrin metabolism,api00980:Metabolism of xenobiotics by cytochrome P450,api00982:Drug metabolism - cytochrome P450,api00983:Drug metabolism - other enzymes,api01100:Metabolic pathways,api01240:Biosynthesis of cofactors,	EC:2.4.1.17	Glucuronosyltransferase	UDP-glucoronosyl and UDP-glucosyl transferase
TRINITY_DN10826_c0_g2_i1	8.31784	Upregulated	ribonucleoside-diphosphate reductase large subunit [Polistes canadensis]	P:GO:0006260; P:GO:0008152; F:GO:0000166; F:GO:0003824; F:GO:0004748; F:GO:0005524; F:GO:0016491	P:DNA replication; P:metabolic process; F:nucleotide binding; F:catalytic activity; F:ribonucleoside-diphosphate reductase activity, thioredoxin disulfide as acceptor; F:ATP binding; F:oxidoreductase activity	nlu00230:Purine metabolism,nlu00240:Pyrimidine metabolism,nlu00480:Glutathione metabolism,nlu00983:Drug metabolism - other enzymes,nlu01100:Metabolic pathways,nlu01232:Nucleotide metabolism,	0	0	Ribonucleotide reductase, barrel domain
TRINITY_DN959_c0_g1_i8	-2.79397	Downregulated	UDP-glucuronosyltransferase 2B2-like isoform X1 [Rhopalosiphum maidis]	F:GO:0015020; C:GO:0016020	F:glucuronosyltransferase activity; C:membrane	api00040:Pentose and glucuronate interconversions,api00053:Ascorbate and aldarate metabolism,api00830:Retinol metabolism,api00860:Porphyrin metabolism,api00980:Metabolism of xenobiotics by cytochrome P450,api00982:Drug metabolism - cytochrome P450,api00983:Drug metabolism - other enzymes,api01100:Metabolic pathways,api01240:Biosynthesis of cofactors,	EC:2.4.1.17	Glucuronosyltransferase	UDP-glucoronosyl and UDP-glucosyl transferase
TRINITY_DN10826_c0_g1_i1	8.40817	Upregulated	ribonucleoside-diphosphate reductase large chain-like [Nilaparvata lugens]	P:GO:0006260; P:GO:0008152; F:GO:0000166; F:GO:0003824; F:GO:0004748; F:GO:0005524; F:GO:0016491	P:DNA replication; P:metabolic process; F:nucleotide binding; F:catalytic activity; F:ribonucleoside-diphosphate reductase activity, thioredoxin disulfide as acceptor; F:ATP binding; F:oxidoreductase activity	nlu00230:Purine metabolism,nlu00240:Pyrimidine metabolism,nlu00480:Glutathione metabolism,nlu00983:Drug metabolism - other enzymes,nlu01100:Metabolic pathways,nlu01232:Nucleotide metabolism,	0	0	Ribonucleotide reductase, barrel domain
TRINITY_7799_c0_g1_i1	17.8186	Upregulated	probable phospholipid hydroperoxide glutathione peroxidase isoform X2 [Rhopalosiphum maidis]	P:GO:0006979; P:GO:0098869; F:GO:0004602; C:GO:0016020	P:response to oxidative stress; P:cellular oxidant detoxification; F:glutathione peroxidase activity; C:membrane	-	EC:1.11.1.9	Glutathione peroxidase	Glutathione peroxidase
TRINITY_7684_c7_g1_i2	11.939	Upregulated	probable cytochrome P450 6a13 isoform X1 [Acyrthosiphon pisum]	F:GO:0004497; F:GO:0005506; F:GO:0016705; F:GO:0020037; C:GO:0016020	F:monooxygenase activity; F:iron ion binding; F:oxidoreductase activity, acting on paired donors, with incorporation or reduction of molecular oxygen; F:heme binding; C:membrane	-	EC:1.14	Acting on paired donors, with incorporation or reduction of molecular oxygen. The oxygen incorporated need not be derived from O(2)	Cytochrome P450
TRINITY_7684_c7_g1_i1	11.6315	Upregulated	probable cytochrome P450 6a13 isoform X1 [Acyrthosiphon pisum]	F:GO:0004497; F:GO:0005506; F:GO:0016705; F:GO:0020037; C:GO:0016020	F:monooxygenase activity; F:iron ion binding; F:oxidoreductase activity, acting on paired donors, with incorporation or reduction of molecular oxygen; F:heme binding; C:membrane	-	EC:1.14	Acting on paired donors, with incorporation or reduction of molecular oxygen. The oxygen incorporated need not be derived from O(2)	Cytochrome P450
TRINITY_3834_c0_g1_i1	13.4758	Upregulated	probable cytochrome P450 6a13 [Melanaphis sacchari]	F:GO:0004497; F:GO:0005506; F:GO:0016705; F:GO:0020037; C:GO:0016020	F:monooxygenase activity; F:iron ion binding; F:oxidoreductase activity, acting on paired donors, with incorporation or reduction of molecular oxygen; F:heme binding; C:membrane	-	EC:1.14	Acting on paired donors, with incorporation or reduction of molecular oxygen. The oxygen incorporated need not be derived from O(2)	Cytochrome P450
TRINITY_3834_c0_g1_i2	13.0494	Upregulated	probable cytochrome P450 6a13 [Melanaphis sacchari]	F:GO:0004497; F:GO:0005506; F:GO:0016705; F:GO:0020037; C:GO:0016020	F:monooxygenase activity; F:iron ion binding; F:oxidoreductase activity, acting on paired donors, with incorporation or reduction of molecular oxygen; F:heme binding; C:membrane	-	EC:1.14	Acting on paired donors, with incorporation or reduction of molecular oxygen. The oxygen incorporated need not be derived from O(2)	Cytochrome P450
TRINITY_DN959_c0_g1_i3	-2.79054	Downregulated	UDP-glucuronosyltransferase 2B2-like isoform X1 [Rhopalosiphum maidis]	F:GO:0015020; C:GO:0016020	F:glucuronosyltransferase activity; C:membrane	api00040:Pentose and glucuronate interconversions,api00053:Ascorbate and aldarate metabolism,api00830:Retinol metabolism,api00860:Porphyrin metabolism,api00980:Metabolism of xenobiotics by cytochrome P450,api00982:Drug metabolism - cytochrome P450,api00983:Drug metabolism - other enzymes,api01100:Metabolic pathways,api01240:Biosynthesis of cofactors,	EC:2.4.1.17	Glucuronosyltransferase	UDP-glucoronosyl and UDP-glucosyl transferase
TRINITY_4375_c0_g2_i1	12.7123	Upregulated	probable cytochrome P450 6a13 [Acyrthosiphon pisum]	F:GO:0004497; F:GO:0005506; F:GO:0016705; F:GO:0020037; C:GO:0016020	F:monooxygenase activity; F:iron ion binding; F:oxidoreductase activity, acting on paired donors, with incorporation or reduction of molecular oxygen; F:heme binding; C:membrane	-	EC:1.14	Acting on paired donors, with incorporation or reduction of molecular oxygen. The oxygen incorporated need not be derived from O(2)	Cytochrome P450
TRINITY_DN2284_c0_g1_i8	-2.74409	Downregulated	stress-activated protein kinase JNK isoform X1 [Diuraphis noxia]	P:GO:0000165; P:GO:0006468; P:GO:0009605; P:GO:0033554; F:GO:0004707; F:GO:0005524; F:GO:0106310; C:GO:0005737	P:MAPK cascade; P:protein phosphorylation; P:response to external stimulus; P:cellular response to stress; F:MAP kinase activity; F:ATP binding; F:protein serine kinase activity; C:cytoplasm	-	EC:2.7.11.24	Mitogen-activated protein kinase	Protein kinase domain
TRINITY_DN727_c0_g1_i3	-2.71392	Downregulated	serine/threonine-protein kinase NLK [Melanaphis sacchari]	P:GO:0000165; P:GO:0006468; P:GO:0009605; P:GO:0033554; F:GO:0004707; F:GO:0005524	P:MAPK cascade; P:protein phosphorylation; P:response to external stimulus; P:cellular response to stress; F:MAP kinase activity; F:ATP binding	-	EC:2.7.11.24	Mitogen-activated protein kinase	Protein kinase domain
TRINITY_8171_c0_g1_i3	14.8834	Upregulated	probable cytochrome p450 6a13	F:GO:0004497; F:GO:0005506; F:GO:0016705; F:GO:0020037; C:GO:0016020	F:monooxygenase activity; F:iron ion binding; F:oxidoreductase activity, acting on paired donors, with incorporation or reduction of molecular oxygen; F:heme binding; C:membrane	-	EC:1.14	Acting on paired donors, with incorporation or reduction of molecular oxygen. The oxygen incorporated need not be derived from O(2)	Cytochrome P450
TRINITY_8171_c0_g1_i2	14.2808	Upregulated	probable cytochrome p450 6a13	F:GO:0004497; F:GO:0005506; F:GO:0016705; F:GO:0020037; C:GO:0016020	F:monooxygenase activity; F:iron ion binding; F:oxidoreductase activity, acting on paired donors, with incorporation or reduction of molecular oxygen; F:heme binding; C:membrane	-	EC:1.14	Acting on paired donors, with incorporation or reduction of molecular oxygen. The oxygen incorporated need not be derived from O(2)	Cytochrome P450
TRINITY_DN2033_c0_g1_i1	-2.70098	Downregulated	UDP-glucuronosyltransferase 1-1 [Acyrthosiphon pisum]	F:GO:0015020; C:GO:0016020	F:glucuronosyltransferase activity; C:membrane	-	EC:2.4.1.17	Glucuronosyltransferase	UDP-glucoronosyl and UDP-glucosyl transferase
TRINITY_2619_c1_g1_i1	16.7965	Upregulated	peroxiredoxin-6-like isoform X1 [Acyrthosiphon pisum]	P:GO:0098869; F:GO:0008379	P:cellular oxidant detoxification; F:thioredoxin peroxidase activity	-	EC:1.11.1.24	Thioredoxin-dependent peroxiredoxin	C-terminal domain of 1-Cys peroxiredoxin
TRINITY_9831_c0_g1_i1	19.0487	Upregulated	peroxiredoxin-5, mitochondrial [Diuraphis noxia]	P:GO:0098869; F:GO:0140824; C:GO:0005782	P:cellular oxidant detoxification; F:thioredoxin-dependent peroxiredoxin activity; C:peroxisomal matrix	-	EC:1.11.1.24	Thioredoxin-dependent peroxiredoxin	Redoxin
TRINITY_10098_c1_g1_i2	12.0708	Upregulated	peroxiredoxin-4-like isoform X3 [Myzus persicae]	P:GO:0098869; F:GO:0003677; F:GO:0046872; F:GO:0051920	P:cellular oxidant detoxification; F:DNA binding; F:metal ion binding; F:peroxiredoxin activity	-	EC:1.11.1	Acting on a peroxide as acceptor	C-terminal domain of 1-Cys peroxiredoxin
TRINITY_10098_c1_g1_i7	11.3143	Upregulated	peroxiredoxin-4-like isoform X3 [Myzus persicae]	P:GO:0098869; F:GO:0003677; F:GO:0046872; F:GO:0051920	P:cellular oxidant detoxification; F:DNA binding; F:metal ion binding; F:peroxiredoxin activity	-	EC:1.11.1	Acting on a peroxide as acceptor	C-terminal domain of 1-Cys peroxiredoxin
TRINITY_4744_c0_g1_i1	18.1597	Upregulated	peroxiredoxin 1 [Aphis gossypii]	P:GO:0098869; F:GO:0051920	P:cellular oxidant detoxification; F:peroxiredoxin activity	-	EC:1.11.1	Acting on a peroxide as acceptor	C-terminal domain of 1-Cys peroxiredoxin
TRINITY_764_c0_g1_i1	14.1662	Upregulated	peroxidasin [Myzus persicae]	P:GO:0006979; P:GO:0098869; F:GO:0020037; F:GO:0140825; C:GO:0005576	P:response to oxidative stress; P:cellular oxidant detoxification; F:heme binding; F:lactoperoxidase activity; C:extracellular region	-	EC:1.11.1.7	Peroxidase	Leucine rich repeat
TRINITY_3478_c0_g1_i1	13.9464	Upregulated	peroxidase-like isoform X2 [Acyrthosiphon pisum]	P:GO:0006979; P:GO:0098869; F:GO:0004601; F:GO:0020037	P:response to oxidative stress; P:cellular oxidant detoxification; F:peroxidase activity; F:heme binding	-	EC:1.11.1	Acting on a peroxide as acceptor	Animal haem peroxidase
TRINITY_560_c0_g1_i1	12.8438	Upregulated	peroxidase-like [Rhopalosiphum maidis]	P:GO:0006979; P:GO:0048477; P:GO:0098869; F:GO:0004601; F:GO:0020037; C:GO:0042600	P:response to oxidative stress; P:oogenesis; P:cellular oxidant detoxification; F:peroxidase activity; F:heme binding; C:egg chorion	-	EC:1.11.1	Acting on a peroxide as acceptor	Animal haem peroxidase
TRINITY_DN10697_c0_g3_i1	2.70225	Upregulated	peroxidase-like [Rhopalosiphum maidis]	P:GO:0006979; P:GO:0048477; P:GO:0098869; F:GO:0004601; F:GO:0020037; C:GO:0042600	P:response to oxidative stress; P:oogenesis; P:cellular oxidant detoxification; F:peroxidase activity; F:heme binding; C:egg chorion	-	EC:1.11.1	Acting on a peroxide as acceptor	Animal haem peroxidase
TRINITY_DN249_c0_g1_i3	-2.6943	Downregulated	protein white	P:GO:0055085; F:GO:0003824; F:GO:0005524; F:GO:0031409; F:GO:0140359; C:GO:0016020	P:transmembrane transport; F:catalytic activity; F:ATP binding; F:pigment binding; F:ABC-type transporter activity; C:membrane	-	EC:7	Translocases	ABC-2 type transporter
TRINITY_1854_c3_g1_i1	15.529	Upregulated	peroxidase-like [Myzus persicae]	P:GO:0006979; P:GO:0048477; P:GO:0098869; F:GO:0004601; F:GO:0020037	P:response to oxidative stress; P:oogenesis; P:cellular oxidant detoxification; F:peroxidase activity; F:heme binding	-	EC:1.11.1	Acting on a peroxide as acceptor	Animal haem peroxidase
TRINITY_1854_c3_g1_i2	14.3621	Upregulated	peroxidase-like [Myzus persicae]	P:GO:0006979; P:GO:0048477; P:GO:0098869; F:GO:0004601; F:GO:0020037	P:response to oxidative stress; P:oogenesis; P:cellular oxidant detoxification; F:peroxidase activity; F:heme binding	-	EC:1.11.1	Acting on a peroxide as acceptor	Animal haem peroxidase
TRINITY_5044_c0_g1_i1	11.7385	Upregulated	peroxidase-like [Myzus persicae]	P:GO:0006979; P:GO:0048477; P:GO:0098869; F:GO:0004601; F:GO:0020037	P:response to oxidative stress; P:oogenesis; P:cellular oxidant detoxification; F:peroxidase activity; F:heme binding	-	EC:1.11.1	Acting on a peroxide as acceptor	Ribosomal protein S5, N-terminal domain
TRINITY_4281_c1_g1_i1	11.2854	Upregulated	peroxidase-like [Myzus persicae]	P:GO:0006979; P:GO:0048477; P:GO:0098869; F:GO:0004601; F:GO:0020037; C:GO:0016020	P:response to oxidative stress; P:oogenesis; P:cellular oxidant detoxification; F:peroxidase activity; F:heme binding; C:membrane	-	EC:1.11.1	Acting on a peroxide as acceptor	Animal haem peroxidase
TRINITY_DN187_c0_g1_i3	-2.6846	Downregulated	thioredoxin peroxidase 2-like isoform X2 [Acyrthosiphon pisum]	P:GO:0098869; F:GO:0051920	P:cellular oxidant detoxification; F:peroxiredoxin activity	-	EC:1.11.1	Acting on a peroxide as acceptor	C-terminal domain of 1-Cys peroxiredoxin
TRINITY_DN1415_c4_g1_i1	-2.65674	Downregulated	thioredoxin reductase-like selenoprotein T homolog CG3887 [Sipha flava]	P:GO:0045454; P:GO:0098869; F:GO:0004791; C:GO:0005789	P:cell redox homeostasis; P:cellular oxidant detoxification; F:thioredoxin-disulfide reductase activity; C:endoplasmic reticulum membrane	-	EC:1.8.1.9; EC:1.8.1.8	Thioredoxin-disulfide reductase; Protein-disulfide reductase	Rdx family
TRINITY_4274_c1_g1_i1	12.7145	Upregulated	peroxidase isoform X2 [Acyrthosiphon pisum]	P:GO:0006979; P:GO:0098869; F:GO:0004601; F:GO:0020037; C:GO:0016020	P:response to oxidative stress; P:cellular oxidant detoxification; F:peroxidase activity; F:heme binding; C:membrane	-	EC:1.11.1	Acting on a peroxide as acceptor	Animal haem peroxidase
TRINITY_DN2284_c0_g1_i7	-2.65552	Downregulated	stress-activated protein kinase JNK isoform X1 [Diuraphis noxia]	-	P:MAPK cascade; P:protein phosphorylation; P:response to external stimulus; P:cellular response to stress; F:MAP kinase activity; F:ATP binding; F:protein serine kinase activity; C:cytoplasm	0	EC:2.7.11.24	Mitogen-activated protein kinase	Protein kinase domain
TRINITY_DN194_c5_g1_i1	-2.63275	Downregulated	chorion peroxidase-like [Myzus persicae]	P:GO:0006979; P:GO:0098869; F:GO:0004601; F:GO:0020037	P:response to oxidative stress; P:cellular oxidant detoxification; F:peroxidase activity; F:heme binding	-	EC:1.11.1	Acting on a peroxide as acceptor	Animal haem peroxidase
TRINITY_1426_c1_g1_i1	17.7681	Upregulated	mitogen-activated protein kinase 14B-like isoform X1 [Myzus persicae]	P:GO:0000165; P:GO:0006468; P:GO:0009605; P:GO:0033554; F:GO:0004707; F:GO:0005524; F:GO:0106310	P:MAPK cascade; P:protein phosphorylation; P:response to external stimulus; P:cellular response to stress; F:MAP kinase activity; F:ATP binding; F:protein serine kinase activity	-	EC:2.7.11.24	Mitogen-activated protein kinase	Protein kinase domain
TRINITY_1426_c1_g1_i4	17.7676	Upregulated	mitogen-activated protein kinase 14B-like isoform X1 [Myzus persicae]	P:GO:0000165; P:GO:0006468; P:GO:0009605; P:GO:0033554; F:GO:0004707; F:GO:0005524; F:GO:0106310	P:MAPK cascade; P:protein phosphorylation; P:response to external stimulus; P:cellular response to stress; F:MAP kinase activity; F:ATP binding; F:protein serine kinase activity	-	EC:2.7.11.24	Mitogen-activated protein kinase	Protein kinase domain
TRINITY_DN10179_c0_g2_i1	7.37462	Upregulated	heat shock 70 kDa protein cognate 4-like [Nylanderia fulva]	P:GO:0006457; P:GO:0006950; F:GO:0005524; F:GO:0140662	P:protein folding; P:response to stress; F:ATP binding; F:ATP-dependent protein folding chaperone	loa03040:Spliceosome,loa04010:MAPK signaling pathway,loa04141:Protein processing in endoplasmic reticulum,loa04144:Endocytosis,loa04213:Longevity regulating pathway - multiple species,	0	0	Hsp70 protein
TRINITY_8657_c0_g1_i2	15.7431	Upregulated	glutathione S-transferase-like [Myzus persicae]	F:GO:0016740	F:transferase activity	-	EC:2	Transferases	Glutathione S-transferase, N-terminal domain
TRINITY_DN2202_c0_g1_i1	-2.63068	Downregulated	0	F:GO:0052689	F:carboxylic ester hydrolase activity	-	EC:3.1.1	Acting on ester bonds	Carboxylesterase family
TRINITY_DN959_c0_g1_i12	-2.59876	Downregulated	UDP-glucuronosyltransferase 2B20 [Acyrthosiphon pisum]	F:GO:0015020; C:GO:0016020	F:glucuronosyltransferase activity; C:membrane	-	EC:2.4.1.17	Glucuronosyltransferase	UDP-glucoronosyl and UDP-glucosyl transferase
TRINITY_DN959_c0_g1_i7	-2.59874	Downregulated	UDP-glucuronosyltransferase 2B20 [Acyrthosiphon pisum]	F:GO:0015020; C:GO:0016020	F:glucuronosyltransferase activity; C:membrane	-	EC:2.4.1.17	Glucuronosyltransferase	UDP-glucoronosyl and UDP-glucosyl transferase
TRINITY_5896_c6_g1_i2	12.4251	Upregulated	glutathione s-transferase theta-1-like isoform x2	0	0	-	0	0	Glutathione S-transferase, N-terminal domain
TRINITY_5896_c6_g1_i5	12.3216	Upregulated	glutathione s-transferase theta-1-like isoform x2	0	0	-	0	0	#N/A
TRINITY_DN23994_c0_g2_i1	6.0476	Upregulated	glutathione S-transferase epsilon 7 [Aedes aegypti]	F:GO:0016740	F:transferase activity	-	0	0	Glutathione S-transferase, N-terminal domain
TRINITY_8335_c0_g1_i1	16.0849	Upregulated	glutathione S-transferase 1-like [Nicrophorus vespilloides]	0	0	-	0	0	Glutathione S-transferase, N-terminal domain
TRINITY_DN23685_c0_g1_i1	10.6496	Upregulated	glutathione S-transferase 1-1-like [Stomoxys calcitrans]	P:GO:0006749; F:GO:0004364; C:GO:0005576	P:glutathione metabolic process; F:glutathione transferase activity; C:extracellular region	-	EC:2.5.1.18	Glutathione transferase	#N/A
TRINITY_6141_c0_g1_i1	18.4978	Upregulated	glutathione S-transferase 1 [Dendroctonus ponderosae]	0	0	-	0	0	Glutathione S-transferase, N-terminal domain
TRINITY_2769_c0_g1_i1	15.7796	Upregulated	glutaredoxin-related protein 5, mitochondrial [Hyposmocoma kahamanoa]	F:GO:0046872; F:GO:0051536; F:GO:0097573	F:metal ion binding; F:iron-sulfur cluster binding; F:glutathione oxidoreductase activity	-	EC:1.8	Acting on a sulfur group of donors	Glutaredoxin
TRINITY_4141_c1_g1_i1	13.1046	Upregulated	glutaredoxin-related protein 5, mitochondrial [Hyposmocoma kahamanoa]	F:GO:0046872; F:GO:0051536; F:GO:0097573	F:metal ion binding; F:iron-sulfur cluster binding; F:glutathione oxidoreductase activity	-	EC:1.8	Acting on a sulfur group of donors	#N/A
TRINITY_DN41265_c0_g1_i1	6.98834	Upregulated	glutaredoxin-like [Acanthaster planci]	F:GO:0019153; F:GO:0097573	F:protein-disulfide reductase (glutathione) activity; F:glutathione oxidoreductase activity	-	0	0	Glutaredoxin
TRINITY_DN46566_c0_g1_i1	7.62848	Upregulated	glutaredoxin-C4-like [Amphibalanus amphitrite]	P:GO:0045454; P:GO:0098869; F:GO:0004791; F:GO:0016491; F:GO:0016668; F:GO:0019153; F:GO:0050660; F:GO:0097573	P:cell redox homeostasis; P:cellular oxidant detoxification; F:thioredoxin-disulfide reductase activity; F:oxidoreductase activity; F:oxidoreductase activity, acting on a sulfur group of donors, NAD(P) as acceptor; F:protein-disulfide reductase (glutathione) activity; F:flavin adenine dinucleotide binding; F:glutathione oxidoreductase activity	-	0	0	#N/A
TRINITY_DN2529_c0_g1_i1	-2.59591	Downregulated	esterase E4-like isoform X3 [Melanaphis sacchari]	0	0	api00983:Drug metabolism - other enzymes,	0	0	Carboxylesterase family
TRINITY_DN1918_c0_g1_i4	-2.59264	Downregulated	UDP-glucuronosyltransferase 2B2-like [Myzus persicae]	F:GO:0015020; C:GO:0016020	F:glucuronosyltransferase activity; C:membrane	-	EC:2.4.1.17	Glucuronosyltransferase	UDP-glucoronosyl and UDP-glucosyl transferase
TRINITY_6853_c1_g1_i1	14.0461	Upregulated	glutaredoxin 3 [Myzus persicae]	F:GO:0046872; F:GO:0051536; F:GO:0097573	F:metal ion binding; F:iron-sulfur cluster binding; F:glutathione oxidoreductase activity	-	EC:1.8	Acting on a sulfur group of donors	Thioredoxin
TRINITY_DN3490_c0_g1_i1	3.51187	Upregulated	glucose dehydrogenase [FAD, quinone]-like [Rhopalosiphum maidis]	F:GO:0016614; F:GO:0050660	F:oxidoreductase activity, acting on CH-OH group of donors; F:flavin adenine dinucleotide binding	-	EC:1.1	Acting on the CH-OH group of donors	GMC oxidoreductase
TRINITY_DN37615_c0_g1_i1	-2.48452	Downregulated	glucose dehydrogenase [FAD, quinone]-like [Rhopalosiphum maidis]	F:GO:0016614; F:GO:0050660	F:oxidoreductase activity, acting on CH-OH group of donors; F:flavin adenine dinucleotide binding	-	EC:1.1	Acting on the CH-OH group of donors	GMC oxidoreductase
TRINITY_DN881_c0_g1_i1	-2.47945	Downregulated	peroxidase-like [Rhopalosiphum maidis]	P:GO:0006979; P:GO:0098869; F:GO:0004601; F:GO:0020037; C:GO:0042600	P:response to oxidative stress; P:cellular oxidant detoxification; F:peroxidase activity; F:heme binding; C:egg chorion	-	EC:1.11.1	Acting on a peroxide as acceptor	Dihydrodipicolinate synthetase family
TRINITY_5158_c5_g1_i7	14.6824	Upregulated	glucose dehydrogenase [FAD, quinone]-like [Myzus persicae]	F:GO:0016614; F:GO:0050660	F:oxidoreductase activity, acting on CH-OH group of donors; F:flavin adenine dinucleotide binding	-	EC:1.1	Acting on the CH-OH group of donors	Neurotransmitter-gated ion-channel transmembrane region
TRINITY_2184_c0_g1_i2	18.8242	Upregulated	glucose dehydrogenase [FAD, quinone]-like [Melanaphis sacchari]	F:GO:0016614; F:GO:0050660	F:oxidoreductase activity, acting on CH-OH group of donors; F:flavin adenine dinucleotide binding	-	EC:1.1	Acting on the CH-OH group of donors	GMC oxidoreductase
TRINITY_DN3490_c0_g1_i3	3.63294	Upregulated	glucose dehydrogenase [FAD, quinone]-like [Melanaphis sacchari]	0	0	-	0	0	GMC oxidoreductase
TRINITY_DN3490_c0_g1_i2	3.4489	Upregulated	glucose dehydrogenase [FAD, quinone]-like [Melanaphis sacchari]	0	0	-	0	0	GMC oxidoreductase
TRINITY_4053_c0_g1_i1	18.2346	Upregulated	glucose dehydrogenase [FAD, quinone] [Diuraphis noxia]	F:GO:0016614; F:GO:0050660	F:oxidoreductase activity, acting on CH-OH group of donors; F:flavin adenine dinucleotide binding	-	EC:1.1	Acting on the CH-OH group of donors	GMC oxidoreductase
TRINITY_DN10193_c0_g2_i1	5.13638	Upregulated	glucose dehydrogenase	F:GO:0016614; F:GO:0050660	F:oxidoreductase activity, acting on CH-OH group of donors; F:flavin adenine dinucleotide binding	-	EC:1.1	Acting on the CH-OH group of donors	GMC oxidoreductase
TRINITY_DN10193_c0_g3_i2	2.68024	Upregulated	glucose dehydrogenase	F:GO:0016614; F:GO:0050660	F:oxidoreductase activity, acting on CH-OH group of donors; F:flavin adenine dinucleotide binding	-	EC:1.1	Acting on the CH-OH group of donors	GMC oxidoreductase
TRINITY_10098_c1_g1_i4	13.4498	Upregulated	gene=LOC107164085 Dbxref=GeneID:107164085,Genbank:XM_015511776.1 Name=XM_015511776.1 gbkey=mRNA model_evidence=Supporting evidence includes similarity to: 15 Proteins%2C and 100%25 coverage of the annotated genomic feature by RNAseq alignments%2C including 1 sample with support for all annotated introns product=peroxiredoxin-4-like%2C transcript variant X3 transcript_id=XM_015511776.1 protein_id=…	P:GO:0098869; F:GO:0051920	P:cellular oxidant detoxification; F:peroxiredoxin activity	-	EC:1.11.1	Acting on a peroxide as acceptor	C-terminal domain of 1-Cys peroxiredoxin
TRINITY_DN8843_c0_g2_i1	-2.47868	Downregulated	ATP-binding cassette sub-family G member 1 isoform X1 [Myzus persicae]	P:GO:0055085; F:GO:0005524; F:GO:0140359; C:GO:0016020	P:transmembrane transport; F:ATP binding; F:ABC-type transporter activity; C:membrane	-	EC:7	Translocases	ABC-2 type transporter
TRINITY_2265_c0_g1_i1	14.6012	Upregulated	derlin-1 [Myzus persicae]	P:GO:0006950; C:GO:0005789	P:response to stress; C:endoplasmic reticulum membrane	-	0	0	Der1-like family
TRINITY_3544_c0_g2_i1	11.909	Upregulated	cytochrome P450 6k1-like [Rhopalosiphum maidis]	F:GO:0004497; F:GO:0005506; F:GO:0016705; F:GO:0020037; C:GO:0016020	F:monooxygenase activity; F:iron ion binding; F:oxidoreductase activity, acting on paired donors, with incorporation or reduction of molecular oxygen; F:heme binding; C:membrane	-	EC:1.14	Acting on paired donors, with incorporation or reduction of molecular oxygen. The oxygen incorporated need not be derived from O(2)	Cytochrome P450
TRINITY_DN194_c4_g2_i1	-2.47105	Downregulated	ABC transporter G family member 23-like [Diuraphis noxia]	P:GO:0055085; F:GO:0005524; F:GO:0140359; C:GO:0043190	P:transmembrane transport; F:ATP binding; F:ABC-type transporter activity; C:ATP-binding cassette (ABC) transporter complex	-	EC:7	Translocases	ABC-2 family transporter protein
TRINITY_4647_c0_g1_i1	9.60703	Upregulated	cytochrome P450 6k1-like [Myzus persicae]	F:GO:0004497; F:GO:0005506; F:GO:0016705; F:GO:0020037; C:GO:0016020	F:monooxygenase activity; F:iron ion binding; F:oxidoreductase activity, acting on paired donors, with incorporation or reduction of molecular oxygen; F:heme binding; C:membrane	-	EC:1.14	Acting on paired donors, with incorporation or reduction of molecular oxygen. The oxygen incorporated need not be derived from O(2)	Cytochrome P450
TRINITY_8708_c0_g1_i1	16.3807	Upregulated	cytochrome P450 6a8-like [Sipha flava]	F:GO:0004497; F:GO:0005506; F:GO:0016705; F:GO:0020037; C:GO:0016020	F:monooxygenase activity; F:iron ion binding; F:oxidoreductase activity, acting on paired donors, with incorporation or reduction of molecular oxygen; F:heme binding; C:membrane	-	EC:1.14	Acting on paired donors, with incorporation or reduction of molecular oxygen. The oxygen incorporated need not be derived from O(2)	Cytochrome P450
TRINITY_DN235_c0_g1_i2	-2.44834	Downregulated	UDP-glucuronosyltransferase 2C1-like [Myzus persicae]	F:GO:0015020; C:GO:0016020	F:glucuronosyltransferase activity; C:membrane	dnx00040:Pentose and glucuronate interconversions,dnx00053:Ascorbate and aldarate metabolism,dnx00830:Retinol metabolism,dnx00860:Porphyrin metabolism,dnx00980:Metabolism of xenobiotics by cytochrome P450,dnx00982:Drug metabolism - cytochrome P450,dnx00983:Drug metabolism - other enzymes,dnx01100:Metabolic pathways,dnx01240:Biosynthesis of cofactors,	EC:2.4.1.17	Glucuronosyltransferase	UDP-glucoronosyl and UDP-glucosyl transferase
TRINITY_DN4904_c0_g1_i1	-2.43652	Downregulated	ABC transporter G family member 23-like [Melanaphis sacchari]	F:GO:0005524; C:GO:0016020	F:ATP binding; C:membrane	-	0	0	ABC-2 family transporter protein
TRINITY_DN850_c0_g1_i3	-2.40625	Downregulated	ribonucleoside-diphosphate reductase small chain-like [Haliotis rubra]	P:GO:0009263; F:GO:0016491; C:GO:0016020	P:deoxyribonucleotide biosynthetic process; F:oxidoreductase activity; C:membrane	fas00230:Purine metabolism,fas00240:Pyrimidine metabolism,fas00480:Glutathione metabolism,fas00983:Drug metabolism - other enzymes,fas01100:Metabolic pathways,fas01232:Nucleotide metabolism,	EC:1	Oxidoreductases	Ribonucleotide reductase, small chain
TRINITY_DN4904_c0_g1_i2	-2.39121	Downregulated	ABC transporter G family member 23-like [Melanaphis sacchari]	F:GO:0005524; C:GO:0016020	F:ATP binding; C:membrane	-	0	0	ABC-2 family transporter protein
TRINITY_2123_c1_g1_i5	12.6856	Upregulated	cytochrome P450 4C1-like [Myzus persicae]	F:GO:0004497; F:GO:0005506; F:GO:0016705; F:GO:0020037; C:GO:0005789	F:monooxygenase activity; F:iron ion binding; F:oxidoreductase activity, acting on paired donors, with incorporation or reduction of molecular oxygen; F:heme binding; C:endoplasmic reticulum membrane	-	EC:1.14	Acting on paired donors, with incorporation or reduction of molecular oxygen. The oxygen incorporated need not be derived from O(2)	Cytochrome P450
TRINITY_3351_c14_g1_i1	12.5054	Upregulated	cytochrome P450 18a1-like [Myzus persicae]	F:GO:0004497; F:GO:0005506; F:GO:0016705; F:GO:0020037; C:GO:0016020	F:monooxygenase activity; F:iron ion binding; F:oxidoreductase activity, acting on paired donors, with incorporation or reduction of molecular oxygen; F:heme binding; C:membrane	-	EC:1.14	Acting on paired donors, with incorporation or reduction of molecular oxygen. The oxygen incorporated need not be derived from O(2)	Cytochrome P450
TRINITY_DN102_c0_g1_i1	-2.39017	Downregulated	ATP-binding cassette sub-family G member 4 isoform X2 [Myzus persicae]	P:GO:0055085; F:GO:0005524; F:GO:0140359; C:GO:0016020	P:transmembrane transport; F:ATP binding; F:ABC-type transporter activity; C:membrane	-	EC:7	Translocases	ABC-2 type transporter
TRINITY_7737_c6_g1_i1	12.1744	Upregulated	chorion peroxidase-like	P:GO:0006979; P:GO:0098869; F:GO:0004601; F:GO:0020037	P:response to oxidative stress; P:cellular oxidant detoxification; F:peroxidase activity; F:heme binding	-	EC:1.11.1	Acting on a peroxide as acceptor	Animal haem peroxidase
TRINITY_DN2132_c0_g1_i1	-2.3866	Downregulated	peroxidase-like [Diuraphis noxia]	P:GO:0006979; P:GO:0048477; P:GO:0098869; F:GO:0004601; F:GO:0020037	P:response to oxidative stress; P:oogenesis; P:cellular oxidant detoxification; F:peroxidase activity; F:heme binding	-	EC:1.11.1	Acting on a peroxide as acceptor	Ribosomal protein S5, N-terminal domain
TRINITY_37_c1_g1_i2	15.0647	Upregulated	beclin-1-like protein [Myzus persicae]	P:GO:0006897; P:GO:0006914; P:GO:0032465; P:GO:0033554	P:endocytosis; P:autophagy; P:regulation of cytokinesis; P:cellular response to stress	-	0	0	Apg6 coiled-coil region
TRINITY_37_c1_g1_i1	14.5486	Upregulated	beclin-1-like protein [Myzus persicae]	P:GO:0006897; P:GO:0006914; P:GO:0032465; P:GO:0033554	P:endocytosis; P:autophagy; P:regulation of cytokinesis; P:cellular response to stress	-	0	0	Apg6 coiled-coil region
TRINITY_DN6686_c0_g1_i2	-2.36938	Downregulated	peroxidase [Sipha flava]	P:GO:0006979; P:GO:0098869; F:GO:0004601; F:GO:0020037; C:GO:0042600	P:response to oxidative stress; P:cellular oxidant detoxification; F:peroxidase activity; F:heme binding; C:egg chorion	-	EC:1.11.1	Acting on a peroxide as acceptor	Animal haem peroxidase
TRINITY_DN41042_c0_g1_i1	5.60935	Upregulated	Alcohol dehydrogenase class-3 [Caenorhabditis elegans]	P:GO:0006066; P:GO:0006069; P:GO:0046294; F:GO:0004022; F:GO:0004024; F:GO:0008270; F:GO:0016491; F:GO:0016616; F:GO:0018455; F:GO:0046872; F:GO:0051903; F:GO:0106321; F:GO:0106322; C:GO:0005737; C:GO:0005829	P:alcohol metabolic process; P:ethanol oxidation; P:formaldehyde catabolic process; F:alcohol dehydrogenase (NAD+) activity; F:alcohol dehydrogenase activity, zinc-dependent; F:zinc ion binding; F:oxidoreductase activity; F:oxidoreductase activity, acting on the CH-OH group of donors, NAD or NADP as acceptor; F:alcohol dehydrogenase [NAD(P)+] activity; F:metal ion binding; F:S-(hydroxymethyl)glut…	cel00010:Glycolysis / Gluconeogenesis,cel00071:Fatty acid degradation,cel00350:Tyrosine metabolism,cel00620:Pyruvate metabolism,cel00830:Retinol metabolism,cel00980:Metabolism of xenobiotics by cytochrome P450,cel00982:Drug metabolism - cytochrome P450,cel01100:Metabolic pathways,cel01200:Carbon metabolism,	0	0	#N/A
TRINITY_DN6141_c0_g1_i1	-2.34945	Downregulated	cytochrome P450 6k1-like [Rhopalosiphum maidis]	0	0	-	0	0	Cytochrome P450
TRINITY_3680_c2_g1_i1	9.17439	Upregulated	acetylcholinesterase [Acyrthosiphon pisum]	P:GO:0042135; F:GO:0003990; C:GO:0045202; C:GO:0070161	P:neurotransmitter catabolic process; F:acetylcholinesterase activity; C:synapse; C:anchoring junction	-	EC:3.1.1.8; EC:3.1.1.7	Cholinesterase; Acetylcholinesterase	Carboxylesterase family
TRINITY_DN3608_c0_g1_i2	-2.31349	Downregulated	UDP-glucuronosyltransferase 2C1-like [Myzus persicae]	F:GO:0008194; C:GO:0016020	F:UDP-glycosyltransferase activity; C:membrane	-	EC:2.4	Glycosyltransferases	UDP-glucoronosyl and UDP-glucosyl transferase
TRINITY_5679_c1_g1_i1	14.2495	Upregulated	ATP-binding cassette sub-family F member 2 [Diuraphis noxia]	F:GO:0005524	F:ATP binding	-	0	0	ABC transporter
TRINITY_10033_c0_g1_i1	16.9384	Upregulated	ATP-binding cassette sub-family F member 1 [Acyrthosiphon pisum]	F:GO:0005524	F:ATP binding	-	0	0	ABC transporter
TRINITY_10033_c0_g1_i2	17.0047	Upregulated	ATP-binding cassette sub-family F member 1 [Acyrthosiphon pisum]	F:GO:0005524	F:ATP binding	-	0	0	ABC transporter
TRINITY_1844_c4_g1_i2	13.9594	Upregulated	probable multidrug resistance-associated protein lethal(2)03659 isoform X1 [Myzus persicae]	0	0	-	0	0	ABC transporter transmembrane region
TRINITY_9666_c0_g1_i1	11.4837	Upregulated	multidrug resistance-associated protein 4-like isoform X1 [Rhopalosiphum maidis]	P:GO:0055085; F:GO:0005524; F:GO:0140359; C:GO:0016020	P:transmembrane transport; F:ATP binding; F:ABC-type transporter activity; C:membrane	-	EC:7	Translocases	ABC transporter transmembrane region
TRINITY_DN4108_c0_g1_i4	-2.30964	Downregulated	multidrug resistance-associated protein 1 isoform X2 [Acyrthosiphon pisum]	P:GO:0055085; F:GO:0005524; F:GO:0140359; C:GO:0005886	P:transmembrane transport; F:ATP binding; F:ABC-type transporter activity; C:plasma membrane	api02010:ABC transporters,	EC:7	Translocases	ABC transporter transmembrane region
TRINITY_8860_c0_g1_i1	14.483	Upregulated	multidrug resistance-associated protein 1 isoform X1 [Acyrthosiphon pisum]	P:GO:0055085; F:GO:0005524; F:GO:0140359; C:GO:0005886	P:transmembrane transport; F:ATP binding; F:ABC-type transporter activity; C:plasma membrane	-	EC:7	Translocases	ABC transporter transmembrane region
TRINITY_7694_c0_g2_i2	17.7257	Upregulated	ATP-binding cassette sub-family B member 7, mitochondrial [Myzus persicae]	P:GO:0055085; F:GO:0005524; F:GO:0140359; C:GO:0016020	P:transmembrane transport; F:ATP binding; F:ABC-type transporter activity; C:membrane	-	EC:7	Translocases	ABC transporter transmembrane region
TRINITY_5633_c7_g1_i1	13.144	Upregulated	ATP-binding cassette sub-family D member 3 [Myzus persicae]	P:GO:0055085; F:GO:0005524; F:GO:0140359; C:GO:0016020	P:transmembrane transport; F:ATP binding; F:ABC-type transporter activity; C:membrane	-	EC:7	Translocases	ABC transporter transmembrane region 2
TRINITY_2953_c0_g1_i1	18.6335	Upregulated	phosphonates-binding periplasmic protein	0	0	-	0	0	ABC transporter, phosphonate, periplasmic substrate-binding protein
TRINITY_DN187_c0_g1_i1	-2.28192	Downregulated	thioredoxin peroxidase 2-like isoform X4 [Acyrthosiphon pisum]	P:GO:0098869; F:GO:0003677; F:GO:0046872; F:GO:0051920	P:cellular oxidant detoxification; F:DNA binding; F:metal ion binding; F:peroxiredoxin activity	-	EC:1.11.1	Acting on a peroxide as acceptor	C-terminal domain of 1-Cys peroxiredoxin
TRINITY_866_c0_g1_i1	14.0379	Upregulated	ATP-binding cassette sub-family A member 1 [Myzus persicae]	P:GO:0055085; F:GO:0005524; F:GO:0140359; C:GO:0016020	P:transmembrane transport; F:ATP binding; F:ABC-type transporter activity; C:membrane	-	EC:7	Translocases	ABC-2 family transporter protein
TRINITY_566_c0_g1_i2	10.9703	Upregulated	ABC transporter G family member 23-like [Myzus persicae]	F:GO:0005524; C:GO:0016020	F:ATP binding; C:membrane	-	0	0	ABC-2 family transporter protein
TRINITY_DN727_c0_g1_i2	-2.26368	Downregulated	serine/threonine-protein kinase NLK [Myzus persicae]	P:GO:0000165; P:GO:0006468; P:GO:0009605; P:GO:0033554; F:GO:0004707; F:GO:0005524	P:MAPK cascade; P:protein phosphorylation; P:response to external stimulus; P:cellular response to stress; F:MAP kinase activity; F:ATP binding	-	EC:2.7.11.24	Mitogen-activated protein kinase	Protein kinase domain
TRINITY_DN549_c0_g1_i5	-2.25355	Downregulated	UDP-glucuronosyltransferase 2B14 [Acyrthosiphon pisum]	F:GO:0015020; C:GO:0016020	F:glucuronosyltransferase activity; C:membrane	api00040:Pentose and glucuronate interconversions,api00053:Ascorbate and aldarate metabolism,api00830:Retinol metabolism,api00860:Porphyrin metabolism,api00980:Metabolism of xenobiotics by cytochrome P450,api00982:Drug metabolism - cytochrome P450,api00983:Drug metabolism - other enzymes,api01100:Metabolic pathways,api01240:Biosynthesis of cofactors,	EC:2.4.1.17	Glucuronosyltransferase	UDP-glucoronosyl and UDP-glucosyl transferase
TRINITY_576_c1_g1_i1	14.9137	Upregulated	ABC transporter G family member 23-like [Melanaphis sacchari]	F:GO:0005524; C:GO:0016020	F:ATP binding; C:membrane	-	0	0	ABC-2 family transporter protein
TRINITY_DN187_c0_g1_i2	-2.2523	Downregulated	gene=LOC107164085 Dbxref=GeneID:107164085,Genbank:XM_015511776.1 Name=XM_015511776.1 gbkey=mRNA model_evidence=Supporting evidence includes similarity to: 15 Proteins%2C and 100%25 coverage of the annotated genomic feature by RNAseq alignments%2C including 1 sample with support for all annotated introns product=peroxiredoxin-4-like%2C transcript variant X3 transcript_id=XM_015511776.1 protein_id=…	P:GO:0098869; F:GO:0051920	P:cellular oxidant detoxification; F:peroxiredoxin activity	-	EC:1.11.1	Acting on a peroxide as acceptor	C-terminal domain of 1-Cys peroxiredoxin
TRINITY_1971_c4_g1_i1	16.8258	Upregulated	ABC transporter G family member 23 [Acyrthosiphon pisum]	P:GO:0055085; F:GO:0005524; F:GO:0140359; C:GO:0043190	P:transmembrane transport; F:ATP binding; F:ABC-type transporter activity; C:ATP-binding cassette (ABC) transporter complex	-	EC:7	Translocases	ABC-2 family transporter protein
TRINITY_DN235_c0_g1_i3	-2.24722	Downregulated	UDP-glucuronosyltransferase 2C1-like [Myzus persicae]	F:GO:0015020; C:GO:0016020	F:glucuronosyltransferase activity; C:membrane	dnx00040:Pentose and glucuronate interconversions,dnx00053:Ascorbate and aldarate metabolism,dnx00830:Retinol metabolism,dnx00860:Porphyrin metabolism,dnx00980:Metabolism of xenobiotics by cytochrome P450,dnx00982:Drug metabolism - cytochrome P450,dnx00983:Drug metabolism - other enzymes,dnx01100:Metabolic pathways,dnx01240:Biosynthesis of cofactors,	EC:2.4.1.17	Glucuronosyltransferase	UDP-glucoronosyl and UDP-glucosyl transferase
TRINITY_DN12_c0_g1_i1	-2.21418	Downregulated	probable cytochrome P450 6a13 [Acyrthosiphon pisum]	0	0	-	0	0	Cytochrome P450
TRINITY_DN498_c0_g1_i5	-2.19801	Downregulated	glutathione S-transferase-like [Myzus persicae]	0	0	dnx00480:Glutathione metabolism,dnx00590:Arachidonic acid metabolism,dnx00980:Metabolism of xenobiotics by cytochrome P450,dnx00982:Drug metabolism - cytochrome P450,dnx01100:Metabolic pathways,	0	0	Glutathione S-transferase, N-terminal domain
TRINITY_DN4896_c0_g1_i1	-2.19382	Downregulated	peroxidase isoform X2 [Acyrthosiphon pisum]	P:GO:0006979; P:GO:0098869; F:GO:0004601; F:GO:0020037; C:GO:0016020	P:response to oxidative stress; P:cellular oxidant detoxification; F:peroxidase activity; F:heme binding; C:membrane	-	EC:1.11.1	Acting on a peroxide as acceptor	Animal haem peroxidase
TRINITY_DN1805_c0_g1_i1	-2.16767	Downregulated	ATP-binding cassette sub-family G member 4-like [Bemisia tabaci]	P:GO:0055085; F:GO:0005524; F:GO:0140359; C:GO:0016020	P:transmembrane transport; F:ATP binding; F:ABC-type transporter activity; C:membrane	dnx02010:ABC transporters,	EC:7	Translocases	ABC-2 type transporter
TRINITY_DN1825_c0_g1_i3	-2.15933	Downregulated	acetylcholinesterase 1 [Diuraphis noxia]	C:GO:0016020	C:membrane	-	0	0	Carboxylesterase family
TRINITY_6511_c0_g1_i1	16.5194	Upregulated	ATP-binding cassette sub-family G member 1-like [Myzus persicae]	P:GO:0055085; F:GO:0005524; F:GO:0140359; C:GO:0016020	P:transmembrane transport; F:ATP binding; F:ABC-type transporter activity; C:membrane	-	EC:7	Translocases	ABC-2 type transporter
TRINITY_DN1825_c0_g1_i3	-2.15933	Downregulated	acetylcholinesterase 1 [Diuraphis noxia]	C:GO:0016020	C:membrane	-	0	0	Carboxylesterase family
TRINITY_9305_c0_g1_i1	12.198	Upregulated	ATP-binding cassette sub-family G member 1 isoform X1 [Myzus persicae]	0	0	-	0	0	ABC-2 type transporter
TRINITY_575_c0_g1_i1	12.2017	Upregulated	ABC transporter G family member 23-like [Myzus persicae]	P:GO:0055085; F:GO:0005524; F:GO:0140359; C:GO:0016020	P:transmembrane transport; F:ATP binding; F:ABC-type transporter activity; C:membrane	-	EC:7	Translocases	ABC-2 type transporter
TRINITY_9780_c0_g1_i2	17.6808	Upregulated	ABC transporter G family member 20 isoform X2 [Myzus persicae]	P:GO:0055085; F:GO:0005524; F:GO:0140359; C:GO:0043190	P:transmembrane transport; F:ATP binding; F:ABC-type transporter activity; C:ATP-binding cassette (ABC) transporter complex	-	EC:7	Translocases	ABC-2 type transporter
TRINITY_DN12_c0_g1_i2	-2.14858	Downregulated	probable cytochrome P450 6a13 [Acyrthosiphon pisum]	F:GO:0004497; F:GO:0005506; F:GO:0016705; F:GO:0020037; C:GO:0016020	F:monooxygenase activity; F:iron ion binding; F:oxidoreductase activity, acting on paired donors, with incorporation or reduction of molecular oxygen; F:heme binding; C:membrane	-	EC:1.14	Acting on paired donors, with incorporation or reduction of molecular oxygen. The oxygen incorporated need not be derived from O(2)	Cytochrome P450
TRINITY_DN1918_c0_g1_i1	-2.10628	Downregulated	UDP-glucuronosyltransferase 2B2 [Acyrthosiphon pisum]	F:GO:0015020; C:GO:0016020	F:glucuronosyltransferase activity; C:membrane	-	EC:2.4.1.17	Glucuronosyltransferase	UDP-glucoronosyl and UDP-glucosyl transferase
TRINITY_DN1810_c0_g1_i1	-2.08461	Downregulated	esterase FE4-like isoform X1 [Myzus persicae]	F:GO:0052689	F:carboxylic ester hydrolase activity	-	EC:3.1.1	Acting on ester bonds	Carboxylesterase family
TRINITY_DN850_c0_g1_i2	-2.07625	Downregulated	ribonucleoside-diphosphate reductase subunit M2-like isoform X2 [Aphis gossypii]	P:GO:0009263; F:GO:0016491; C:GO:0016020	P:deoxyribonucleotide biosynthetic process; F:oxidoreductase activity; C:membrane	dnx00230:Purine metabolism,dnx00240:Pyrimidine metabolism,dnx00480:Glutathione metabolism,dnx00983:Drug metabolism - other enzymes,dnx01100:Metabolic pathways,dnx01232:Nucleotide metabolism,	EC:1	Oxidoreductases	Ribonucleotide reductase, small chain
TRINITY_DN5037_c0_g1_i1	-2.07024	Downregulated	catalase [Diuraphis noxia]	P:GO:0006979; P:GO:0042744; P:GO:0098869; F:GO:0004096; F:GO:0020037; F:GO:0046872	P:response to oxidative stress; P:hydrogen peroxide catabolic process; P:cellular oxidant detoxification; F:catalase activity; F:heme binding; F:metal ion binding	dnx00380:Tryptophan metabolism,dnx00630:Glyoxylate and dicarboxylate metabolism,dnx01100:Metabolic pathways,dnx01200:Carbon metabolism,dnx04068:FoxO signaling pathway,dnx04146:Peroxisome,dnx04213:Longevity regulating pathway - multiple species,	EC:1.11.1.6	Catalase	Catalase-related immune-responsive
TRINITY_DN6618_c0_g1_i1	-2.056	Downregulated	alcohol dehydrogenase class-3 [Diuraphis noxia]	P:GO:0006069; F:GO:0004022; F:GO:0008270; F:GO:0106321; F:GO:0106322	P:ethanol oxidation; F:alcohol dehydrogenase (NAD+) activity; F:zinc ion binding; F:S-(hydroxymethyl)glutathione dehydrogenase NADP activity; F:S-(hydroxymethyl)glutathione dehydrogenase NAD activity	dnx00010:Glycolysis / Gluconeogenesis,dnx00071:Fatty acid degradation,dnx00350:Tyrosine metabolism,dnx00620:Pyruvate metabolism,dnx00830:Retinol metabolism,dnx00980:Metabolism of xenobiotics by cytochrome P450,dnx00982:Drug metabolism - cytochrome P450,dnx01100:Metabolic pathways,dnx01200:Carbon metabolism,	EC:1.1.1.284; EC:1.1.1.1; EC:1.1.1.71	S-(hydroxymethyl)glutathione dehydrogenase; Alcohol dehydrogenase; Alcohol dehydrogenase (NAD(P)(+))	Zinc-binding dehydrogenase
TRINITY_DN8172_c0_g1_i1	8.50205	Upregulated	esterase E4-like [Diuraphis noxia]	0	0	-	0	0	Carboxylesterase family
TRINITY_5728_c2_g1_i7	13.4118	Upregulated	esterase E4-like [Diuraphis noxia]	0	0	-	0	0	Carboxylesterase family
TRINITY_5728_c2_g1_i9	13.4056	Upregulated	esterase E4-like [Diuraphis noxia]	0	0	-	0	0	Carboxylesterase family
TRINITY_6607_c0_g1_i1	11.5095	Upregulated	esterase E4-like [Diuraphis noxia]	0	0	-	0	0	Carboxylesterase family
TRINITY_7244_c0_g1_i1	9.37713	Upregulated	esterase E4-like [Diuraphis noxia]	0	0	-	0	0	Carboxylesterase family
TRINITY_9332_c1_g1_i1	12.4524	Upregulated	esterase E4-like [Diuraphis noxia]	0	0	-	0	0	Carboxylesterase family
TRINITY_298_c2_g1_i1	12.7053	Upregulated	esterase e4-like	0	0	-	0	0	Carboxylesterase family
TRINITY_DN2047_c0_g1_i2	-2.04646	Downregulated	glutaredoxin domain-containing cysteine-rich protein CG12206-like [Myzus persicae]	F:GO:0097573	F:glutathione oxidoreductase activity	-	EC:1.8	Acting on a sulfur group of donors	Glutaredoxin
TRINITY_3680_c2_g1_i1	9.17439	Upregulated	acetylcholinesterase [Acyrthosiphon pisum]	P:GO:0042135; F:GO:0003990; C:GO:0045202; C:GO:0070161	P:neurotransmitter catabolic process; F:acetylcholinesterase activity; C:synapse; C:anchoring junction	-	EC:3.1.1.8; EC:3.1.1.7	Cholinesterase; Acetylcholinesterase	Carboxylesterase family
TRINITY_DN2047_c0_g1_i1	-2.0375	Downregulated	glutaredoxin domain-containing cysteine-rich protein CG12206-like [Myzus persicae]	F:GO:0097573	F:glutathione oxidoreductase activity	-	EC:1.8	Acting on a sulfur group of donors	Glutaredoxin
TRINITY_913_c2_g1_i1	15.3722	Upregulated	0	F:GO:0052689	F:carboxylic ester hydrolase activity	-	EC:3.1.1	Acting on ester bonds	Carboxylesterase family

## Sheet: Digestion(AD)
Supplementary Table 1: Differentially regulated unigenes in adults under the category of Digestion.
Gene-ID	log2FoldChange	Status	Functional Description	GO ids	GO names	KEGG pathways	enzyme code	enzyme names	Pfam
TRINITY_DN3122_c0_g1_i1	-2.33084	Downregulated	maltase A1-like [Myzus persicae]	P:GO:0005975; F:GO:0016798	P:carbohydrate metabolic process; F:hydrolase activity, acting on glycosyl bonds	-	EC:3.2	Glycosylases	Alpha amylase, catalytic domain
TRINITY_8181_c0_g1_i1	18.3379	Upregulated	atrial natriuretic peptide-converting enzyme isoform X1 [Sipha flava]	P:GO:0006508; F:GO:0004252; C:GO:0005886	P:proteolysis; F:serine-type endopeptidase activity; C:plasma membrane	-	EC:3.4.21	Acting on peptide bonds (peptidases)	Trypsin
TRINITY_7532_c0_g1_i1	18.0148	Upregulated	gene=LOC107162458 Dbxref=GeneID:107162458,Genbank:XM_015509407.1 Name=XM_015509407.1 gbkey=mRNA model_evidence=Supporting evidence includes similarity to: 1 Protein%2C and 100%25 coverage of the annotated genomic feature by RNAseq alignments%2C including 1 sample with support for all annotated introns product=uncharacterized LOC107162458%2C transcript variant X5 transcript_id=XM_015509407.1 prote…	0	0	-	0	0	Trypsin
TRINITY_91_c5_g1_i2	17.6795	Upregulated	acid trehalase	0	0	-	0	0	#N/A
TRINITY_7798_c1_g1_i1	17.5752	Upregulated	cathepsin L1 [Diuraphis noxia]	P:GO:0006508; F:GO:0008234	P:proteolysis; F:cysteine-type peptidase activity	-	EC:3.4	Acting on peptide bonds (peptidases)	Papain family cysteine protease
TRINITY_3156_c0_g1_i2	17.5431	Upregulated	tryptase beta-2-like isoform X2 [Myzus persicae]	P:GO:0006508; F:GO:0004252	P:proteolysis; F:serine-type endopeptidase activity	-	EC:3.4.21	Acting on peptide bonds (peptidases)	Trypsin
TRINITY_3156_c0_g1_i1	17.5428	Upregulated	serine protease 46-like isoform X1 [Myzus persicae]	P:GO:0006508; F:GO:0004252	P:proteolysis; F:serine-type endopeptidase activity	-	EC:3.4.21	Acting on peptide bonds (peptidases)	Trypsin
TRINITY_7798_c1_g1_i2	17.5215	Upregulated	cathepsin L1 [Diuraphis noxia]	P:GO:0006508; F:GO:0008234	P:proteolysis; F:cysteine-type peptidase activity	-	EC:3.4	Acting on peptide bonds (peptidases)	Papain family cysteine protease
TRINITY_5158_c0_g1_i1	16.4747	Upregulated	uncharacterized family 31 glucosidase KIAA1161-like [Myzus persicae]	P:GO:0005975; F:GO:0004553; C:GO:0016020	P:carbohydrate metabolic process; F:hydrolase activity, hydrolyzing O-glycosyl compounds; C:membrane	-	EC:3.2.1	Glycosylases	Glycosyl hydrolases family 31
TRINITY_1201_c0_g1_i1	16.3335	Upregulated	cathepsin B-like [Aphis gossypii]	P:GO:0006508; P:GO:0050790; F:GO:0004197	P:proteolysis; P:regulation of catalytic activity; F:cysteine-type endopeptidase activity	-	EC:3.4.22	Acting on peptide bonds (peptidases)	Peptidase family C1 propeptide
TRINITY_5177_c0_g1_i1	16.3291	Upregulated	cathepsin B-like [Myzus persicae]	P:GO:0006508; P:GO:0050790; F:GO:0004197	P:proteolysis; P:regulation of catalytic activity; F:cysteine-type endopeptidase activity	-	EC:3.4.22	Acting on peptide bonds (peptidases)	Peptidase family C1 propeptide
TRINITY_1878_c1_g1_i1	16.1006	Upregulated	digestive cysteine proteinase 1 [Myzus persicae]	P:GO:0006508; F:GO:0008234	P:proteolysis; F:cysteine-type peptidase activity	-	EC:3.4	Acting on peptide bonds (peptidases)	Papain family cysteine protease
TRINITY_2086_c0_g1_i1	16.0898	Upregulated	venom protease isoform X1 [Acyrthosiphon pisum]	P:GO:0006508; F:GO:0004252	P:proteolysis; F:serine-type endopeptidase activity	-	EC:3.4.21	Acting on peptide bonds (peptidases)	Trypsin
TRINITY_2086_c0_g1_i2	16.0846	Upregulated	venom protease isoform X1 [Acyrthosiphon pisum]	P:GO:0006508; F:GO:0004252	P:proteolysis; F:serine-type endopeptidase activity	-	EC:3.4.21	Acting on peptide bonds (peptidases)	Trypsin
TRINITY_2764_c0_g1_i1	15.9255	Upregulated	aminopeptidase N-like [Myzus persicae]	P:GO:0006508; F:GO:0004177; F:GO:0008237; F:GO:0008270	P:proteolysis; F:aminopeptidase activity; F:metallopeptidase activity; F:zinc ion binding	-	EC:3.4	Acting on peptide bonds (peptidases)	Peptidase M1 N-terminal domain
TRINITY_6667_c0_g1_i2	15.5545	Upregulated	puromycin-sensitive aminopeptidase isoform X1 [Myzus persicae]	0	0	-	0	0	RNA recognition motif. (a.k.a. RRM, RBD, or RNP domain)
TRINITY_5286_c1_g1_i1	15.3914	Upregulated	cathepsin b	P:GO:0006508; F:GO:0008234	P:proteolysis; F:cysteine-type peptidase activity	-	EC:3.4	Acting on peptide bonds (peptidases)	Papain family cysteine protease
TRINITY_8403_c0_g1_i1	15.3634	Upregulated	cytosol aminopeptidase-like isoform X2 [Myzus persicae]	P:GO:0006508; F:GO:0030145; F:GO:0070006; C:GO:0005737	P:proteolysis; F:manganese ion binding; F:metalloaminopeptidase activity; C:cytoplasm	-	EC:3.4	Acting on peptide bonds (peptidases)	Cytosol aminopeptidase family, N-terminal domain
TRINITY_8509_c0_g1_i1	15.3531	Upregulated	aminopeptidase N-like [Myzus persicae]	P:GO:0006508; F:GO:0004177; F:GO:0008237; F:GO:0008270	P:proteolysis; F:aminopeptidase activity; F:metallopeptidase activity; F:zinc ion binding	-	EC:3.4	Acting on peptide bonds (peptidases)	Peptidase M1 N-terminal domain
TRINITY_5973_c0_g1_i1	15.2944	Upregulated	cathepsin B-like [Myzus persicae]	P:GO:0006508; P:GO:0050790; F:GO:0004197	P:proteolysis; P:regulation of catalytic activity; F:cysteine-type endopeptidase activity	-	EC:3.4.22	Acting on peptide bonds (peptidases)	Peptidase family C1 propeptide
TRINITY_121_c0_g2_i1	15.0546	Upregulated	cathepsin B-like cysteine proteinase 4 [Myzus persicae]	P:GO:0006508; P:GO:0050790; F:GO:0004197	P:proteolysis; P:regulation of catalytic activity; F:cysteine-type endopeptidase activity	-	EC:3.4.22	Acting on peptide bonds (peptidases)	Peptidase family C1 propeptide
TRINITY_995_c1_g1_i1	15.0488	Upregulated	maltase A1-like [Sipha flava]	P:GO:0005975; F:GO:0016798	P:carbohydrate metabolic process; F:hydrolase activity, acting on glycosyl bonds	-	EC:3.2	Glycosylases	Alpha amylase, catalytic domain
TRINITY_5917_c0_g1_i1	14.849	Upregulated	aminopeptidase N [Acyrthosiphon pisum]	P:GO:0006508; F:GO:0004177; F:GO:0008237; F:GO:0008270; C:GO:0016020	P:proteolysis; F:aminopeptidase activity; F:metallopeptidase activity; F:zinc ion binding; C:membrane	-	EC:3.4	Acting on peptide bonds (peptidases)	WD domain, G-beta repeat
TRINITY_7676_c1_g1_i4	14.826	Upregulated	aminopeptidase N-like [Myzus persicae]	P:GO:0006508; F:GO:0004177; F:GO:0008237; F:GO:0008270	P:proteolysis; F:aminopeptidase activity; F:metallopeptidase activity; F:zinc ion binding	-	EC:3.4	Acting on peptide bonds (peptidases)	Peptidase M1 N-terminal domain
TRINITY_7676_c1_g1_i5	14.7716	Upregulated	aminopeptidase N-like [Myzus persicae]	P:GO:0006508; F:GO:0004177; F:GO:0008237; F:GO:0008270	P:proteolysis; F:aminopeptidase activity; F:metallopeptidase activity; F:zinc ion binding	-	EC:3.4	Acting on peptide bonds (peptidases)	Peptidase M1 N-terminal domain
TRINITY_7676_c1_g1_i3	14.5814	Upregulated	aminopeptidase N-like [Myzus persicae]	P:GO:0006508; F:GO:0004177; F:GO:0008237; F:GO:0008270	P:proteolysis; F:aminopeptidase activity; F:metallopeptidase activity; F:zinc ion binding	-	EC:3.4	Acting on peptide bonds (peptidases)	Peptidase M1 N-terminal domain
TRINITY_8574_c0_g1_i2	14.47	Upregulated	brain-specific serine protease 4 isoform X1 [Zootermopsis nevadensis]	P:GO:0006508; F:GO:0004252	P:proteolysis; F:serine-type endopeptidase activity	-	EC:3.4.21	Acting on peptide bonds (peptidases)	Trypsin
TRINITY_6667_c0_g1_i1	14.4442	Upregulated	puromycin-sensitive aminopeptidase isoform X1 [Myzus persicae]	0	0	-	0	0	RNA recognition motif. (a.k.a. RRM, RBD, or RNP domain)
TRINITY_121_c0_g1_i3	14.3334	Upregulated	cathepsin B-like [Myzus persicae]	P:GO:0006508; P:GO:0050790; F:GO:0004197	P:proteolysis; P:regulation of catalytic activity; F:cysteine-type endopeptidase activity	-	EC:3.4.22	Acting on peptide bonds (peptidases)	Peptidase family C1 propeptide
TRINITY_5018_c0_g1_i3	14.1726	Upregulated	gene=LOC107166408 Dbxref=GeneID:107166408,Genbank:XM_015515062.1 Name=XM_015515062.1 gbkey=mRNA model_evidence=Supporting evidence includes similarity to: 33 Proteins%2C and 100%25 coverage of the annotated genomic feature by RNAseq alignments%2C including 1 sample with support for all annotated introns product=uncharacterized LOC107166408 transcript_id=XM_015515062.1 protein_id=XP_015370548.1 ge…	P:GO:0006508; P:GO:0006897; F:GO:0004252; F:GO:0005044; F:GO:0008061; C:GO:0005576; C:GO:0016020	P:proteolysis; P:endocytosis; F:serine-type endopeptidase activity; F:scavenger receptor activity; F:chitin binding; C:extracellular region; C:membrane	-	EC:3.4.21	Acting on peptide bonds (peptidases)	Trypsin
TRINITY_7948_c0_g1_i3	14.1689	Upregulated	trehalase-like isoform X1 [Myzus persicae]	P:GO:0005991; F:GO:0004555	P:trehalose metabolic process; F:alpha,alpha-trehalase activity	-	EC:3.2.1.28	Alpha,alpha-trehalase	Trehalase
TRINITY_3878_c0_g1_i1	14.1651	Upregulated	cathepsin L isoform X1 [Myzus persicae]	0	0	-	0	0	Papain family cysteine protease
TRINITY_3062_c1_g1_i1	14.1312	Upregulated	xaa-Pro aminopeptidase ApepP-like [Myzus persicae]	F:GO:0046872; F:GO:0070006; C:GO:0110165	F:metal ion binding; F:metalloaminopeptidase activity; C:cellular anatomical entity	-	EC:3.4	Acting on peptide bonds (peptidases)	Metallopeptidase family M24
TRINITY_7676_c1_g1_i1	14.0981	Upregulated	aminopeptidase N-like [Myzus persicae]	P:GO:0006508; F:GO:0004177; F:GO:0008237; F:GO:0008270	P:proteolysis; F:aminopeptidase activity; F:metallopeptidase activity; F:zinc ion binding	-	EC:3.4	Acting on peptide bonds (peptidases)	Peptidase M1 N-terminal domain
TRINITY_3340_c0_g1_i1	13.719	Upregulated	glutamyl aminopeptidase-like isoform X4 [Myzus persicae]	P:GO:0006508; F:GO:0004177; F:GO:0008237; F:GO:0008270; C:GO:0016020	P:proteolysis; F:aminopeptidase activity; F:metallopeptidase activity; F:zinc ion binding; C:membrane	-	EC:3.4	Acting on peptide bonds (peptidases)	Peptidase M1 N-terminal domain
TRINITY_5189_c0_g1_i1	13.651	Upregulated	aminopeptidase N [Acyrthosiphon pisum]	F:GO:0008233	F:peptidase activity	-	EC:3.4	Acting on peptide bonds (peptidases)	Peptidase M1 N-terminal domain
TRINITY_3937_c1_g1_i1	13.6326	Upregulated	methionine aminopeptidase 1 [Diuraphis noxia]	P:GO:0006508; P:GO:0070084; F:GO:0046872; F:GO:0070006	P:proteolysis; P:protein initiator methionine removal; F:metal ion binding; F:metalloaminopeptidase activity	-	EC:3.4	Acting on peptide bonds (peptidases)	zf-MYND-like zinc finger, mRNA-binding
TRINITY_612_c0_g1_i1	13.4192	Upregulated	neutral alpha-glucosidase AB [Myzus persicae]	P:GO:0005975; F:GO:0030246; F:GO:0090599	P:carbohydrate metabolic process; F:carbohydrate binding; F:alpha-glucosidase activity	-	EC:3.2.1.20	Alpha-glucosidase	Glycosyl hydrolases family 31
TRINITY_8594_c0_g1_i1	10.7794	Upregulated	0	P:GO:0006508; F:GO:0004252	P:proteolysis; F:serine-type endopeptidase activity	-	0	0	Trypsin
TRINITY_3951_c11_g1_i2	10.1109	Upregulated	serine protease 33-like isoform X2 [Cimex lectularius]	P:GO:0006508; F:GO:0004252	P:proteolysis; F:serine-type endopeptidase activity	-	EC:3.4.21	Acting on peptide bonds (peptidases)	Trypsin
TRINITY_3951_c11_g1_i1	10.0275	Upregulated	serine protease 30-like [Zootermopsis nevadensis]	P:GO:0006508; F:GO:0004252	P:proteolysis; F:serine-type endopeptidase activity	-	EC:3.4.21	Acting on peptide bonds (peptidases)	Trypsin
TRINITY_997_c0_g1_i1	8.98421	Upregulated	maltase 2-like [Myzus persicae]	P:GO:0005975; P:GO:0006886; P:GO:0006887; F:GO:0016798; F:GO:0031267; F:GO:0046872; C:GO:0016020	P:carbohydrate metabolic process; P:intracellular protein transport; P:exocytosis; F:hydrolase activity, acting on glycosyl bonds; F:small GTPase binding; F:metal ion binding; C:membrane	-	EC:3.2	Glycosylases	FYVE-type zinc finger
TRINITY_997_c0_g1_i3	8.95932	Upregulated	maltase 2-like [Myzus persicae]	P:GO:0005975; P:GO:0006886; P:GO:0006887; F:GO:0016798; F:GO:0031267; F:GO:0046872; C:GO:0016020	P:carbohydrate metabolic process; P:intracellular protein transport; P:exocytosis; F:hydrolase activity, acting on glycosyl bonds; F:small GTPase binding; F:metal ion binding; C:membrane	-	EC:3.2	Glycosylases	FYVE-type zinc finger
TRINITY_6731_c0_g2_i1	8.2024	Upregulated	methionine aminopeptidase 2 [Sipha flava]	P:GO:0006508; P:GO:0070084; F:GO:0046872; F:GO:0070006; C:GO:0005737	P:proteolysis; P:protein initiator methionine removal; F:metal ion binding; F:metalloaminopeptidase activity; C:cytoplasm	-	EC:3.4	Acting on peptide bonds (peptidases)	Ubiquitin family
TRINITY_DN7078_c0_g1_i1	-2.42864	Downregulated	methionine aminopeptidase 1 [Diuraphis noxia]	P:GO:0006508; P:GO:0070084; F:GO:0046872; F:GO:0070006	P:proteolysis; P:protein initiator methionine removal; F:metal ion binding; F:metalloaminopeptidase activity	-	EC:3.4	Acting on peptide bonds (peptidases)	zf-MYND-like zinc finger, mRNA-binding
TRINITY_DN1509_c0_g1_i2	-2.55229	Downregulated	peroxisomal leader peptide-processing protease-like isoform X1 [Diuraphis noxia]	P:GO:0016485; F:GO:0004252; C:GO:0005777	P:protein processing; F:serine-type endopeptidase activity; C:peroxisome	-	EC:3.4.21	Acting on peptide bonds (peptidases)	Trypsin-like peptidase domain
TRINITY_DN1509_c0_g1_i1	-2.58625	Downregulated	peroxisomal leader peptide-processing protease-like isoform X1 [Diuraphis noxia]	P:GO:0016485; F:GO:0004252; C:GO:0005777	P:protein processing; F:serine-type endopeptidase activity; C:peroxisome	-	EC:3.4.21	Acting on peptide bonds (peptidases)	Trypsin-like peptidase domain
TRINITY_DN427_c10_g1_i1	-2.59982	Downregulated	probable aminopeptidase NPEPL1 [Diuraphis noxia]	P:GO:0006508; F:GO:0030145; F:GO:0070006; C:GO:0005737	P:proteolysis; F:manganese ion binding; F:metalloaminopeptidase activity; C:cytoplasm	-	EC:3.4	Acting on peptide bonds (peptidases)	M17 aminopeptidase N-terminal domain 2
TRINITY_DN1509_c0_g1_i6	-2.60503	Downregulated	peroxisomal leader peptide-processing protease-like isoform X1 [Diuraphis noxia]	P:GO:0016485; F:GO:0004252; C:GO:0005777	P:protein processing; F:serine-type endopeptidase activity; C:peroxisome	-	EC:3.4.21	Acting on peptide bonds (peptidases)	Trypsin-like peptidase domain
TRINITY_DN616_c0_g3_i2	-2.64387	Downregulated	cathepsin B-like [Myzus persicae]	P:GO:0006508; P:GO:0050790; F:GO:0004197	P:proteolysis; P:regulation of catalytic activity; F:cysteine-type endopeptidase activity	-	EC:3.4.22	Acting on peptide bonds (peptidases)	Peptidase family C1 propeptide
TRINITY_DN7025_c0_g1_i1	4.84027	Upregulated	transmembrane protease serine 9-like [Myzus persicae]	P:GO:0006508; F:GO:0004252	P:proteolysis; F:serine-type endopeptidase activity	-	EC:3.4.21	Acting on peptide bonds (peptidases)	Trypsin
TRINITY_DN3318_c0_g2_i1	-2.6641	Downregulated	cathepsin B-like [Melanaphis sacchari]	P:GO:0006508; F:GO:0008234	P:proteolysis; F:cysteine-type peptidase activity	-	EC:3.4	Acting on peptide bonds (peptidases)	Papain family cysteine protease
TRINITY_DN5426_c0_g1_i1	-2.87613	Downregulated	aminopeptidase N [Acyrthosiphon pisum]	F:GO:0008233	F:peptidase activity	-	EC:3.4	Acting on peptide bonds (peptidases)	Peptidase family M1 domain
TRINITY_DN616_c0_g2_i1	-2.89375	Downregulated	cathepsin B-like [Myzus persicae]	P:GO:0006508; P:GO:0050790; F:GO:0004197	P:proteolysis; P:regulation of catalytic activity; F:cysteine-type endopeptidase activity	-	EC:3.4.22	Acting on peptide bonds (peptidases)	Peptidase family C1 propeptide
TRINITY_DN4_c0_g1_i2	-2.93502	Downregulated	aminopeptidase N-like [Diuraphis noxia]	P:GO:0006508; F:GO:0004177; F:GO:0008237; F:GO:0008270	P:proteolysis; F:aminopeptidase activity; F:metallopeptidase activity; F:zinc ion binding	dnx00480:Glutathione metabolism,dnx01100:Metabolic pathways,	EC:3.4	Acting on peptide bonds (peptidases)	Sleepless protein
TRINITY_DN4047_c2_g1_i1	3.0973	Upregulated	venom serine protease Bi-VSP-like [Diuraphis noxia]	P:GO:0006508; F:GO:0004252	P:proteolysis; F:serine-type endopeptidase activity	-	EC:3.4.21	Acting on peptide bonds (peptidases)	Trypsin
TRINITY_DN1951_c0_g1_i1	-2.97762	Downregulated	trehalase-like [Myzus persicae]	P:GO:0005991; F:GO:0004555	P:trehalose metabolic process; F:alpha,alpha-trehalase activity	api00500:Starch and sucrose metabolism,api01100:Metabolic pathways,	EC:3.2.1.28	Alpha,alpha-trehalase	Trehalase
TRINITY_DN3318_c0_g2_i2	-3.11215	Downregulated	cathepsin B-like [Melanaphis sacchari]	P:GO:0006508; F:GO:0008234	P:proteolysis; F:cysteine-type peptidase activity	-	EC:3.4	Acting on peptide bonds (peptidases)	Papain family cysteine protease
TRINITY_DN537_c0_g1_i1	2.74107	Upregulated	serine proteinase stubble-like isoform X2 [Myzus persicae]	P:GO:0006508; F:GO:0004252	P:proteolysis; F:serine-type endopeptidase activity	-	EC:3.4.21	Acting on peptide bonds (peptidases)	Trypsin
TRINITY_DN5176_c1_g1_i1	-3.14098	Downregulated	trypsin-1-like [Myzus persicae]	P:GO:0006508; F:GO:0004252	P:proteolysis; F:serine-type endopeptidase activity	-	EC:3.4.21	Acting on peptide bonds (peptidases)	Trypsin
TRINITY_DN616_c0_g3_i1	-3.24713	Downregulated	cathepsin B-like [Myzus persicae]	P:GO:0006508; P:GO:0050790; F:GO:0004197	P:proteolysis; P:regulation of catalytic activity; F:cysteine-type endopeptidase activity	-	EC:3.4.22	Acting on peptide bonds (peptidases)	Peptidase family C1 propeptide
TRINITY_DN616_c0_g1_i1	-3.32644	Downregulated	cathepsin B-like [Myzus persicae]	P:GO:0006508; P:GO:0050790; F:GO:0004197	P:proteolysis; P:regulation of catalytic activity; F:cysteine-type endopeptidase activity	rmd04140:Autophagy - animal,rmd04142:Lysosome,	EC:3.4.22	Acting on peptide bonds (peptidases)	Peptidase family C1 propeptide
TRINITY_DN3950_c0_g1_i3	-3.53514	Downregulated	proclotting enzyme-like isoform X1 [Diuraphis noxia]	P:GO:0006508; F:GO:0004252	P:proteolysis; F:serine-type endopeptidase activity	-	EC:3.4.21	Acting on peptide bonds (peptidases)	Trypsin
TRINITY_DN3428_c1_g2_i1	2.29763	Upregulated	gene=LOC107169890 Dbxref=GeneID:107169890,Genbank:XM_015519831.1 Name=XM_015519831.1 gbkey=mRNA model_evidence=Supporting evidence includes similarity to: 1 Protein%2C and 97%25 coverage of the annotated genomic feature by RNAseq alignments%2C including 1 sample with support for all annotated introns product=uncharacterized LOC107169890 transcript_id=XM_015519831.1 protein_id=XP_015375317.1 gene_…	P:GO:0006508; F:GO:0004252; C:GO:0016020	P:proteolysis; F:serine-type endopeptidase activity; C:membrane	-	EC:3.4.21	Acting on peptide bonds (peptidases)	Trypsin
TRINITY_DN7716_c0_g3_i3	-3.55755	Downregulated	hornerin isoform x2	P:GO:0006508; F:GO:0004252	P:proteolysis; F:serine-type endopeptidase activity	-	EC:3.4.21	Acting on peptide bonds (peptidases)	Trypsin
TRINITY_DN1239_c0_g1_i1	-3.58038	Downregulated	maltase A1-like [Sipha flava]	P:GO:0005975; F:GO:0016798	P:carbohydrate metabolic process; F:hydrolase activity, acting on glycosyl bonds	-	EC:3.2	Glycosylases	Alpha amylase, catalytic domain
TRINITY_DN260_c4_g1_i2	-3.71441	Downregulated	cathepsin L1 [Diuraphis noxia]	P:GO:0006508; F:GO:0008234	P:proteolysis; F:cysteine-type peptidase activity	-	EC:3.4	Acting on peptide bonds (peptidases)	Papain family cysteine protease
TRINITY_DN7716_c0_g3_i1	-3.76279	Downregulated	hornerin isoform x2	P:GO:0006508; F:GO:0004252	P:proteolysis; F:serine-type endopeptidase activity	-	EC:3.4.21	Acting on peptide bonds (peptidases)	Trypsin
TRINITY_DN2184_c0_g1_i6	-3.85367	Downregulated	aminopeptidase N-like [Diuraphis noxia]	P:GO:0006508; F:GO:0008237; F:GO:0008270; C:GO:0016020	P:proteolysis; F:metallopeptidase activity; F:zinc ion binding; C:membrane	dnx00480:Glutathione metabolism,dnx01100:Metabolic pathways,	EC:3.4	Acting on peptide bonds (peptidases)	Peptidase M1 N-terminal domain
TRINITY_DN7716_c0_g3_i2	-3.85955	Downregulated	gene=LOC107173785 Dbxref=GeneID:107173785,Genbank:XM_015524463.1 Name=XM_015524463.1 gbkey=mRNA model_evidence=Supporting evidence includes similarity to: 34 Proteins%2C and 100%25 coverage of the annotated genomic feature by RNAseq alignments%2C including 1 sample with support for all annotated introns product=uncharacterized LOC107173785 transcript_id=XM_015524463.1 protein_id=XP_015379949.1 ge…	P:GO:0006508; F:GO:0004252	P:proteolysis; F:serine-type endopeptidase activity	-	EC:3.4.21	Acting on peptide bonds (peptidases)	Trypsin
TRINITY_DN260_c4_g1_i1	-3.88677	Downregulated	cathepsin L1 [Diuraphis noxia]	P:GO:0006508; F:GO:0008234	P:proteolysis; F:cysteine-type peptidase activity	-	EC:3.4	Acting on peptide bonds (peptidases)	Papain family cysteine protease
TRINITY_DN1627_c0_g1_i5	-4.10282	Downregulated	maltase A3-like [Rhopalosiphum maidis]	P:GO:0005975; F:GO:0016798	P:carbohydrate metabolic process; F:hydrolase activity, acting on glycosyl bonds	-	EC:3.2	Glycosylases	Alpha amylase, catalytic domain
TRINITY_DN778_c0_g1_i1	-4.12807	Downregulated	aminopeptidase N-like [Myzus persicae]	P:GO:0006508; F:GO:0004177; F:GO:0008237; F:GO:0008270	P:proteolysis; F:aminopeptidase activity; F:metallopeptidase activity; F:zinc ion binding	dnx00480:Glutathione metabolism,dnx01100:Metabolic pathways,	EC:3.4	Acting on peptide bonds (peptidases)	Peptidase M1 N-terminal domain
TRINITY_DN4_c0_g1_i5	-4.15799	Downregulated	aminopeptidase N-like [Diuraphis noxia]	P:GO:0006508; F:GO:0004177; F:GO:0008237; F:GO:0008270	P:proteolysis; F:aminopeptidase activity; F:metallopeptidase activity; F:zinc ion binding	-	EC:3.4	Acting on peptide bonds (peptidases)	Peptidase M1 N-terminal domain
TRINITY_DN3300_c0_g1_i1	-4.28403	Downregulated	serine proteinase stubble-like [Aphis gossypii]	P:GO:0006508; F:GO:0004252	P:proteolysis; F:serine-type endopeptidase activity	-	EC:3.4.21	Acting on peptide bonds (peptidases)	Trypsin
TRINITY_DN4_c0_g1_i1	-4.6134	Downregulated	aminopeptidase N-like [Diuraphis noxia]	P:GO:0006508; F:GO:0004177; F:GO:0008237; F:GO:0008270	P:proteolysis; F:aminopeptidase activity; F:metallopeptidase activity; F:zinc ion binding	dnx00480:Glutathione metabolism,dnx01100:Metabolic pathways,	EC:3.4	Acting on peptide bonds (peptidases)	Peptidase M1 N-terminal domain
TRINITY_DN1430_c0_g1_i4	2.06802	Upregulated	atrial natriuretic peptide-converting enzyme isoform X1 [Sipha flava]	P:GO:0006508; F:GO:0004252; C:GO:0005886	P:proteolysis; F:serine-type endopeptidase activity; C:plasma membrane	-	EC:3.4.21	Acting on peptide bonds (peptidases)	Trypsin
TRINITY_DN748_c2_g1_i1	-5.47146	Downregulated	maltase 2-like [Melanaphis sacchari]	P:GO:0005975; F:GO:0016798	P:carbohydrate metabolic process; F:hydrolase activity, acting on glycosyl bonds	-	EC:3.2	Glycosylases	Alpha amylase, catalytic domain
TRINITY_DN26459_c0_g1_i1	6.08994	Upregulated	trypsin-like [Diprion similis]	F:GO:0008236	F:serine-type peptidase activity	-	EC:3.4	Acting on peptide bonds (peptidases)	#N/A

## Sheet: pepidases(AD)
Supplementary Table 1: Differentially regulated unigenes in adults under the category of peptidases.
Gene-ID	log2FoldChange	Status	Functional Description	GO ids	GO names	KEGG pathways	enzyme code	enzyme names	Pfam
TRINITY_302_c1_g1_i1	19.3251	Upregulated	neprilysin-2 [Acyrthosiphon pisum]	P:GO:0006508; F:GO:0004222; F:GO:0046872; C:GO:0005886	P:proteolysis; F:metalloendopeptidase activity; F:metal ion binding; C:plasma membrane	-	EC:3.4.24	Acting on peptide bonds (peptidases)	Peptidase family M13
TRINITY_5591_c0_g1_i5	18.5287	Upregulated	A disintegrin and metalloproteinase with thrombospondin motifs 1 isoform X2 [Sipha flava]	P:GO:0006508; F:GO:0004222	P:proteolysis; F:metalloendopeptidase activity	-	EC:3.4.24	Acting on peptide bonds (peptidases)	Transmembrane proteins 14C
TRINITY_8181_c0_g1_i1	18.3379	Upregulated	atrial natriuretic peptide-converting enzyme isoform X1 [Sipha flava]	P:GO:0006508; F:GO:0004252; C:GO:0005886	P:proteolysis; F:serine-type endopeptidase activity; C:plasma membrane	-	EC:3.4.21	Acting on peptide bonds (peptidases)	Trypsin
TRINITY_2183_c0_g1_i2	18.0591	Upregulated	embryonic stem cell-specific 5-hydroxymethylcytosine-binding protein [Diuraphis noxia]	P:GO:0006508; P:GO:0006974; P:GO:0018142; F:GO:0003697; F:GO:0008233	P:proteolysis; P:cellular response to DNA damage stimulus; P:protein-DNA covalent cross-linking; F:single-stranded DNA binding; F:peptidase activity	-	EC:3.4	Acting on peptide bonds (peptidases)	SOS response associated peptidase (SRAP)
TRINITY_2183_c0_g1_i1	18.0046	Upregulated	embryonic stem cell-specific 5-hydroxymethylcytosine-binding protein [Diuraphis noxia]	P:GO:0006508; P:GO:0006974; P:GO:0018142; F:GO:0003697; F:GO:0008233	P:proteolysis; P:cellular response to DNA damage stimulus; P:protein-DNA covalent cross-linking; F:single-stranded DNA binding; F:peptidase activity	-	EC:3.4	Acting on peptide bonds (peptidases)	SOS response associated peptidase (SRAP)
TRINITY_2320_c0_g1_i1	17.9348	Upregulated	bleomycin hydrolase [Myzus persicae]	P:GO:0006508; F:GO:0004177; F:GO:0004197; C:GO:0005737	P:proteolysis; F:aminopeptidase activity; F:cysteine-type endopeptidase activity; C:cytoplasm	-	EC:3.4.22	Acting on peptide bonds (peptidases)	Peptidase C1-like family
TRINITY_6859_c0_g1_i1	17.6375	Upregulated	venom serine carboxypeptidase-like [Rhopalosiphum maidis]	P:GO:0006508; F:GO:0004185	P:proteolysis; F:serine-type carboxypeptidase activity	-	EC:3.4.16	Acting on peptide bonds (peptidases)	Serine carboxypeptidase
TRINITY_3156_c0_g1_i2	17.5431	Upregulated	tryptase beta-2-like isoform X2 [Myzus persicae]	P:GO:0006508; F:GO:0004252	P:proteolysis; F:serine-type endopeptidase activity	-	EC:3.4.21	Acting on peptide bonds (peptidases)	Trypsin
TRINITY_3156_c0_g1_i1	17.5428	Upregulated	serine protease 46-like isoform X1 [Myzus persicae]	P:GO:0006508; F:GO:0004252	P:proteolysis; F:serine-type endopeptidase activity	-	EC:3.4.21	Acting on peptide bonds (peptidases)	Trypsin
TRINITY_1613_c0_g1_i1	17.4433	Upregulated	protein DDI1 homolog 2 isoform X1 [Melanaphis sacchari]	P:GO:0006508; F:GO:0004190	P:proteolysis; F:aspartic-type endopeptidase activity	-	EC:3.4.23	Acting on peptide bonds (peptidases)	Ubiquitin family
TRINITY_1930_c0_g1_i1	17.3526	Upregulated	mitochondrial-processing peptidase subunit beta [Myzus persicae]	P:GO:0006627; F:GO:0004222; F:GO:0046872; C:GO:0017087	P:protein processing involved in protein targeting to mitochondrion; F:metalloendopeptidase activity; F:metal ion binding; C:mitochondrial processing peptidase complex	-	EC:3.4.24	Acting on peptide bonds (peptidases)	Peptidase M16 inactive domain
TRINITY_5591_c0_g1_i3	17.3298	Upregulated	A disintegrin and metalloproteinase with thrombospondin motifs 1 isoform X2 [Acyrthosiphon pisum]	P:GO:0006508; F:GO:0004222	P:proteolysis; F:metalloendopeptidase activity	-	EC:3.4.24	Acting on peptide bonds (peptidases)	Transmembrane proteins 14C
TRINITY_5591_c0_g1_i6	17.2928	Upregulated	A disintegrin and metalloproteinase with thrombospondin motifs 1 isoform X2 [Acyrthosiphon pisum]	-	P:proteolysis; F:metalloendopeptidase activity	0	EC:3.4.24	Acting on peptide bonds (peptidases)	Transmembrane proteins 14C
TRINITY_866_c8_g1_i1	17.1482	Upregulated	neprilysin-2-like [Myzus persicae]	P:GO:0006508; F:GO:0004222; F:GO:0046872; C:GO:0005886	P:proteolysis; F:metalloendopeptidase activity; F:metal ion binding; C:plasma membrane	-	EC:3.4.24	Acting on peptide bonds (peptidases)	Peptidase family M13
TRINITY_6284_c2_g1_i1	16.6455	Upregulated	carboxypeptidase Q-like [Myzus persicae]	F:GO:0004180; F:GO:0070573; C:GO:0005576; C:GO:0005764; C:GO:0005783; C:GO:0005794	F:carboxypeptidase activity; F:metallodipeptidase activity; C:extracellular region; C:lysosome; C:endoplasmic reticulum; C:Golgi apparatus	-	EC:3.4.13	Acting on peptide bonds (peptidases)	Peptidase family M28
TRINITY_4480_c0_g1_i1	16.5981	Upregulated	lysosomal aspartic protease [Melanaphis sacchari]	P:GO:0006508; F:GO:0004190	P:proteolysis; F:aspartic-type endopeptidase activity	-	EC:3.4.23	Acting on peptide bonds (peptidases)	Eukaryotic aspartyl protease
TRINITY_5357_c1_g1_i1	16.3772	Upregulated	desert hedgehog protein [Acyrthosiphon pisum]	P:GO:0007165; P:GO:0007267; P:GO:0007367; P:GO:0009653; P:GO:0016539; P:GO:0016540; P:GO:0048731; F:GO:0008233; F:GO:0016015; F:GO:0046872; C:GO:0005615; C:GO:0005634; C:GO:0005737; C:GO:0005886	P:signal transduction; P:cell-cell signaling; P:segment polarity determination; P:anatomical structure morphogenesis; P:intein-mediated protein splicing; P:protein autoprocessing; P:system development; F:peptidase activity; F:morphogen activity; F:metal ion binding; C:extracellular space; C:nucleus; C:cytoplasm; C:plasma membrane	-	EC:3.4	Acting on peptide bonds (peptidases)	Hint module
TRINITY_5018_c0_g1_i1	16.102	Upregulated	gene=LOC107166408 Dbxref=GeneID:107166408,Genbank:XM_015515062.1 Name=XM_015515062.1 gbkey=mRNA model_evidence=Supporting evidence includes similarity to: 33 Proteins%2C and 100%25 coverage of the annotated genomic feature by RNAseq alignments%2C including 1 sample with support for all annotated introns product=uncharacterized LOC107166408 transcript_id=XM_015515062.1 protein_id=XP_015370548.1 ge…	-	P:proteolysis; P:endocytosis; F:serine-type endopeptidase activity; F:scavenger receptor activity; F:chitin binding; C:extracellular region; C:membrane	0	EC:3.4.21	Acting on peptide bonds (peptidases)	Scavenger receptor cysteine-rich domain
TRINITY_2086_c0_g1_i1	16.0898	Upregulated	venom protease isoform X1 [Acyrthosiphon pisum]	P:GO:0006508; F:GO:0004252	P:proteolysis; F:serine-type endopeptidase activity	-	EC:3.4.21	Acting on peptide bonds (peptidases)	Trypsin
TRINITY_2086_c0_g1_i2	16.0846	Upregulated	venom protease isoform X1 [Acyrthosiphon pisum]	P:GO:0006508; F:GO:0004252	P:proteolysis; F:serine-type endopeptidase activity	-	EC:3.4.21	Acting on peptide bonds (peptidases)	Trypsin
TRINITY_5591_c0_g1_i4	16.0673	Upregulated	A disintegrin and metalloproteinase with thrombospondin motifs 1 isoform X1 [Myzus persicae]	P:GO:0006508; F:GO:0004222	P:proteolysis; F:metalloendopeptidase activity	-	EC:3.4.24	Acting on peptide bonds (peptidases)	Transmembrane proteins 14C
TRINITY_296_c0_g1_i2	15.7687	Upregulated	proteasome subunit beta type-6 [Myzus persicae]	P:GO:0051603; F:GO:0004298; C:GO:0005839	P:proteolysis involved in protein catabolic process; F:threonine-type endopeptidase activity; C:proteasome core complex	-	EC:3.4.25	Acting on peptide bonds (peptidases)	Proteasome subunit
TRINITY_10037_c0_g1_i1	15.7634	Upregulated	venom dipeptidyl peptidase 4 isoform X3 [Myzus persicae]	P:GO:0006508; F:GO:0008236	P:proteolysis; F:serine-type peptidase activity	-	EC:3.4	Acting on peptide bonds (peptidases)	Prolyl oligopeptidase family
TRINITY_1615_c0_g1_i1	15.6243	Upregulated	26S proteasome regulatory subunit 7 [Melanaphis sacchari]	P:GO:1901800; F:GO:0005524; F:GO:0008233; F:GO:0016887; F:GO:0036402; C:GO:0000502; C:GO:0005737	P:positive regulation of proteasomal protein catabolic process; F:ATP binding; F:peptidase activity; F:ATP hydrolysis activity; F:proteasome-activating activity; C:proteasome complex; C:cytoplasm	-	EC:3.4; EC:5.6.1.5; EC:3.6.1.15	Acting on peptide bonds (peptidases); Proteasome ATPase; Nucleoside-triphosphate phosphatase	ATPase family associated with various cellular activities (AAA)
TRINITY_184_c1_g1_i1	15.353	Upregulated	AFG3-like protein 2 [Myzus persicae]	P:GO:0006508; F:GO:0004176; F:GO:0004222; F:GO:0005524; F:GO:0008270; F:GO:0016887; C:GO:0016020	P:proteolysis; F:ATP-dependent peptidase activity; F:metalloendopeptidase activity; F:ATP binding; F:zinc ion binding; F:ATP hydrolysis activity; C:membrane	-	EC:3.4.24; EC:3.6.1.15	Acting on peptide bonds (peptidases); Nucleoside-triphosphate phosphatase	Peptidase family M41
TRINITY_8497_c0_g1_i1	15.175	Upregulated	eukaryotic translation initiation factor 3 subunit F-1 [Myzus persicae]	P:GO:0001732; F:GO:0003743; F:GO:0008237; F:GO:0031369; C:GO:0005852; C:GO:0016282; C:GO:0033290	P:formation of cytoplasmic translation initiation complex; F:translation initiation factor activity; F:metallopeptidase activity; F:translation initiation factor binding; C:eukaryotic translation initiation factor 3 complex; C:eukaryotic 43S preinitiation complex; C:eukaryotic 48S preinitiation complex	-	EC:3.4	Acting on peptide bonds (peptidases)	Maintenance of mitochondrial structure and function
TRINITY_3483_c8_g1_i1	15.164	Upregulated	proteasome subunit beta type-7-like [Myzus persicae]	P:GO:0010498; F:GO:0004298; C:GO:0005839; C:GO:0110165	P:proteasomal protein catabolic process; F:threonine-type endopeptidase activity; C:proteasome core complex; C:cellular anatomical entity	-	EC:3.4.25	Acting on peptide bonds (peptidases)	Proteasome subunit
TRINITY_4652_c0_g1_i1	14.757	Upregulated	gene=MYZPE13164_G006_v1.0_000003820	P:GO:0006508; F:GO:0004222; F:GO:0046872; C:GO:0016020	P:proteolysis; F:metalloendopeptidase activity; F:metal ion binding; C:membrane	-	EC:3.4.24	Acting on peptide bonds (peptidases)	Peptidase family M48
TRINITY_4368_c0_g1_i3	14.7441	Upregulated	A disintegrin and metalloproteinase with thrombospondin motifs 9 [Acyrthosiphon pisum]	P:GO:0006508; P:GO:0007229; P:GO:0030198; F:GO:0004222; F:GO:0008270; C:GO:0005576	P:proteolysis; P:integrin-mediated signaling pathway; P:extracellular matrix organization; F:metalloendopeptidase activity; F:zinc ion binding; C:extracellular region	-	EC:3.4.24	Acting on peptide bonds (peptidases)	Thrombospondin type 1 domain
TRINITY_6798_c0_g1_i1	14.6291	Upregulated	legumain-like [Myzus persicae]	P:GO:0006508; F:GO:0008233; C:GO:0110165	P:proteolysis; F:peptidase activity; C:cellular anatomical entity	-	EC:3.4	Acting on peptide bonds (peptidases)	Peptidase C13 family
TRINITY_9337_c0_g1_i1	14.4692	Upregulated	tolloid-like protein 1 [Melanaphis sacchari]	P:GO:0006508; F:GO:0004222; F:GO:0005509; F:GO:0008270	P:proteolysis; F:metalloendopeptidase activity; F:calcium ion binding; F:zinc ion binding	-	EC:3.4.24	Acting on peptide bonds (peptidases)	CUB domain
TRINITY_7572_c0_g1_i1	14.4473	Upregulated	rhomboid-related protein 2-like isoform X1 [Rhopalosiphum maidis]	F:GO:0004252; C:GO:0016020	F:serine-type endopeptidase activity; C:membrane	-	EC:3.4.21	Acting on peptide bonds (peptidases)	Rhomboid family
TRINITY_7572_c0_g1_i8	14.3395	Upregulated	rhomboid-related protein 2-like isoform X1 [Rhopalosiphum maidis]	F:GO:0004252; C:GO:0016020	F:serine-type endopeptidase activity; C:membrane	-	EC:3.4.21	Acting on peptide bonds (peptidases)	Rhomboid family
TRINITY_7572_c0_g1_i7	14.1761	Upregulated	rhomboid-related protein 2-like isoform X1 [Rhopalosiphum maidis]	F:GO:0004252; C:GO:0016020	F:serine-type endopeptidase activity; C:membrane	-	EC:3.4.21	Acting on peptide bonds (peptidases)	Rhomboid family
TRINITY_7005_c1_g1_i1	14.1738	Upregulated	mitochondrial inner membrane protease ATP23 homolog isoform X1 [Acyrthosiphon pisum]	P:GO:0006508; F:GO:0004222; F:GO:0046872	P:proteolysis; F:metalloendopeptidase activity; F:metal ion binding	-	EC:3.4.24	Acting on peptide bonds (peptidases)	Peptidase M76 family
TRINITY_1050_c0_g1_i1	14.1068	Upregulated	angiotensin-converting enzyme-like [Myzus persicae]	P:GO:0006508; F:GO:0004180; F:GO:0008237; F:GO:0008241; F:GO:0046872; C:GO:0016020	P:proteolysis; F:carboxypeptidase activity; F:metallopeptidase activity; F:peptidyl-dipeptidase activity; F:metal ion binding; C:membrane	-	EC:3.4.15	Acting on peptide bonds (peptidases)	Angiotensin-converting enzyme
TRINITY_2881_c0_g1_i1	14.0977	Upregulated	putative serine protease K12H4.7 [Acyrthosiphon pisum]	P:GO:0006508; F:GO:0008236	P:proteolysis; F:serine-type peptidase activity	-	EC:3.4	Acting on peptide bonds (peptidases)	Serine carboxypeptidase S28
TRINITY_7572_c0_g1_i3	14.0455	Upregulated	rhomboid-related protein 2-like isoform X1 [Rhopalosiphum maidis]	F:GO:0004252; C:GO:0016020	F:serine-type endopeptidase activity; C:membrane	-	EC:3.4.21	Acting on peptide bonds (peptidases)	Rhomboid family
TRINITY_372_c1_g1_i1	13.7944	Upregulated	disintegrin and metalloproteinase domain-containing protein unc-71 isoform X2 [Myzus persicae]	P:GO:0006508; F:GO:0004222; C:GO:0016020	P:proteolysis; F:metalloendopeptidase activity; C:membrane	-	EC:3.4.24	Acting on peptide bonds (peptidases)	Reprolysin family propeptide
TRINITY_4368_c0_g1_i4	13.759	Upregulated	A disintegrin and metalloproteinase with thrombospondin motifs 9 [Acyrthosiphon pisum]	P:GO:0009987; F:GO:0008237; F:GO:0046872	P:cellular process; F:metallopeptidase activity; F:metal ion binding	-	EC:3.4	Acting on peptide bonds (peptidases)	GON domain
TRINITY_2450_c1_g1_i1	13.6697	Upregulated	sentrin-specific protease 1-like [Melanaphis sacchari]	P:GO:0006508; F:GO:0008234	P:proteolysis; F:cysteine-type peptidase activity	-	EC:3.4	Acting on peptide bonds (peptidases)	Ulp1 protease family, C-terminal catalytic domain
TRINITY_10105_c2_g1_i1	13.6427	Upregulated	lysosomal Pro-X carboxypeptidase-like [Rhopalosiphum maidis]	P:GO:0006508; F:GO:0004180; F:GO:0008236	P:proteolysis; F:carboxypeptidase activity; F:serine-type peptidase activity	-	EC:3.4	Acting on peptide bonds (peptidases)	Serine carboxypeptidase S28
TRINITY_DN34753_c0_g1_i1	13.633	Upregulated	mitochondrial-processing peptidase subunit beta [Diuraphis noxia]	-	P:protein processing involved in protein targeting to mitochondrion; F:metalloendopeptidase activity; F:metal ion binding; C:mitochondrial processing peptidase complex	0	EC:3.4.24	Acting on peptide bonds (peptidases)	#N/A
TRINITY_3317_c0_g1_i3	13.5132	Upregulated	matrix metalloproteinase-2-like [Aphis gossypii]	P:GO:0006508; F:GO:0004222; F:GO:0008270; C:GO:0031012	P:proteolysis; F:metalloendopeptidase activity; F:zinc ion binding; C:extracellular matrix	-	EC:3.4.24	Acting on peptide bonds (peptidases)	Putative peptidoglycan binding domain
TRINITY_9950_c4_g1_i1	13.4513	Upregulated	pre-mRNA-processing-splicing factor 8 [Myzus persicae]	P:GO:0000398; F:GO:0008237; F:GO:0017070; F:GO:0030623; C:GO:0005681	P:mRNA splicing, via spliceosome; F:metallopeptidase activity; F:U6 snRNA binding; F:U5 snRNA binding; C:spliceosomal complex	-	EC:3.4	Acting on peptide bonds (peptidases)	U6-snRNA interacting domain of PrP8
TRINITY_8882_c0_g1_i1	13.4431	Upregulated	gene=LOC107163151 Dbxref=GeneID:107163151,Genbank:XM_015510412.1 Name=XM_015510412.1 gbkey=mRNA model_evidence=Supporting evidence includes similarity to: 1 mRNA%2C 27 Proteins%2C and 100%25 coverage of the annotated genomic feature by RNAseq alignments%2C including 1 sample with support for all annotated introns product=uncharacterized LOC107163151%2C transcript variant X3 transcript_id=XM_01551…	P:GO:0006508; F:GO:0004252	P:proteolysis; F:serine-type endopeptidase activity	-	EC:3.4.21	Acting on peptide bonds (peptidases)	#N/A
TRINITY_8882_c0_g1_i2	13.4416	Upregulated	gene=LOC107163151 Dbxref=GeneID:107163151,Genbank:XM_015510412.1 Name=XM_015510412.1 gbkey=mRNA model_evidence=Supporting evidence includes similarity to: 1 mRNA%2C 27 Proteins%2C and 100%25 coverage of the annotated genomic feature by RNAseq alignments%2C including 1 sample with support for all annotated introns product=uncharacterized LOC107163151%2C transcript variant X3 transcript_id=XM_01551…	-	P:proteolysis; F:serine-type endopeptidase activity	0	EC:3.4.21	Acting on peptide bonds (peptidases)	#N/A
TRINITY_7253_c2_g1_i1	13.3199	Upregulated	legumain-like [Myzus persicae]	P:GO:0006508; F:GO:0008233; C:GO:0110165	P:proteolysis; F:peptidase activity; C:cellular anatomical entity	-	EC:3.4	Acting on peptide bonds (peptidases)	Peptidase C13 family
TRINITY_9048_c2_g1_i1	13.193	Upregulated	26S proteasome non-ATPase regulatory subunit 14 [Rhopalosiphum maidis]	P:GO:0070536; F:GO:0008237; F:GO:0061578; C:GO:0000502	P:protein K63-linked deubiquitination; F:metallopeptidase activity; F:K63-linked deubiquitinase activity; C:proteasome complex	dnx03050:Proteasome,	EC:3.4	Acting on peptide bonds (peptidases)	Maintenance of mitochondrial structure and function
TRINITY_5633_c3_g1_i1	13.1753	Upregulated	26s proteasome non-atpase regulatory subunit 7	F:GO:0008237; C:GO:0005838	F:metallopeptidase activity; C:proteasome regulatory particle	-	EC:3.4	Acting on peptide bonds (peptidases)	Maintenance of mitochondrial structure and function
TRINITY_5603_c0_g1_i1	13.103	Upregulated	zinc finger with UFM1-specific peptidase domain protein-like isoform X1 [Myzus persicae]	F:GO:0008234	F:cysteine-type peptidase activity	-	EC:3.4	Acting on peptide bonds (peptidases)	Peptidase family C78
TRINITY_6298_c0_g1_i1	12.7663	Upregulated	cytosolic non-specific dipeptidase-like [Melanaphis sacchari]	F:GO:0004180; F:GO:0046872; F:GO:0070573	F:carboxypeptidase activity; F:metal ion binding; F:metallodipeptidase activity	-	EC:3.4.13	Acting on peptide bonds (peptidases)	Peptidase family M20/M25/M40
TRINITY_6189_c0_g1_i3	12.6609	Upregulated	COP9 signalosome complex subunit 5 isoform X2 [Myzus persicae]	P:GO:0006508; F:GO:0004222; F:GO:0046872; C:GO:0008180	P:proteolysis; F:metalloendopeptidase activity; F:metal ion binding; C:COP9 signalosome	-	EC:3.4.24	Acting on peptide bonds (peptidases)	JAB1/Mov34/MPN/PAD-1 ubiquitin protease
TRINITY_6189_c0_g1_i2	12.6321	Upregulated	COP9 signalosome complex subunit 5 isoform X2 [Myzus persicae]	P:GO:0006508; F:GO:0004222; F:GO:0046872; C:GO:0008180	P:proteolysis; F:metalloendopeptidase activity; F:metal ion binding; C:COP9 signalosome	-	EC:3.4.24	Acting on peptide bonds (peptidases)	JAB1/Mov34/MPN/PAD-1 ubiquitin protease
TRINITY_5419_c3_g1_i3	12.6123	Upregulated	furin-like protease 1, isoforms 1/1-X/2 isoform X1 [Myzus persicae]	P:GO:0006508; F:GO:0004252; C:GO:0016020	P:proteolysis; F:serine-type endopeptidase activity; C:membrane	-	EC:3.4.21	Acting on peptide bonds (peptidases)	Subtilase family
TRINITY_1335_c0_g2_i2	12.4949	Upregulated	cytosolic carboxypeptidase-like protein 5 [Acyrthosiphon pisum]	P:GO:0006508; P:GO:0035608; F:GO:0004181; F:GO:0008270; C:GO:0005634; C:GO:0005819; C:GO:0030496	P:proteolysis; P:protein deglutamylation; F:metallocarboxypeptidase activity; F:zinc ion binding; C:nucleus; C:spindle; C:midbody	-	EC:3.4.17	Acting on peptide bonds (peptidases)	Zinc carboxypeptidase
TRINITY_5638_c0_g1_i4	12.4459	Upregulated	acylamino-acid-releasing enzyme-like isoform X1 [Myzus persicae]	P:GO:0006508; F:GO:0008236; C:GO:0005737	P:proteolysis; F:serine-type peptidase activity; C:cytoplasm	-	EC:3.4	Acting on peptide bonds (peptidases)	Prolyl oligopeptidase family
TRINITY_8324_c3_g1_i1	12.3729	Upregulated	disintegrin and metalloproteinase domain-containing protein 9 [Myzus persicae]	P:GO:0006508; F:GO:0004222; C:GO:0016020	P:proteolysis; F:metalloendopeptidase activity; C:membrane	-	EC:3.4.24	Acting on peptide bonds (peptidases)	Reprolysin (M12B) family zinc metalloprotease
TRINITY_4891_c0_g1_i1	12.3023	Upregulated	leishmanolysin-like peptidase [Myzus persicae]	P:GO:0006508; P:GO:0007155; F:GO:0004222; F:GO:0046872; C:GO:0016020	P:proteolysis; P:cell adhesion; F:metalloendopeptidase activity; F:metal ion binding; C:membrane	-	EC:3.4.24	Acting on peptide bonds (peptidases)	Leishmanolysin
TRINITY_DN39099_c0_g1_i1	12.2633	Upregulated	disintegrin and metalloproteinase domain-containing protein 11 isoform X3 [Myzus persicae]	P:GO:0006508; F:GO:0004222; C:GO:0016020	P:proteolysis; F:metalloendopeptidase activity; C:membrane	-	EC:3.4.24	Acting on peptide bonds (peptidases)	Reprolysin family propeptide
TRINITY_8353_c0_g1_i2	12.1957	Upregulated	CAAX prenyl protease 1 homolog [Diuraphis noxia]	P:GO:0071586; F:GO:0004222; F:GO:0046872; C:GO:0005789	P:CAAX-box protein processing; F:metalloendopeptidase activity; F:metal ion binding; C:endoplasmic reticulum membrane	-	EC:3.4.24	Acting on peptide bonds (peptidases)	Peptidase family M48
TRINITY_6293_c1_g1_i1	12.194	Upregulated	26S proteasome regulatory subunit 4 [Myzus persicae]	P:GO:1901800; F:GO:0005524; F:GO:0008233; F:GO:0016887; F:GO:0036402; C:GO:0000502; C:GO:0005634; C:GO:0005737	P:positive regulation of proteasomal protein catabolic process; F:ATP binding; F:peptidase activity; F:ATP hydrolysis activity; F:proteasome-activating activity; C:proteasome complex; C:nucleus; C:cytoplasm	-	EC:3.4; EC:5.6.1.5; EC:3.6.1.15	Acting on peptide bonds (peptidases); Proteasome ATPase; Nucleoside-triphosphate phosphatase	Proteasomal ATPase OB C-terminal domain
TRINITY_8353_c0_g1_i3	12.0383	Upregulated	CAAX prenyl protease 1 homolog [Diuraphis noxia]	P:GO:0071586; F:GO:0004222; F:GO:0046872; C:GO:0005789	P:CAAX-box protein processing; F:metalloendopeptidase activity; F:metal ion binding; C:endoplasmic reticulum membrane	-	EC:3.4.24	Acting on peptide bonds (peptidases)	Peptidase family M48
TRINITY_9281_c8_g1_i2	12.0288	Upregulated	ufm1-specific protease 2-like [Myzus persicae]	P:GO:0006508; F:GO:0008234	P:proteolysis; F:cysteine-type peptidase activity	-	EC:3.4	Acting on peptide bonds (peptidases)	Peptidase family C78
TRINITY_4891_c0_g1_i2	12.018	Upregulated	leishmanolysin-like peptidase [Myzus persicae]	P:GO:0006508; P:GO:0007155; F:GO:0004222; F:GO:0046872; C:GO:0016020	P:proteolysis; P:cell adhesion; F:metalloendopeptidase activity; F:metal ion binding; C:membrane	-	EC:3.4.24	Acting on peptide bonds (peptidases)	Leishmanolysin
TRINITY_5419_c3_g1_i2	11.9188	Upregulated	furin-like protease 1, isoforms 1/1-X/2 isoform X1 [Diuraphis noxia]	P:GO:0006508; F:GO:0004252; C:GO:0016020	P:proteolysis; F:serine-type endopeptidase activity; C:membrane	-	EC:3.4.21	Acting on peptide bonds (peptidases)	Subtilase family
TRINITY_4123_c5_g1_i1	11.6375	Upregulated	26S proteasome regulatory subunit 6B [Sipha flava]	P:GO:0051321; P:GO:1901800; F:GO:0005524; F:GO:0008233; F:GO:0016887; F:GO:0036402; C:GO:0000502; C:GO:0005737	P:meiotic cell cycle; P:positive regulation of proteasomal protein catabolic process; F:ATP binding; F:peptidase activity; F:ATP hydrolysis activity; F:proteasome-activating activity; C:proteasome complex; C:cytoplasm	-	EC:3.4; EC:5.6.1.5; EC:3.6.1.15	Acting on peptide bonds (peptidases); Proteasome ATPase; Nucleoside-triphosphate phosphatase	Proteasomal ATPase OB C-terminal domain
TRINITY_1335_c0_g2_i1	11.4972	Upregulated	cytosolic carboxypeptidase-like protein 5 [Acyrthosiphon pisum]	-	P:proteolysis; P:protein deglutamylation; F:metallocarboxypeptidase activity; F:zinc ion binding; C:nucleus; C:spindle; C:midbody	0	EC:3.4.17	Acting on peptide bonds (peptidases)	#N/A
TRINITY_2665_c20_g1_i1	11.2154	Upregulated	proteasome subunit beta type-5 [Diuraphis noxia]	P:GO:0051603; F:GO:0004298; C:GO:0005634; C:GO:0005737; C:GO:0005839	P:proteolysis involved in protein catabolic process; F:threonine-type endopeptidase activity; C:nucleus; C:cytoplasm; C:proteasome core complex	-	EC:3.4.25	Acting on peptide bonds (peptidases)	Proteasome subunit
TRINITY_10105_c10_g1_i1	11.18	Upregulated	lysosomal Pro-X carboxypeptidase [Acyrthosiphon pisum]	P:GO:0006508; F:GO:0004180; F:GO:0008236	P:proteolysis; F:carboxypeptidase activity; F:serine-type peptidase activity	-	EC:3.4	Acting on peptide bonds (peptidases)	#N/A
TRINITY_9299_c7_g1_i1	11.1506	Upregulated	neprilysin-11-like [Myzus persicae]	P:GO:0006508; F:GO:0004222; F:GO:0046872; C:GO:0005886	P:proteolysis; F:metalloendopeptidase activity; F:metal ion binding; C:plasma membrane	-	EC:3.4.24	Acting on peptide bonds (peptidases)	Peptidase family M13
TRINITY_6055_c0_g1_i2	10.9752	Upregulated	legumain-like isoform X1 [Diuraphis noxia]	P:GO:0006508; F:GO:0008233; C:GO:0016020	P:proteolysis; F:peptidase activity; C:membrane	-	EC:3.4	Acting on peptide bonds (peptidases)	Peptidase C13 family
TRINITY_1028_c0_g1_i1	10.8301	Upregulated	sentrin-specific protease 1-like [Melanaphis sacchari]	P:GO:0006508; F:GO:0008234	P:proteolysis; F:cysteine-type peptidase activity	-	EC:3.4	Acting on peptide bonds (peptidases)	Ulp1 protease family, C-terminal catalytic domain
TRINITY_7577_c2_g1_i3	10.5712	Upregulated	furin-like protease 2 isoform X2 [Myzus persicae]	P:GO:0006508; F:GO:0004252; C:GO:0016020	P:proteolysis; F:serine-type endopeptidase activity; C:membrane	-	EC:3.4.21	Acting on peptide bonds (peptidases)	Subtilase family
TRINITY_5419_c3_g1_i7	10.5301	Upregulated	furin-like protease 1, isoforms 1/1-X/2 isoform X1 [Myzus persicae]	P:GO:0006508; F:GO:0004252; C:GO:0016020	P:proteolysis; F:serine-type endopeptidase activity; C:membrane	-	EC:3.4.21	Acting on peptide bonds (peptidases)	Subtilase family
TRINITY_6055_c0_g1_i1	9.84594	Upregulated	legumain-like isoform X3 [Rhopalosiphum maidis]	P:GO:0006508; F:GO:0008233; C:GO:0016020	P:proteolysis; F:peptidase activity; C:membrane	-	EC:3.4	Acting on peptide bonds (peptidases)	#N/A
TRINITY_2089_c3_g1_i1	9.63941	Upregulated	26S proteasome regulatory subunit 10B [Myzus persicae]	P:GO:0030433; P:GO:1901800; F:GO:0005524; F:GO:0008233; F:GO:0016887; F:GO:0036402; C:GO:0005634; C:GO:0005737; C:GO:0008540	P:ubiquitin-dependent ERAD pathway; P:positive regulation of proteasomal protein catabolic process; F:ATP binding; F:peptidase activity; F:ATP hydrolysis activity; F:proteasome-activating activity; C:nucleus; C:cytoplasm; C:proteasome regulatory particle, base subcomplex	-	EC:3.4; EC:5.6.1.5; EC:3.6.1.15	Acting on peptide bonds (peptidases); Proteasome ATPase; Nucleoside-triphosphate phosphatase	Proteasomal ATPase OB C-terminal domain
TRINITY_5760_c6_g1_i1	9.36933	Upregulated	neprilysin-2-like [Myzus persicae]	P:GO:0006508; F:GO:0004222; F:GO:0046872; C:GO:0005886	P:proteolysis; F:metalloendopeptidase activity; F:metal ion binding; C:plasma membrane	-	EC:3.4.24	Acting on peptide bonds (peptidases)	Peptidase family M13
TRINITY_9116_c7_g1_i1	8.91071	Upregulated	membrane-bound transcription factor site-1 protease [Myzus persicae]	P:GO:0006508; F:GO:0004252; C:GO:0016020	P:proteolysis; F:serine-type endopeptidase activity; C:membrane	-	EC:3.4.21	Acting on peptide bonds (peptidases)	Subtilase family
TRINITY_5031_c0_g1_i1	7.58914	Upregulated	0	P:GO:0006508; P:GO:0071897; F:GO:0004190	P:proteolysis; P:DNA biosynthetic process; F:aspartic-type endopeptidase activity	-	EC:3.4.23	Acting on peptide bonds (peptidases)	Putative peptidase (DUF1758)
TRINITY_9116_c7_g1_i2	7.36235	Upregulated	membrane-bound transcription factor site-1 protease [Myzus persicae]	P:GO:0006508; F:GO:0004252; C:GO:0016020	P:proteolysis; F:serine-type endopeptidase activity; C:membrane	-	EC:3.4.21	Acting on peptide bonds (peptidases)	Subtilase family
TRINITY_7607_c1_g1_i1	6.45364	Upregulated	inactive rhomboid protein 1 isoform X1 [Myzus persicae]	F:GO:0004252; C:GO:0016020	F:serine-type endopeptidase activity; C:membrane	-	EC:3.4.21	Acting on peptide bonds (peptidases)	Rhomboid family
TRINITY_7607_c1_g1_i4	6.39811	Upregulated	inactive rhomboid protein 1 isoform X2 [Myzus persicae]	F:GO:0004252; C:GO:0016020	F:serine-type endopeptidase activity; C:membrane	-	EC:3.4.21	Acting on peptide bonds (peptidases)	Rhomboid family
TRINITY_7607_c1_g1_i3	6.34067	Upregulated	inactive rhomboid protein 1 isoform X1 [Myzus persicae]	F:GO:0004252; C:GO:0016020	F:serine-type endopeptidase activity; C:membrane	-	EC:3.4.21	Acting on peptide bonds (peptidases)	Rhomboid family
TRINITY_7607_c1_g1_i2	6.28056	Upregulated	inactive rhomboid protein 1 isoform X2 [Myzus persicae]	F:GO:0004252; C:GO:0016020	F:serine-type endopeptidase activity; C:membrane	-	EC:3.4.21	Acting on peptide bonds (peptidases)	Rhomboid family
TRINITY_7532_c2_g1_i1	5.51338	Upregulated	proclotting enzyme	P:GO:0006508; F:GO:0004252	P:proteolysis; F:serine-type endopeptidase activity	-	EC:3.4.21	Acting on peptide bonds (peptidases)	#N/A
TRINITY_DN998_c0_g1_i2	2.98236	Upregulated	mitochondrial thiamine pyrophosphate carrier-like [Myzus persicae]	P:GO:0006508; P:GO:0055085; F:GO:0004222; F:GO:0008270; C:GO:0016020	P:proteolysis; P:transmembrane transport; F:metalloendopeptidase activity; F:zinc ion binding; C:membrane	-	EC:3.4.24	Acting on peptide bonds (peptidases)	Mitochondrial carrier protein
TRINITY_DN998_c0_g1_i1	2.94997	Upregulated	mitochondrial thiamine pyrophosphate carrier-like [Myzus persicae]	P:GO:0006508; P:GO:0055085; F:GO:0004222; F:GO:0008270; C:GO:0016020	P:proteolysis; P:transmembrane transport; F:metalloendopeptidase activity; F:zinc ion binding; C:membrane	-	EC:3.4.24	Acting on peptide bonds (peptidases)	Mitochondrial carrier protein
TRINITY_DN12156_c0_g1_i1	2.5572	Upregulated	rhomboid-related protein 2-like isoform X1 [Rhopalosiphum maidis]	F:GO:0004252; C:GO:0016020	F:serine-type endopeptidase activity; C:membrane	-	EC:3.4.21	Acting on peptide bonds (peptidases)	#N/A
TRINITY_DN12156_c0_g1_i3	2.45352	Upregulated	rhomboid-related protein 2-like isoform X1 [Rhopalosiphum maidis]	F:GO:0004252; C:GO:0016020	F:serine-type endopeptidase activity; C:membrane	-	EC:3.4.21	Acting on peptide bonds (peptidases)	#N/A
TRINITY_DN7237_c0_g1_i1	2.10684	Upregulated	ATP-dependent zinc metalloprotease FtsH-like [Drosophila ananassae]	F:GO:0000166; F:GO:0008237; F:GO:0140657; C:GO:0016020	F:nucleotide binding; F:metallopeptidase activity; F:ATP-dependent activity; C:membrane	-	EC:3.4	Acting on peptide bonds (peptidases)	Transcription elongation factor, N-terminal
TRINITY_DN2082_c0_g1_i2	-4.67485	Downregulated	furin-like protease 2 isoform X1 [Myzus persicae]	P:GO:0006508; F:GO:0004252; C:GO:0016020	P:proteolysis; F:serine-type endopeptidase activity; C:membrane	-	EC:3.4.21	Acting on peptide bonds (peptidases)	Subtilase family
TRINITY_DN1021_c0_g1_i4	-4.3697	Downregulated	CAAX prenyl protease 2 [Diuraphis noxia]	P:GO:0071586; F:GO:0004222; C:GO:0005789	P:CAAX-box protein processing; F:metalloendopeptidase activity; C:endoplasmic reticulum membrane	dnx00900:Terpenoid backbone biosynthesis,	EC:3.4.24	Acting on peptide bonds (peptidases)	Type II CAAX prenyl endopeptidase Rce1-like
TRINITY_DN145_c0_g1_i6	-4.03141	Downregulated	signal peptide peptidase-like 3 isoform X1 [Melanaphis sacchari]	F:GO:0004190; C:GO:0016020	F:aspartic-type endopeptidase activity; C:membrane	-	EC:3.4.23	Acting on peptide bonds (peptidases)	Signal peptide peptidase
TRINITY_DN877_c0_g1_i3	-3.80573	Downregulated	loss of heterozygosity 12 chromosomal region 1 protein homolog	P:GO:0006508; P:GO:0032418; F:GO:0004252; C:GO:0005765	P:proteolysis; P:lysosome localization; F:serine-type endopeptidase activity; C:lysosomal membrane	-	EC:3.4.21	Acting on peptide bonds (peptidases)	Tumour suppressor protein
TRINITY_DN1660_c1_g1_i2	-3.63024	Downregulated	leishmanolysin-like peptidase [Diuraphis noxia]	P:GO:0006508; P:GO:0007155; F:GO:0004222; F:GO:0046872; C:GO:0016020	P:proteolysis; P:cell adhesion; F:metalloendopeptidase activity; F:metal ion binding; C:membrane	-	EC:3.4.24	Acting on peptide bonds (peptidases)	Leishmanolysin
TRINITY_DN2082_c0_g1_i3	-3.48407	Downregulated	furin-like protease 2 isoform X2 [Myzus persicae]	P:GO:0006508; F:GO:0004252; C:GO:0016020	P:proteolysis; F:serine-type endopeptidase activity; C:membrane	-	EC:3.4.21	Acting on peptide bonds (peptidases)	Subtilase family
TRINITY_DN4221_c0_g4_i1	-3.47659	Downregulated	caspase-1-like [Myzus persicae]	P:GO:0006508; P:GO:0042981; F:GO:0004197	P:proteolysis; P:regulation of apoptotic process; F:cysteine-type endopeptidase activity	dnx04214:Apoptosis - fly,dnx04215:Apoptosis - multiple species,	EC:3.4.22	Acting on peptide bonds (peptidases)	Caspase domain
TRINITY_DN1021_c0_g1_i2	-3.33927	Downregulated	CAAX prenyl protease 2 [Diuraphis noxia]	P:GO:0071586; F:GO:0004222; C:GO:0005789	P:CAAX-box protein processing; F:metalloendopeptidase activity; C:endoplasmic reticulum membrane	-	EC:3.4.24	Acting on peptide bonds (peptidases)	Type II CAAX prenyl endopeptidase Rce1-like
TRINITY_DN2429_c0_g1_i1	-3.32775	Downregulated	ufm1-specific protease 2-like [Diuraphis noxia]	P:GO:0006508; F:GO:0008234	P:proteolysis; F:cysteine-type peptidase activity	-	EC:3.4	Acting on peptide bonds (peptidases)	Peptidase family C78
TRINITY_DN5614_c0_g1_i1	-3.32153	Downregulated	matrix metalloproteinase-2-like [Aphis gossypii]	P:GO:0006508; F:GO:0004222; F:GO:0008270; C:GO:0031012	P:proteolysis; F:metalloendopeptidase activity; F:zinc ion binding; C:extracellular matrix	-	EC:3.4.24	Acting on peptide bonds (peptidases)	Putative peptidoglycan binding domain
TRINITY_DN30_c1_g1_i1	-3.14484	Downregulated	gene=LOC107163151 Dbxref=GeneID:107163151,Genbank:XM_015510412.1 Name=XM_015510412.1 gbkey=mRNA model_evidence=Supporting evidence includes similarity to: 1 mRNA%2C 27 Proteins%2C and 100%25 coverage of the annotated genomic feature by RNAseq alignments%2C including 1 sample with support for all annotated introns product=uncharacterized LOC107163151%2C transcript variant X3 transcript_id=XM_01551…	P:GO:0006508; F:GO:0004252	P:proteolysis; F:serine-type endopeptidase activity	-	EC:3.4.21	Acting on peptide bonds (peptidases)	#N/A
TRINITY_DN1283_c0_g6_i1	-3.12638	Downregulated	eukaryotic translation initiation factor 3 subunit H [Diuraphis noxia]	P:GO:0001732; F:GO:0003743; F:GO:0008237; C:GO:0005852; C:GO:0016282; C:GO:0033290	P:formation of cytoplasmic translation initiation complex; F:translation initiation factor activity; F:metallopeptidase activity; C:eukaryotic translation initiation factor 3 complex; C:eukaryotic 43S preinitiation complex; C:eukaryotic 48S preinitiation complex	-	EC:3.4	Acting on peptide bonds (peptidases)	JAB1/Mov34/MPN/PAD-1 ubiquitin protease
TRINITY_DN39262_c0_g1_i1	-3.09867	Downregulated	signal peptidase complex catalytic subunit SEC11A-like [Trichoplusia ni]	P:GO:0006465; F:GO:0004252; C:GO:0005787	P:signal peptide processing; F:serine-type endopeptidase activity; C:signal peptidase complex	-	EC:3.4.21	Acting on peptide bonds (peptidases)	Peptidase S24-like
TRINITY_DN183_c1_g1_i2	-3.0491	Downregulated	A disintegrin and metalloproteinase with thrombospondin motifs 9 [Acyrthosiphon pisum]	P:GO:0006508; P:GO:0007229; P:GO:0030198; F:GO:0004222; F:GO:0008270; C:GO:0005576	P:proteolysis; P:integrin-mediated signaling pathway; P:extracellular matrix organization; F:metalloendopeptidase activity; F:zinc ion binding; C:extracellular region	-	EC:3.4.24	Acting on peptide bonds (peptidases)	Thrombospondin type 1 domain
TRINITY_DN2552_c0_g2_i1	-3.00633	Downregulated	ATP-dependent Clp protease ATP-binding subunit clpX-like, mitochondrial [Melanaphis sacchari]	P:GO:0006457; P:GO:0006508; F:GO:0005524; F:GO:0008233; F:GO:0016887; F:GO:0051082; F:GO:0140662	P:protein folding; P:proteolysis; F:ATP binding; F:peptidase activity; F:ATP hydrolysis activity; F:unfolded protein binding; F:ATP-dependent protein folding chaperone	-	EC:3.4; EC:3.6.1.15	Acting on peptide bonds (peptidases); Nucleoside-triphosphate phosphatase	C-terminal, D2-small domain, of ClpB protein
TRINITY_DN5162_c0_g2_i1	-2.99517	Downregulated	disintegrin and metalloproteinase domain-containing protein 9 [Diuraphis noxia]	P:GO:0006508; F:GO:0004222; C:GO:0016020	P:proteolysis; F:metalloendopeptidase activity; C:membrane	-	EC:3.4.24	Acting on peptide bonds (peptidases)	Reprolysin family propeptide
TRINITY_DN5162_c0_g2_i2	-2.95605	Downregulated	disintegrin and metalloproteinase domain-containing protein 9 [Diuraphis noxia]	P:GO:0006508; F:GO:0004222; C:GO:0016020	P:proteolysis; F:metalloendopeptidase activity; C:membrane	-	EC:3.4.24	Acting on peptide bonds (peptidases)	Reprolysin family propeptide
TRINITY_DN2092_c0_g1_i3	-2.91997	Downregulated	venom dipeptidyl peptidase 4 isoform X4 [Acyrthosiphon pisum]	P:GO:0006508; F:GO:0008236	P:proteolysis; F:serine-type peptidase activity	-	EC:3.4	Acting on peptide bonds (peptidases)	Prolyl oligopeptidase family
TRINITY_DN2766_c0_g2_i4	-2.81498	Downregulated	acylamino-acid-releasing enzyme-like isoform X1 [Myzus persicae]	P:GO:0006508; F:GO:0008236; C:GO:0005737	P:proteolysis; F:serine-type peptidase activity; C:cytoplasm	-	EC:3.4	Acting on peptide bonds (peptidases)	Prolyl oligopeptidase family
TRINITY_DN313_c0_g2_i2	-2.77751	Downregulated	COP9 signalosome complex subunit 6 [Diuraphis noxia]	P:GO:0000338; F:GO:0008237; C:GO:0005737; C:GO:0008180	P:protein deneddylation; F:metallopeptidase activity; C:cytoplasm; C:COP9 signalosome	-	EC:3.4	Acting on peptide bonds (peptidases)	Maintenance of mitochondrial structure and function
TRINITY_DN34_c1_g1_i1	-2.73097	Downregulated	rhomboid-related protein 2-like isoform X2 [Frankliniella occidentalis]	F:GO:0004252; F:GO:0005509; C:GO:0016020	F:serine-type endopeptidase activity; F:calcium ion binding; C:membrane	-	EC:3.4.21	Acting on peptide bonds (peptidases)	Rhomboid family
TRINITY_DN2092_c0_g1_i1	-2.66401	Downregulated	venom dipeptidyl peptidase 4 isoform X3 [Acyrthosiphon pisum]	P:GO:0006508; F:GO:0008236	P:proteolysis; F:serine-type peptidase activity	-	EC:3.4	Acting on peptide bonds (peptidases)	Prolyl oligopeptidase family
TRINITY_DN29803_c0_g1_i1	-2.62085	Downregulated	gene=LOC107163286 Dbxref=GeneID:107163286,Genbank:XM_015510625.1 Name=XM_015510625.1 gbkey=mRNA model_evidence=Supporting evidence includes similarity to: 11 Proteins%2C and 95%25 coverage of the annotated genomic feature by RNAseq alignments product=uncharacterized LOC107163286 transcript_id=XM_015510625.1 protein_id=XP_015366111.1 gene_biotype=protein_coding	P:GO:0006508; F:GO:0008234	P:proteolysis; F:cysteine-type peptidase activity	-	EC:3.4	Acting on peptide bonds (peptidases)	Papain family cysteine protease
TRINITY_DN145_c0_g1_i3	-2.58328	Downregulated	signal peptide peptidase-like 3 isoform X1 [Melanaphis sacchari]	F:GO:0004190; C:GO:0016020	F:aspartic-type endopeptidase activity; C:membrane	-	EC:3.4.23	Acting on peptide bonds (peptidases)	Signal peptide peptidase
TRINITY_DN37_c0_g1_i3	-2.57053	Downregulated	xaa-Pro dipeptidase [Aphis gossypii]	F:GO:0030145; F:GO:0070006	F:manganese ion binding; F:metalloaminopeptidase activity	-	EC:3.4	Acting on peptide bonds (peptidases)	FAST kinase-like protein, subdomain 1
TRINITY_DN65_c0_g3_i2	-2.50007	Downregulated	endothelin-converting enzyme 1-like [Diuraphis noxia]	P:GO:0006508; F:GO:0004222; F:GO:0046872; C:GO:0005886	P:proteolysis; F:metalloendopeptidase activity; F:metal ion binding; C:plasma membrane	-	EC:3.4.24	Acting on peptide bonds (peptidases)	Peptidase family M13
TRINITY_DN785_c0_g1_i4	-2.44989	Downregulated	membrane-bound transcription factor site-1 protease [Diuraphis noxia]	P:GO:0006508; F:GO:0004252; C:GO:0016020	P:proteolysis; F:serine-type endopeptidase activity; C:membrane	dnx04141:Protein processing in endoplasmic reticulum,	EC:3.4.21	Acting on peptide bonds (peptidases)	Subtilase family
TRINITY_DN65_c0_g3_i3	-2.34657	Downregulated	endothelin-converting enzyme 1-like [Diuraphis noxia]	P:GO:0006508; F:GO:0004222; F:GO:0046872; C:GO:0005886	P:proteolysis; F:metalloendopeptidase activity; F:metal ion binding; C:plasma membrane	-	EC:3.4.24	Acting on peptide bonds (peptidases)	Peptidase family M13
TRINITY_DN1255_c0_g1_i2	-2.30747	Downregulated	sentrin-specific protease 1-like [Melanaphis sacchari]	P:GO:0006508; F:GO:0008234	P:proteolysis; F:cysteine-type peptidase activity	-	EC:3.4	Acting on peptide bonds (peptidases)	Ulp1 protease family, C-terminal catalytic domain
TRINITY_DN1276_c0_g1_i1	-2.30085	Downregulated	26S proteasome non-ATPase regulatory subunit 14 [Rhopalosiphum maidis]	P:GO:0070536; F:GO:0008237; F:GO:0061578; C:GO:0000502	P:protein K63-linked deubiquitination; F:metallopeptidase activity; F:K63-linked deubiquitinase activity; C:proteasome complex	dnx03050:Proteasome,	EC:3.4	Acting on peptide bonds (peptidases)	Maintenance of mitochondrial structure and function
TRINITY_DN1663_c0_g2_i1	-2.26953	Downregulated	carboxypeptidase N subunit 2-like [Melanaphis sacchari]	F:GO:0004180; C:GO:0016020	F:carboxypeptidase activity; C:membrane	-	EC:3.4	Acting on peptide bonds (peptidases)	Leucine rich repeat
TRINITY_DN3121_c1_g1_i2	-2.19148	Downregulated	endoplasmic reticulum metallopeptidase 1-like [Myzus persicae]	P:GO:0006508; F:GO:0008235; C:GO:0016020	P:proteolysis; F:metalloexopeptidase activity; C:membrane	-	EC:3.4	Acting on peptide bonds (peptidases)	Peptidase family M28
TRINITY_DN2897_c0_g1_i1	-2.14579	Downregulated	26S proteasome regulatory subunit 10B [Myzus persicae]	P:GO:0030433; P:GO:1901800; F:GO:0005524; F:GO:0008233; F:GO:0016887; F:GO:0036402; C:GO:0005634; C:GO:0005737; C:GO:0008540	P:ubiquitin-dependent ERAD pathway; P:positive regulation of proteasomal protein catabolic process; F:ATP binding; F:peptidase activity; F:ATP hydrolysis activity; F:proteasome-activating activity; C:nucleus; C:cytoplasm; C:proteasome regulatory particle, base subcomplex	-	EC:3.4; EC:5.6.1.5; EC:3.6.1.15	Acting on peptide bonds (peptidases); Proteasome ATPase; Nucleoside-triphosphate phosphatase	Proteasomal ATPase OB C-terminal domain
TRINITY_DN1196_c1_g1_i3	-2.11101	Downregulated	furin-like protease 1 isoform X2 [Acyrthosiphon pisum]	P:GO:0006508; F:GO:0004252; C:GO:0016020	P:proteolysis; F:serine-type endopeptidase activity; C:membrane	api03250:Viral life cycle - HIV-1,	EC:3.4.21	Acting on peptide bonds (peptidases)	Subtilase family
TRINITY_DN4203_c0_g1_i1	-2.04152	Downregulated	26s protease regulatory subunit 4	P:GO:1901800; F:GO:0005524; F:GO:0008233; F:GO:0016887; F:GO:0036402; C:GO:0000502; C:GO:0005634; C:GO:0005737	P:positive regulation of proteasomal protein catabolic process; F:ATP binding; F:peptidase activity; F:ATP hydrolysis activity; F:proteasome-activating activity; C:proteasome complex; C:nucleus; C:cytoplasm	-	EC:3.4; EC:5.6.1.5; EC:3.6.1.15	Acting on peptide bonds (peptidases); Proteasome ATPase; Nucleoside-triphosphate phosphatase	Proteasomal ATPase OB C-terminal domain

## Sheet: CarbohydrateMetabolism(AD)
Supplementary Table 1: Differentially regulated unigenes in adults under the category of Carbohydrate Metabolism.
Gene-ID	log2FoldChange	Status	Functional Description	GO ids	GO names	KEGG pathways	enzyme code	enzyme names	Pfam
TRINITY_9606_c0_g1_i1	18.3011	Upregulated	alpha-N-acetylgalactosaminidase isoform X3 [Homalodisca vitripennis]	P:GO:0005975; P:GO:0006629; F:GO:0004553; C:GO:0005764	P:carbohydrate metabolic process; P:lipid metabolic process; F:hydrolase activity, hydrolyzing O-glycosyl compounds; C:lysosome	-	EC:3.2.1	Glycosylases	Alpha galactosidase A C-terminal beta sandwich domain
TRINITY_9599_c2_g1_i1	10.4894	Upregulated	chitin deacetylase 5 isoform x4	P:GO:0005975; F:GO:0008061; F:GO:0016810; C:GO:0005576	P:carbohydrate metabolic process; F:chitin binding; F:hydrolase activity, acting on carbon-nitrogen (but not peptide) bonds; C:extracellular region	-	EC:3.5	Acting on carbon-nitrogen bonds, other than peptide bonds	#N/A
TRINITY_9599_c1_g1_i1	11.8261	Upregulated	gene=LOC107162875 Dbxref=GeneID:107162875,Genbank:XM_015509999.1 Name=XM_015509999.1 gbkey=mRNA model_evidence=Supporting evidence includes similarity to: 22 Proteins%2C and 100%25 coverage of the annotated genomic feature by RNAseq alignments%2C including 1 sample with support for all annotated introns product=uncharacterized LOC107162875%2C transcript variant X2 transcript_id=XM_015509999.1 pro…	P:GO:0005975; F:GO:0008061; F:GO:0016810; C:GO:0005576	P:carbohydrate metabolic process; F:chitin binding; F:hydrolase activity, acting on carbon-nitrogen (but not peptide) bonds; C:extracellular region	-	EC:3.5	Acting on carbon-nitrogen bonds, other than peptide bonds	Polysaccharide deacetylase
TRINITY_8775_c0_g1_i1	13.0447	Upregulated	beta-galactosidase-like [Aphis gossypii]	-	P:carbohydrate metabolic process; F:beta-galactosidase activity	0	EC:3.2.1.23	Beta-galactosidase	Glycosyl hydrolases family 35
TRINITY_8623_c2_g1_i2	14.4329	Upregulated	uncharacterized protein LOC111036217 [Myzus persicae]	P:GO:0005975; F:GO:0004553	P:carbohydrate metabolic process; F:hydrolase activity, hydrolyzing O-glycosyl compounds	-	EC:3.2.1	Glycosylases	WSC domain
TRINITY_8510_c3_g1_i1	16.6785	Upregulated	chitinase-like protein EN03 [Nilaparvata lugens]	P:GO:0005975; F:GO:0008061; C:GO:0005576	P:carbohydrate metabolic process; F:chitin binding; C:extracellular region	-	0	0	Glycosyl hydrolases family 18
TRINITY_8469_c0_g1_i2	12.4273	Upregulated	phosphoacetylglucosamine mutase [Myzus persicae]	P:GO:0005975; P:GO:0006048; F:GO:0000287; F:GO:0004610	P:carbohydrate metabolic process; P:UDP-N-acetylglucosamine biosynthetic process; F:magnesium ion binding; F:phosphoacetylglucosamine mutase activity	-	EC:5.4.2.3	Phosphoacetylglucosamine mutase	Phosphoglucomutase/phosphomannomutase, C-terminal domain
TRINITY_8227_c0_g1_i1	12.9343	Upregulated	glycogen [starch] synthase [Rhopalosiphum maidis]	P:GO:0005978; F:GO:0004373	P:glycogen biosynthetic process; F:glycogen (starch) synthase activity	api00500:Starch and sucrose metabolism,api01100:Metabolic pathways,	EC:2.4.1.11	Glycogen(starch) synthase	Glycogen synthase
TRINITY_7947_c0_g1_i3	8.18177	Upregulated	pyruvate carboxylase, mitochondrial isoform X1 [Myzus persicae]	P:GO:0006090; P:GO:0006094; F:GO:0004736; F:GO:0005524; F:GO:0046872	P:pyruvate metabolic process; P:gluconeogenesis; F:pyruvate carboxylase activity; F:ATP binding; F:metal ion binding	-	EC:6.4.1.1	Pyruvate carboxylase	HMGL-like
TRINITY_6081_c0_g1_i1	12.5192	Upregulated	probable chitinase 3 [Bemisia tabaci]	P:GO:0005975; P:GO:0006032; F:GO:0004568; F:GO:0008061; C:GO:0005576	P:carbohydrate metabolic process; P:chitin catabolic process; F:chitinase activity; F:chitin binding; C:extracellular region	-	EC:3.2.1.14	Chitinase	Glycosyl hydrolases family 18
TRINITY_5779_c2_g1_i1	13.2685	Upregulated	fatty acid 2-hydroxylase isoform X2 [Diaphorina citri]	P:GO:0000105; P:GO:0005978; P:GO:0006094; P:GO:0006506; P:GO:0006633; P:GO:0009234; P:GO:0009246; P:GO:0009435; P:GO:0044205; F:GO:0005506; F:GO:0020037; F:GO:0080132; C:GO:0005789	P:histidine biosynthetic process; P:glycogen biosynthetic process; P:gluconeogenesis; P:GPI anchor biosynthetic process; P:fatty acid biosynthetic process; P:menaquinone biosynthetic process; P:enterobacterial common antigen biosynthetic process; P:NAD biosynthetic process; P:'de novo' UMP biosynthetic process; F:iron ion binding; F:heme binding; F:fatty acid alpha-hydroxylase activity; C:endopla…	-	EC:1	Oxidoreductases	Fatty acid hydroxylase
TRINITY_5621_c1_g1_i1	13.3584	Upregulated	lactase-phlorizin hydrolase-like [Diuraphis noxia]	P:GO:0005975; F:GO:0004553	P:carbohydrate metabolic process; F:hydrolase activity, hydrolyzing O-glycosyl compounds	-	EC:3.2.1	Glycosylases	Glycosyl hydrolase family 1
TRINITY_5485_c1_g1_i1	12.4175	Upregulated	myrosinase 1-like [Myzus persicae]	P:GO:0005975; F:GO:0004553	P:carbohydrate metabolic process; F:hydrolase activity, hydrolyzing O-glycosyl compounds	-	EC:3.2.1	Glycosylases	Glycosyl hydrolase family 1
TRINITY_5485_c0_g1_i1	17.0921	Upregulated	glucose-6-phosphate isomerase [Myzus persicae]	P:GO:0006094; P:GO:0006096; F:GO:0004347; F:GO:0097367	P:gluconeogenesis; P:glycolytic process; F:glucose-6-phosphate isomerase activity; F:carbohydrate derivative binding	-	EC:5.3.1.9	Glucose-6-phosphate isomerase	Phosphoglucose isomerase
TRINITY_5049_c0_g1_i1	15.6664	Upregulated	chitinase-3-like protein 3	P:GO:0005975; F:GO:0008061; C:GO:0005576	P:carbohydrate metabolic process; F:chitin binding; C:extracellular region	-	0	0	Chitin binding Peritrophin-A domain
TRINITY_4440_c0_g1_i1	12.8591	Upregulated	ER degradation-enhancing alpha-mannosidase-like protein 2 isoform X1 [Diuraphis noxia]	-	P:carbohydrate metabolic process; P:endoplasmic reticulum mannose trimming; P:mannose trimming involved in glycoprotein ERAD pathway; F:mannosyl-oligosaccharide 1,2-alpha-mannosidase activity; F:calcium ion binding; C:membrane; C:endoplasmic reticulum quality control compartment	0	EC:3.2.1.113; EC:3.2.1.24	Mannosyl-oligosaccharide 1,2-alpha-mannosidase; Alpha-mannosidase	Glycosyl hydrolase family 47
TRINITY_4021_c0_g1_i1	16.8787	Upregulated	alpha-N-acetylgalactosaminidase [Acyrthosiphon pisum]	P:GO:0005975; P:GO:0006629; F:GO:0004553; C:GO:0005764	P:carbohydrate metabolic process; P:lipid metabolic process; F:hydrolase activity, hydrolyzing O-glycosyl compounds; C:lysosome	-	EC:3.2.1	Glycosylases	Alpha galactosidase A C-terminal beta sandwich domain
TRINITY_4012_c0_g1_i2	13.8466	Upregulated	alpha-N-acetylgalactosaminidase-like [Myzus persicae]	P:GO:0005975; P:GO:0006629; F:GO:0004553; C:GO:0005764	P:carbohydrate metabolic process; P:lipid metabolic process; F:hydrolase activity, hydrolyzing O-glycosyl compounds; C:lysosome	-	EC:3.2.1	Glycosylases	Alpha galactosidase A C-terminal beta sandwich domain
TRINITY_3780_c1_g1_i2	13.6772	Upregulated	0	P:GO:0005975; F:GO:0008061; C:GO:0005576	P:carbohydrate metabolic process; F:chitin binding; C:extracellular region	-	0	0	Low-density lipoprotein receptor domain class A
TRINITY_370_c7_g1_i1	16.3978	Upregulated	glutamine synthetase 2 cytoplasmic [Melanaphis sacchari]	P:GO:0006542; F:GO:0004356; F:GO:0005524	P:glutamine biosynthetic process; F:glutamate-ammonia ligase activity; F:ATP binding	dnx00220:Arginine biosynthesis,dnx00250:Alanine, aspartate and glutamate metabolism,dnx00630:Glyoxylate and dicarboxylate metabolism,dnx00910:Nitrogen metabolism,dnx01100:Metabolic pathways,dnx01230:Biosynthesis of amino acids,	EC:6.3.1.2	Glutamine synthetase	Glutamine synthetase, catalytic domain
TRINITY_3610_c0_g1_i1	15.356	Upregulated	N-acetylglucosamine-6-phosphate deacetylase isoform X1 [Myzus persicae]	-	P:carbohydrate metabolic process; P:N-acetylglucosamine metabolic process; F:N-acetylglucosamine-6-phosphate deacetylase activity; F:metal ion binding; F:N-acetylgalactosamine-6-phosphate deacetylase activity	0	EC:3.5.1.25	N-acetylglucosamine-6-phosphate deacetylase	Amidohydrolase family
TRINITY_3448_c0_g1_i1	16.509	Upregulated	probable transaldolase [Myzus persicae]	P:GO:0005975; P:GO:0006098; F:GO:0004801; C:GO:0005737	P:carbohydrate metabolic process; P:pentose-phosphate shunt; F:transaldolase activity; C:cytoplasm	-	EC:2.2.1.2	Transaldolase	Transaldolase/Fructose-6-phosphate aldolase
TRINITY_3356_c5_g1_i2	16.0794	Upregulated	gene=LOC107167619 Dbxref=GeneID:107167619,Genbank:XM_015516760.1 Name=XM_015516760.1 gbkey=mRNA model_evidence=Supporting evidence includes similarity to: 13 Proteins%2C and 100%25 coverage of the annotated genomic feature by RNAseq alignments%2C including 1 sample with support for all annotated introns product=uncharacterized LOC107167619 transcript_id=XM_015516760.1 protein_id=XP_015372246.1 ge…	-	P:carbohydrate metabolic process; F:nucleic acid binding; F:hydrolase activity, hydrolyzing O-glycosyl compounds; F:chitin binding; F:metal ion binding; C:membrane	0	EC:3.2.1	Glycosylases	Glycosyl hydrolases family 18
TRINITY_3272_c4_g1_i7	17.4479	Upregulated	inositol-trisphosphate 3-kinase B-like isoform X1 [Myzus persicae]	0	0	api00562:Inositol phosphate metabolism,api01100:Metabolic pathways,api04070:Phosphatidylinositol signaling system,	0	0	Inositol polyphosphate kinase
TRINITY_2251_c3_g2_i2	10.107	Upregulated	mannosyl-oligosaccharide alpha-1,2-mannosidase IA [Myzus persicae]	P:GO:0005975; F:GO:0004571; F:GO:0005509; C:GO:0016020	P:carbohydrate metabolic process; F:mannosyl-oligosaccharide 1,2-alpha-mannosidase activity; F:calcium ion binding; C:membrane	-	EC:3.2.1.113; EC:3.2.1.24	Mannosyl-oligosaccharide 1,2-alpha-mannosidase; Alpha-mannosidase	Glycosyl hydrolase family 47
TRINITY_1940_c2_g1_i1	7.71081	Upregulated	cytoplasmic aconitate hydratase-like [Rhopalosiphum maidis]	P:GO:0006879; P:GO:0010040; F:GO:0003994; F:GO:0046872; F:GO:0047780; F:GO:0051539; C:GO:0005829	P:cellular iron ion homeostasis; P:response to iron(II) ion; F:aconitate hydratase activity; F:metal ion binding; F:citrate dehydratase activity; F:4 iron, 4 sulfur cluster binding; C:cytosol	api00020:Citrate cycle (TCA cycle),api00630:Glyoxylate and dicarboxylate metabolism,api01100:Metabolic pathways,api01200:Carbon metabolism,api01210:2-Oxocarboxylic acid metabolism,api01230:Biosynthesis of amino acids,	EC:4.2.1.3	Aconitate hydratase	Aconitase family (aconitate hydratase)
TRINITY_1613_c25_g1_i1	14.4254	Upregulated	triosephosphate isomerase [Aphis gossypii]	P:GO:0006094; P:GO:0006096; F:GO:0004807	P:gluconeogenesis; P:glycolytic process; F:triose-phosphate isomerase activity	-	EC:5.3.1.1	Triose-phosphate isomerase	YL1 nuclear protein C-terminal domain
TRINITY_1538_c1_g1_i2	15.9512	Upregulated	6-phosphogluconolactonase [Myzus persicae]	P:GO:0005975; P:GO:0006098; F:GO:0017057	P:carbohydrate metabolic process; P:pentose-phosphate shunt; F:6-phosphogluconolactonase activity	-	EC:3.1.1.31	6-phosphogluconolactonase	Glucosamine-6-phosphate isomerases/6-phosphogluconolactonase
TRINITY_1371_c1_g1_i1	8.80773	Upregulated	phosphoglucomutase [Myzus persicae]	P:GO:0005975; F:GO:0000287; F:GO:0004614	P:carbohydrate metabolic process; F:magnesium ion binding; F:phosphoglucomutase activity	-	EC:5.4.2.2	Phosphoglucomutase (alpha-D-glucose-1,6-bisphosphate-dependent)	Phosphoglucomutase/phosphomannomutase, C-terminal domain
TRINITY_1200_c0_g1_i1	17.5999	Upregulated	fructose-1,6-bisphosphatase 1-like [Melanaphis sacchari]	P:GO:0006094; F:GO:0042132; F:GO:0046872	P:gluconeogenesis; F:fructose 1,6-bisphosphate 1-phosphatase activity; F:metal ion binding	-	EC:3.1.3.23; EC:3.1.3.11	Sugar-phosphatase; Fructose-bisphosphatase	Fructose-1-6-bisphosphatase, N-terminal domain
TRINITY_DN9964_c0_g1_i1	8.53651	Upregulated	glyceraldehyde-3-phosphate dehydrogenase-like [Acropora digitifera]	P:GO:0006006; P:GO:0006096; F:GO:0004365; F:GO:0050661; F:GO:0051287; C:GO:0005829	P:glucose metabolic process; P:glycolytic process; F:glyceraldehyde-3-phosphate dehydrogenase (NAD+) (phosphorylating) activity; F:NADP binding; F:NAD binding; C:cytosol	lsq00010:Glycolysis / Gluconeogenesis,lsq01100:Metabolic pathways,lsq01200:Carbon metabolism,lsq01230:Biosynthesis of amino acids,	EC:1.2.1.59; EC:1.2.1.12	Glyceraldehyde-3-phosphate dehydrogenase (NAD(P)(+)) (phosphorylating); Glyceraldehyde-3-phosphate dehydrogenase (phosphorylating)	#N/A
TRINITY_DN959_c0_g1_i8	-2.79397	Downregulated	UDP-glucuronosyltransferase 2B2-like isoform X1 [Rhopalosiphum maidis]	F:GO:0015020; C:GO:0016020	F:glucuronosyltransferase activity; C:membrane	api00040:Pentose and glucuronate interconversions,api00053:Ascorbate and aldarate metabolism,api00830:Retinol metabolism,api00860:Porphyrin metabolism,api00980:Metabolism of xenobiotics by cytochrome P450,api00982:Drug metabolism - cytochrome P450,api00983:Drug metabolism - other enzymes,api01100:Metabolic pathways,api01240:Biosynthesis of cofactors,	EC:2.4.1.17	Glucuronosyltransferase	UDP-glucoronosyl and UDP-glucosyl transferase
TRINITY_DN959_c0_g1_i3	-2.79054	Downregulated	UDP-glucuronosyltransferase 2B2-like isoform X1 [Rhopalosiphum maidis]	F:GO:0015020; C:GO:0016020	F:glucuronosyltransferase activity; C:membrane	api00040:Pentose and glucuronate interconversions,api00053:Ascorbate and aldarate metabolism,api00830:Retinol metabolism,api00860:Porphyrin metabolism,api00980:Metabolism of xenobiotics by cytochrome P450,api00982:Drug metabolism - cytochrome P450,api00983:Drug metabolism - other enzymes,api01100:Metabolic pathways,api01240:Biosynthesis of cofactors,	EC:2.4.1.17	Glucuronosyltransferase	UDP-glucoronosyl and UDP-glucosyl transferase
TRINITY_DN959_c0_g1_i11	-2.81819	Downregulated	UDP-glucuronosyltransferase 2B2-like isoform X1 [Rhopalosiphum maidis]	F:GO:0015020; C:GO:0016020	F:glucuronosyltransferase activity; C:membrane	api00040:Pentose and glucuronate interconversions,api00053:Ascorbate and aldarate metabolism,api00830:Retinol metabolism,api00860:Porphyrin metabolism,api00980:Metabolism of xenobiotics by cytochrome P450,api00982:Drug metabolism - cytochrome P450,api00983:Drug metabolism - other enzymes,api01100:Metabolic pathways,api01240:Biosynthesis of cofactors,	EC:2.4.1.17	Glucuronosyltransferase	UDP-glucoronosyl and UDP-glucosyl transferase
TRINITY_DN959_c0_g1_i1	-3.04873	Downregulated	UDP-glucuronosyltransferase 2B17-like [Diuraphis noxia]	F:GO:0015020; C:GO:0016020	F:glucuronosyltransferase activity; C:membrane	api00040:Pentose and glucuronate interconversions,api00053:Ascorbate and aldarate metabolism,api00830:Retinol metabolism,api00860:Porphyrin metabolism,api00980:Metabolism of xenobiotics by cytochrome P450,api00982:Drug metabolism - cytochrome P450,api00983:Drug metabolism - other enzymes,api01100:Metabolic pathways,api01240:Biosynthesis of cofactors,	EC:2.4.1.17	Glucuronosyltransferase	UDP-glucoronosyl and UDP-glucosyl transferase
TRINITY_DN901_c0_g1_i3	-2.7483	Downregulated	glyoxylate reductase/hydroxypyruvate reductase-like [Myzus persicae]	F:GO:0016616; F:GO:0051287	F:oxidoreductase activity, acting on the CH-OH group of donors, NAD or NADP as acceptor; F:NAD binding	dnx00260:Glycine, serine and threonine metabolism,dnx00620:Pyruvate metabolism,dnx00630:Glyoxylate and dicarboxylate metabolism,dnx01100:Metabolic pathways,	EC:1.1.1	Acting on the CH-OH group of donors	D-isomer specific 2-hydroxyacid dehydrogenase, NAD binding domain
TRINITY_DN845_c0_g1_i4	-2.82658	Downregulated	b-box type zinc finger protein ncl-1-like	P:GO:0005975; P:GO:0006044; F:GO:0008448; F:GO:0046872; F:GO:0047419	P:carbohydrate metabolic process; P:N-acetylglucosamine metabolic process; F:N-acetylglucosamine-6-phosphate deacetylase activity; F:metal ion binding; F:N-acetylgalactosamine-6-phosphate deacetylase activity	-	EC:3.5.1.25	N-acetylglucosamine-6-phosphate deacetylase	Amidohydrolase family
TRINITY_DN845_c0_g1_i2	-2.39195	Downregulated	b-box type zinc finger protein ncl-1-like	P:GO:0005975; P:GO:0006044; F:GO:0008448; F:GO:0046872; F:GO:0047419	P:carbohydrate metabolic process; P:N-acetylglucosamine metabolic process; F:N-acetylglucosamine-6-phosphate deacetylase activity; F:metal ion binding; F:N-acetylgalactosamine-6-phosphate deacetylase activity	-	EC:3.5.1.25	N-acetylglucosamine-6-phosphate deacetylase	Amidohydrolase family
TRINITY_DN845_c0_g1_i1	-3.24741	Downregulated	b-box type zinc finger protein ncl-1-like	P:GO:0005975; P:GO:0006044; F:GO:0008448; F:GO:0046872; F:GO:0047419	P:carbohydrate metabolic process; P:N-acetylglucosamine metabolic process; F:N-acetylglucosamine-6-phosphate deacetylase activity; F:metal ion binding; F:N-acetylgalactosamine-6-phosphate deacetylase activity	-	EC:3.5.1.25	N-acetylglucosamine-6-phosphate deacetylase	Amidohydrolase family
TRINITY_DN83_c0_g1_i1	-2.28371	Downregulated	probable GDP-L-fucose synthase [Sipha flava]	P:GO:0042351; F:GO:0050577	P:'de novo' GDP-L-fucose biosynthetic process; F:GDP-L-fucose synthase activity	api00051:Fructose and mannose metabolism,api00520:Amino sugar and nucleotide sugar metabolism,api01100:Metabolic pathways,api01250:Biosynthesis of nucleotide sugars,	EC:1.1.1.271	GDP-L-fucose synthase	NAD dependent epimerase/dehydratase family
TRINITY_DN7956_c0_g1_i1	-2.84735	Downregulated	UDP-glucuronosyltransferase 2C1-like [Rhopalosiphum maidis]	F:GO:0008194; C:GO:0016020	F:UDP-glycosyltransferase activity; C:membrane	dnx00040:Pentose and glucuronate interconversions,dnx00053:Ascorbate and aldarate metabolism,dnx00830:Retinol metabolism,dnx00860:Porphyrin metabolism,dnx00980:Metabolism of xenobiotics by cytochrome P450,dnx00982:Drug metabolism - cytochrome P450,dnx00983:Drug metabolism - other enzymes,dnx01100:Metabolic pathways,dnx01240:Biosynthesis of cofactors,	EC:2.4	Glycosyltransferases	UDP-glucoronosyl and UDP-glucosyl transferase
TRINITY_DN6971_c0_g1_i1	-2.89643	Downregulated	inositol-tetrakisphosphate 1-kinase isoform X1 [Cryptotermes secundus]	P:GO:0016310; P:GO:0032957; F:GO:0000287; F:GO:0005524; F:GO:0047325; F:GO:0052725; F:GO:0052726	P:phosphorylation; P:inositol trisphosphate metabolic process; F:magnesium ion binding; F:ATP binding; F:inositol tetrakisphosphate 1-kinase activity; F:inositol-1,3,4-trisphosphate 6-kinase activity; F:inositol-1,3,4-trisphosphate 5-kinase activity	dnx00562:Inositol phosphate metabolism,dnx01100:Metabolic pathways,dnx04070:Phosphatidylinositol signaling system,	EC:2.7.1.134; EC:2.7.1.159	Inositol-tetrakisphosphate 1-kinase; Inositol-1,3,4-trisphosphate 5/6-kinase	Inositol 1,3,4-trisphosphate 5/6-kinase pre-ATP-grasp domain
TRINITY_DN6618_c0_g1_i1	-2.056	Downregulated	alcohol dehydrogenase class-3 [Diuraphis noxia]	P:GO:0006069; F:GO:0004022; F:GO:0008270; F:GO:0106321; F:GO:0106322	P:ethanol oxidation; F:alcohol dehydrogenase (NAD+) activity; F:zinc ion binding; F:S-(hydroxymethyl)glutathione dehydrogenase NADP activity; F:S-(hydroxymethyl)glutathione dehydrogenase NAD activity	dnx00010:Glycolysis / Gluconeogenesis,dnx00071:Fatty acid degradation,dnx00350:Tyrosine metabolism,dnx00620:Pyruvate metabolism,dnx00830:Retinol metabolism,dnx00980:Metabolism of xenobiotics by cytochrome P450,dnx00982:Drug metabolism - cytochrome P450,dnx01100:Metabolic pathways,dnx01200:Carbon metabolism,	EC:1.1.1.284; EC:1.1.1.1; EC:1.1.1.71	S-(hydroxymethyl)glutathione dehydrogenase; Alcohol dehydrogenase; Alcohol dehydrogenase (NAD(P)(+))	Zinc-binding dehydrogenase
TRINITY_DN6489_c0_g1_i2	-3.62255	Downregulated	ribulose-phosphate 3-epimerase [Myzus persicae]	P:GO:0005975; P:GO:0006098; F:GO:0004750; F:GO:0046872	P:carbohydrate metabolic process; P:pentose-phosphate shunt; F:D-ribulose-phosphate 3-epimerase activity; F:metal ion binding	-	EC:5.1.3.1	Ribulose-phosphate 3-epimerase	Ribulose-phosphate 3 epimerase family
TRINITY_DN6489_c0_g1_i1	-2.09493	Downregulated	ribulose-phosphate 3-epimerase [Myzus persicae]	P:GO:0005975; P:GO:0006098; F:GO:0004750; F:GO:0046872	P:carbohydrate metabolic process; P:pentose-phosphate shunt; F:D-ribulose-phosphate 3-epimerase activity; F:metal ion binding	-	EC:5.1.3.1	Ribulose-phosphate 3-epimerase	Ribulose-phosphate 3 epimerase family
TRINITY_DN624_c0_g1_i1	-2.82138	Downregulated	pyruvate carboxylase, mitochondrial isoform X1 [Myzus persicae]	P:GO:0006090; P:GO:0006094; F:GO:0004736; F:GO:0005524; F:GO:0046872	P:pyruvate metabolic process; P:gluconeogenesis; F:pyruvate carboxylase activity; F:ATP binding; F:metal ion binding	-	EC:6.4.1.1	Pyruvate carboxylase	HMGL-like
TRINITY_DN6065_c0_g1_i2	-3.28503	Downregulated	UDP-glucose 6-dehydrogenase [Melanaphis sacchari]	P:GO:0006065; F:GO:0003979; F:GO:0051287	P:UDP-glucuronate biosynthetic process; F:UDP-glucose 6-dehydrogenase activity; F:NAD binding	api00040:Pentose and glucuronate interconversions,api00053:Ascorbate and aldarate metabolism,api00520:Amino sugar and nucleotide sugar metabolism,api01100:Metabolic pathways,api01240:Biosynthesis of cofactors,api01250:Biosynthesis of nucleotide sugars,	EC:1.1.1.22	UDP-glucose 6-dehydrogenase	UDP-glucose/GDP-mannose dehydrogenase family, UDP binding domain
TRINITY_DN6_c0_g1_i2	-2.47631	Downregulated	0	P:GO:0005975; F:GO:0008061; C:GO:0005576	P:carbohydrate metabolic process; F:chitin binding; C:extracellular region	-	0	0	Low-density lipoprotein receptor domain class A
TRINITY_DN5764_c0_g1_i2	3.38227	Upregulated	glyoxylate reductase/hydroxypyruvate reductase-like [Centruroides sculpturatus]	F:GO:0016491; F:GO:0016616; F:GO:0030267; F:GO:0051287	F:oxidoreductase activity; F:oxidoreductase activity, acting on the CH-OH group of donors, NAD or NADP as acceptor; F:glyoxylate reductase (NADP+) activity; F:NAD binding	sdm00260:Glycine, serine and threonine metabolism,sdm00620:Pyruvate metabolism,sdm00630:Glyoxylate and dicarboxylate metabolism,sdm01100:Metabolic pathways,	0	0	D-isomer specific 2-hydroxyacid dehydrogenase, NAD binding domain
TRINITY_DN5764_c0_g1_i1	3.44828	Upregulated	glyoxylate reductase/hydroxypyruvate reductase-like [Centruroides sculpturatus]	F:GO:0016491; F:GO:0016616; F:GO:0030267; F:GO:0051287	F:oxidoreductase activity; F:oxidoreductase activity, acting on the CH-OH group of donors, NAD or NADP as acceptor; F:glyoxylate reductase (NADP+) activity; F:NAD binding	sdm00260:Glycine, serine and threonine metabolism,sdm00620:Pyruvate metabolism,sdm00630:Glyoxylate and dicarboxylate metabolism,sdm01100:Metabolic pathways,	0	0	D-isomer specific 2-hydroxyacid dehydrogenase, NAD binding domain
TRINITY_DN5693_c0_g1_i1	7.72744	Upregulated	transaldolase [Hyalella azteca]	P:GO:0005975; P:GO:0006098; F:GO:0004801; C:GO:0005737	P:carbohydrate metabolic process; P:pentose-phosphate shunt; F:transaldolase activity; C:cytoplasm	aten00030:Pentose phosphate pathway,aten01100:Metabolic pathways,aten01200:Carbon metabolism,aten01230:Biosynthesis of amino acids,	EC:2.2.1.2	Transaldolase	Transaldolase/Fructose-6-phosphate aldolase
TRINITY_DN549_c0_g1_i5	-2.25355	Downregulated	UDP-glucuronosyltransferase 2B14 [Acyrthosiphon pisum]	F:GO:0015020; C:GO:0016020	F:glucuronosyltransferase activity; C:membrane	api00040:Pentose and glucuronate interconversions,api00053:Ascorbate and aldarate metabolism,api00830:Retinol metabolism,api00860:Porphyrin metabolism,api00980:Metabolism of xenobiotics by cytochrome P450,api00982:Drug metabolism - cytochrome P450,api00983:Drug metabolism - other enzymes,api01100:Metabolic pathways,api01240:Biosynthesis of cofactors,	EC:2.4.1.17	Glucuronosyltransferase	UDP-glucoronosyl and UDP-glucosyl transferase
TRINITY_DN5465_c0_g1_i2	9.34926	Upregulated	fructose-bisphosphate aldolase 1-like [Dermatophagoides pteronyssinus]	P:GO:0006096; F:GO:0004332; F:GO:0008270	P:glycolytic process; F:fructose-bisphosphate aldolase activity; F:zinc ion binding	dpte00010:Glycolysis / Gluconeogenesis,dpte00030:Pentose phosphate pathway,dpte00051:Fructose and mannose metabolism,dpte01100:Metabolic pathways,dpte01200:Carbon metabolism,dpte01230:Biosynthesis of amino acids,	EC:4.1.2.13	Fructose-bisphosphate aldolase	Fructose-bisphosphate aldolase class-II
TRINITY_DN5335_c0_g2_i1	-3.39893	Downregulated	phosphoglucomutase [Diuraphis noxia]	P:GO:0005975; F:GO:0000287; F:GO:0004614	P:carbohydrate metabolic process; F:magnesium ion binding; F:phosphoglucomutase activity	dnx00010:Glycolysis / Gluconeogenesis,dnx00030:Pentose phosphate pathway,dnx00052:Galactose metabolism,dnx00230:Purine metabolism,dnx00500:Starch and sucrose metabolism,dnx00520:Amino sugar and nucleotide sugar metabolism,dnx01100:Metabolic pathways,dnx01250:Biosynthesis of nucleotide sugars,	EC:5.4.2.2	Phosphoglucomutase (alpha-D-glucose-1,6-bisphosphate-dependent)	Phosphoglucomutase/phosphomannomutase, C-terminal domain
TRINITY_DN5037_c0_g1_i1	-2.07024	Downregulated	catalase [Diuraphis noxia]	P:GO:0006979; P:GO:0042744; P:GO:0098869; F:GO:0004096; F:GO:0020037; F:GO:0046872	P:response to oxidative stress; P:hydrogen peroxide catabolic process; P:cellular oxidant detoxification; F:catalase activity; F:heme binding; F:metal ion binding	dnx00380:Tryptophan metabolism,dnx00630:Glyoxylate and dicarboxylate metabolism,dnx01100:Metabolic pathways,dnx01200:Carbon metabolism,dnx04068:FoxO signaling pathway,dnx04146:Peroxisome,dnx04213:Longevity regulating pathway - multiple species,	EC:1.11.1.6	Catalase	Catalase-related immune-responsive
TRINITY_DN45216_c0_g1_i1	-3.88138	Downregulated	lambda-crystallin homolog isoform X2 [Myzus persicae]	P:GO:0006631; F:GO:0016616; F:GO:0070403	P:fatty acid metabolic process; F:oxidoreductase activity, acting on the CH-OH group of donors, NAD or NADP as acceptor; F:NAD+ binding	dnx00040:Pentose and glucuronate interconversions,dnx01100:Metabolic pathways,	EC:1.1.1	Acting on the CH-OH group of donors	3-hydroxyacyl-CoA dehydrogenase, NAD binding domain
TRINITY_DN4494_c1_g2_i1	-3.86319	Downregulated	nose resistant to fluoxetine protein 6-like [Diuraphis noxia]	F:GO:0016747; C:GO:0016020	F:acyltransferase activity, transferring groups other than amino-acyl groups; C:membrane	dnx00520:Amino sugar and nucleotide sugar metabolism,dnx01100:Metabolic pathways,	EC:2.3.1	Acyltransferases	Nose resistant-to-fluoxetine protein, N-terminal domain
TRINITY_DN4437_c0_g1_i1	-2.08993	Downregulated	sorbitol dehydrogenase-like [Aphis gossypii]	F:GO:0008270; F:GO:0016616	F:zinc ion binding; F:oxidoreductase activity, acting on the CH-OH group of donors, NAD or NADP as acceptor	api00040:Pentose and glucuronate interconversions,api00051:Fructose and mannose metabolism,api01100:Metabolic pathways,	EC:1.1.1	Acting on the CH-OH group of donors	Zinc-binding dehydrogenase
TRINITY_DN42820_c0_g1_i1	12.1881	Upregulated	L-xylulose reductase-like [Sipha flava]	F:GO:0016491	F:oxidoreductase activity	dnx00040:Pentose and glucuronate interconversions,dnx01100:Metabolic pathways,	0	0	#N/A
TRINITY_DN42377_c0_g1_i1	7.49054	Upregulated	NADH-cytochrome b5 reductase 3 isoform X2 [Nicrophorus vespilloides]	F:GO:0004128; F:GO:0016491; F:GO:0071949; C:GO:0016020; C:GO:0016020	F:cytochrome-b5 reductase activity, acting on NAD(P)H; F:oxidoreductase activity; F:FAD binding; C:membrane; C:membrane	dgt00520:Amino sugar and nucleotide sugar metabolism,	0	0	Oxidoreductase NAD-binding domain
TRINITY_DN41273_c0_g1_i1	-2.9479	Downregulated	UDP-N-acetylhexosamine pyrophosphorylase [Diuraphis noxia]	F:GO:0070569	F:uridylyltransferase activity	dnx00520:Amino sugar and nucleotide sugar metabolism,dnx01100:Metabolic pathways,dnx01250:Biosynthesis of nucleotide sugars,	EC:2.7.7	Transferring phosphorus-containing groups	UTP--glucose-1-phosphate uridylyltransferase
TRINITY_DN41042_c0_g1_i1	5.60935	Upregulated	Alcohol dehydrogenase class-3 [Caenorhabditis elegans]	P:GO:0006066; P:GO:0006069; P:GO:0046294; F:GO:0004022; F:GO:0004024; F:GO:0008270; F:GO:0016491; F:GO:0016616; F:GO:0018455; F:GO:0046872; F:GO:0051903; F:GO:0106321; F:GO:0106322; C:GO:0005737; C:GO:0005829	P:alcohol metabolic process; P:ethanol oxidation; P:formaldehyde catabolic process; F:alcohol dehydrogenase (NAD+) activity; F:alcohol dehydrogenase activity, zinc-dependent; F:zinc ion binding; F:oxidoreductase activity; F:oxidoreductase activity, acting on the CH-OH group of donors, NAD or NADP as acceptor; F:alcohol dehydrogenase [NAD(P)+] activity; F:metal ion binding; F:S-(hydroxymethyl)glut…	cel00010:Glycolysis / Gluconeogenesis,cel00071:Fatty acid degradation,cel00350:Tyrosine metabolism,cel00620:Pyruvate metabolism,cel00830:Retinol metabolism,cel00980:Metabolism of xenobiotics by cytochrome P450,cel00982:Drug metabolism - cytochrome P450,cel01100:Metabolic pathways,cel01200:Carbon metabolism,	0	0	#N/A
TRINITY_DN4039_c0_g1_i1	-4.82329	Downregulated	UDP-glucuronosyltransferase 1-7 [Acyrthosiphon pisum]	F:GO:0008194; C:GO:0016020	F:UDP-glycosyltransferase activity; C:membrane	dnx00040:Pentose and glucuronate interconversions,dnx00053:Ascorbate and aldarate metabolism,dnx00830:Retinol metabolism,dnx00860:Porphyrin metabolism,dnx00980:Metabolism of xenobiotics by cytochrome P450,dnx00982:Drug metabolism - cytochrome P450,dnx00983:Drug metabolism - other enzymes,dnx01100:Metabolic pathways,dnx01240:Biosynthesis of cofactors,	EC:2.4	Glycosyltransferases	UDP-glucoronosyl and UDP-glucosyl transferase
TRINITY_DN397_c0_g1_i1	-3.53515	Downregulated	putative hydroxypyruvate isomerase [Myzus persicae]	F:GO:0008903	F:hydroxypyruvate isomerase activity	dnx00630:Glyoxylate and dicarboxylate metabolism,dnx01100:Metabolic pathways,	EC:5.3.1.22	Hydroxypyruvate isomerase	Xylose isomerase-like TIM barrel
TRINITY_DN39529_c0_g1_i1	7.71049	Upregulated	succinate--CoA ligase [ADP/GDP-forming] subunit alpha, mitochondrial [Aedes albopictus]	P:GO:0006099; F:GO:0000166; F:GO:0004775; F:GO:0004776; C:GO:0005739	P:tricarboxylic acid cycle; F:nucleotide binding; F:succinate-CoA ligase (ADP-forming) activity; F:succinate-CoA ligase (GDP-forming) activity; C:mitochondrion	aalb00020:Citrate cycle (TCA cycle),aalb00640:Propanoate metabolism,aalb01100:Metabolic pathways,aalb01200:Carbon metabolism,	EC:6.2.1.5; EC:6.2.1.4	Succinate--CoA ligase (ADP-forming); Succinate--CoA ligase (GDP-forming)	CoA binding domain
TRINITY_DN3859_c0_g1_i2	-2.70164	Downregulated	beta-1,4-N-acetylgalactosaminyltransferase bre-4-like [Homalodisca vitripennis]	P:GO:0005975; P:GO:0006486; F:GO:0016757; F:GO:0046872; C:GO:0016020	P:carbohydrate metabolic process; P:protein glycosylation; F:glycosyltransferase activity; F:metal ion binding; C:membrane	-	EC:2.4	Glycosyltransferases	N-terminal region of glycosyl transferase group 7
TRINITY_DN38499_c0_g1_i1	8.09519	Upregulated	glutamine synthetase 2 cytoplasmic-like [Myzus persicae]	P:GO:0006542; F:GO:0004356; F:GO:0005524; C:GO:0005737	P:glutamine biosynthetic process; F:glutamate-ammonia ligase activity; F:ATP binding; C:cytoplasm	pdam00220:Arginine biosynthesis,pdam00250:Alanine, aspartate and glutamate metabolism,pdam00630:Glyoxylate and dicarboxylate metabolism,pdam00910:Nitrogen metabolism,pdam01100:Metabolic pathways,pdam01230:Biosynthesis of amino acids,	EC:6.3.1.2	Glutamine synthetase	Glutamine synthetase, catalytic domain
TRINITY_DN37230_c0_g1_i1	5.77068	Upregulated	triosephosphate isomerase-like [Acropora millepora]	P:GO:0006094; P:GO:0006096; P:GO:0019563; P:GO:0046166; F:GO:0004807; F:GO:0042802; C:GO:0005829	P:gluconeogenesis; P:glycolytic process; P:glycerol catabolic process; P:glyceraldehyde-3-phosphate biosynthetic process; F:triose-phosphate isomerase activity; F:identical protein binding; C:cytosol	amil00010:Glycolysis / Gluconeogenesis,amil00051:Fructose and mannose metabolism,amil00562:Inositol phosphate metabolism,amil01100:Metabolic pathways,amil01200:Carbon metabolism,amil01230:Biosynthesis of amino acids,	EC:5.3.1.1	Triose-phosphate isomerase	#N/A
TRINITY_DN352_c0_g1_i1	-3.82224	Downregulated	glycogen phosphorylase isoform X1 [Diuraphis noxia]	0	0	dnx00500:Starch and sucrose metabolism,dnx01100:Metabolic pathways,	0	0	Carbohydrate phosphorylase
TRINITY_DN34957_c0_g1_i1	7.79487	Upregulated	D-arabinitol dehydrogenase 1-like [Amphibalanus amphitrite]	F:GO:0008270; F:GO:0016491; F:GO:0016616; F:GO:0046872	F:zinc ion binding; F:oxidoreductase activity; F:oxidoreductase activity, acting on the CH-OH group of donors, NAD or NADP as acceptor; F:metal ion binding	ppoi00040:Pentose and glucuronate interconversions,ppoi01100:Metabolic pathways,	0	0	#N/A
TRINITY_DN34372_c0_g1_i1	9.55754	Upregulated	6-phosphogluconate dehydrogenase, decarboxylating [Cimex lectularius]	P:GO:0006098; P:GO:0019521; F:GO:0004616; F:GO:0050661	P:pentose-phosphate shunt; P:D-gluconate metabolic process; F:phosphogluconate dehydrogenase (decarboxylating) activity; F:NADP binding	clec00030:Pentose phosphate pathway,clec00480:Glutathione metabolism,clec01100:Metabolic pathways,clec01200:Carbon metabolism,	EC:1.1.1.44	Phosphogluconate dehydrogenase (NADP(+)-dependent, decarboxylating)	#N/A
TRINITY_DN34289_c0_g1_i1	8.78446	Upregulated	fructose-bisphosphate aldolase 1-like [Dermatophagoides pteronyssinus]	P:GO:0006096; F:GO:0004332; F:GO:0008270	P:glycolytic process; F:fructose-bisphosphate aldolase activity; F:zinc ion binding	lsm00010:Glycolysis / Gluconeogenesis,lsm00030:Pentose phosphate pathway,lsm00051:Fructose and mannose metabolism,lsm01100:Metabolic pathways,lsm01200:Carbon metabolism,lsm01230:Biosynthesis of amino acids,	EC:4.1.2.13	Fructose-bisphosphate aldolase	#N/A
TRINITY_DN3391_c0_g1_i2	-3.30681	Downregulated	neutral and basic amino acid transport protein rBAT [Acyrthosiphon pisum]	P:GO:0005975; F:GO:0016798; C:GO:0016020	P:carbohydrate metabolic process; F:hydrolase activity, acting on glycosyl bonds; C:membrane	dnx04150:mTOR signaling pathway,	EC:3.2	Glycosylases	Solute carrier family 3 member 2 N-terminus
TRINITY_DN33871_c0_g1_i1	8.53532	Upregulated	glyceraldehyde-3-phosphate dehydrogenase (phosphorylating) [Schistosoma mansoni]	P:GO:0006006; P:GO:0006096; F:GO:0004365; F:GO:0050661; F:GO:0051287	P:glucose metabolic process; P:glycolytic process; F:glyceraldehyde-3-phosphate dehydrogenase (NAD+) (phosphorylating) activity; F:NADP binding; F:NAD binding	bmy00010:Glycolysis / Gluconeogenesis,bmy01100:Metabolic pathways,bmy01200:Carbon metabolism,bmy01230:Biosynthesis of amino acids,	EC:1.2.1.59; EC:1.2.1.12	Glyceraldehyde-3-phosphate dehydrogenase (NAD(P)(+)) (phosphorylating); Glyceraldehyde-3-phosphate dehydrogenase (phosphorylating)	#N/A
TRINITY_DN3363_c0_g1_i3	-2.98477	Downregulated	glutamine synthetase 2 cytoplasmic [Melanaphis sacchari]	P:GO:0006542; F:GO:0004356; F:GO:0005524	P:glutamine biosynthetic process; F:glutamate-ammonia ligase activity; F:ATP binding	dnx00220:Arginine biosynthesis,dnx00250:Alanine, aspartate and glutamate metabolism,dnx00630:Glyoxylate and dicarboxylate metabolism,dnx00910:Nitrogen metabolism,dnx01100:Metabolic pathways,dnx01230:Biosynthesis of amino acids,	EC:6.3.1.2	Glutamine synthetase	Glutamine synthetase, catalytic domain
TRINITY_DN3363_c0_g1_i2	-3.33782	Downregulated	glutamine synthetase 2 cytoplasmic [Melanaphis sacchari]	P:GO:0006542; F:GO:0004356; F:GO:0005524	P:glutamine biosynthetic process; F:glutamate-ammonia ligase activity; F:ATP binding	dnx00220:Arginine biosynthesis,dnx00250:Alanine, aspartate and glutamate metabolism,dnx00630:Glyoxylate and dicarboxylate metabolism,dnx00910:Nitrogen metabolism,dnx01100:Metabolic pathways,dnx01230:Biosynthesis of amino acids,	EC:6.3.1.2	Glutamine synthetase	Glutamine synthetase, catalytic domain
TRINITY_DN3265_c0_g4_i1	-3.70835	Downregulated	hexokinase type 2-like isoform X3 [Diuraphis noxia]	P:GO:0001678; P:GO:0006096; P:GO:0019318; P:GO:0046835; F:GO:0004396; F:GO:0005524; F:GO:0005536	P:cellular glucose homeostasis; P:glycolytic process; P:hexose metabolic process; P:carbohydrate phosphorylation; F:hexokinase activity; F:ATP binding; F:glucose binding	dnx00010:Glycolysis / Gluconeogenesis,dnx00051:Fructose and mannose metabolism,dnx00052:Galactose metabolism,dnx00500:Starch and sucrose metabolism,dnx00520:Amino sugar and nucleotide sugar metabolism,dnx01100:Metabolic pathways,dnx01200:Carbon metabolism,dnx01250:Biosynthesis of nucleotide sugars,	EC:2.7.1.1	Hexokinase	Hexokinase
TRINITY_DN3215_c1_g1_i1	-2.51183	Downregulated	mannose-1-phosphate guanyltransferase beta isoform X1 [Diuraphis noxia]	P:GO:0009298; F:GO:0004475; F:GO:0005525	P:GDP-mannose biosynthetic process; F:mannose-1-phosphate guanylyltransferase (GTP) activity; F:GTP binding	dnx00051:Fructose and mannose metabolism,dnx00520:Amino sugar and nucleotide sugar metabolism,dnx01100:Metabolic pathways,dnx01240:Biosynthesis of cofactors,dnx01250:Biosynthesis of nucleotide sugars,	EC:2.7.7.13	Mannose-1-phosphate guanylyltransferase	Nucleotidyl transferase
TRINITY_DN31232_c0_g1_i1	5.0409	Upregulated	aldehyde dehydrogenase, mitochondrial-like [Haliotis rufescens]	F:GO:0004029	F:aldehyde dehydrogenase (NAD+) activity	tad00010:Glycolysis / Gluconeogenesis,tad00053:Ascorbate and aldarate metabolism,tad00071:Fatty acid degradation,tad00280:Valine, leucine and isoleucine degradation,tad00310:Lysine degradation,tad00330:Arginine and proline metabolism,tad00340:Histidine metabolism,tad00380:Tryptophan metabolism,tad00410:beta-Alanine metabolism,tad00561:Glycerolipid metabolism,tad00620:Pyruvate metabolism,tad00770:…	EC:1.2.1.5; EC:1.2.1.3	Aldehyde dehydrogenase (NAD(P)(+)); Aldehyde dehydrogenase (NAD(+))	Aldehyde dehydrogenase family
TRINITY_DN3117_c1_g3_i3	-3.32937	Downregulated	glucosamine-6-phosphate isomerase [Aphis gossypii]	P:GO:0005975; P:GO:0006044; F:GO:0004342; F:GO:0016853; C:GO:0005737	P:carbohydrate metabolic process; P:N-acetylglucosamine metabolic process; F:glucosamine-6-phosphate deaminase activity; F:isomerase activity; C:cytoplasm	dnx00520:Amino sugar and nucleotide sugar metabolism,dnx01100:Metabolic pathways,	EC:3.5.99.6; EC:5	Glucosamine-6-phosphate deaminase; Isomerases	Glucosamine-6-phosphate isomerases/6-phosphogluconolactonase
TRINITY_DN3117_c1_g3_i2	-2.89874	Downregulated	glucosamine-6-phosphate isomerase [Aphis gossypii]	P:GO:0005975; P:GO:0006044; F:GO:0004342; F:GO:0016853; C:GO:0005737	P:carbohydrate metabolic process; P:N-acetylglucosamine metabolic process; F:glucosamine-6-phosphate deaminase activity; F:isomerase activity; C:cytoplasm	dnx00520:Amino sugar and nucleotide sugar metabolism,dnx01100:Metabolic pathways,	EC:3.5.99.6; EC:5	Glucosamine-6-phosphate deaminase; Isomerases	Glucosamine-6-phosphate isomerases/6-phosphogluconolactonase
TRINITY_DN3117_c1_g3_i1	-3.13465	Downregulated	glucosamine-6-phosphate isomerase [Aphis gossypii]	P:GO:0005975; P:GO:0006044; F:GO:0004342; F:GO:0016853; C:GO:0005737	P:carbohydrate metabolic process; P:N-acetylglucosamine metabolic process; F:glucosamine-6-phosphate deaminase activity; F:isomerase activity; C:cytoplasm	dnx00520:Amino sugar and nucleotide sugar metabolism,dnx01100:Metabolic pathways,	EC:3.5.99.6; EC:5	Glucosamine-6-phosphate deaminase; Isomerases	Glucosamine-6-phosphate isomerases/6-phosphogluconolactonase
TRINITY_DN2998_c0_g1_i2	-4.32672	Downregulated	NADP-dependent malic enzyme-like [Diuraphis noxia]	F:GO:0004471; F:GO:0046872; F:GO:0051287	F:malate dehydrogenase (decarboxylating) (NAD+) activity; F:metal ion binding; F:NAD binding	dnx00620:Pyruvate metabolism,dnx01100:Metabolic pathways,dnx01200:Carbon metabolism,	EC:1.1.1.38; EC:1.1.1.39	Malate dehydrogenase (oxaloacetate-decarboxylating); Malate dehydrogenase (decarboxylating)	Malic enzyme, NAD binding domain
TRINITY_DN2937_c0_g1_i1	-2.56224	Downregulated	U4/U6 small nuclear ribonucleoprotein Prp31 [Myzus persicae]	F:GO:0004029; F:GO:0043878	F:aldehyde dehydrogenase (NAD+) activity; F:glyceraldehyde-3-phosphate dehydrogenase (NAD+) (non-phosphorylating) activity	dnx00010:Glycolysis / Gluconeogenesis,dnx00053:Ascorbate and aldarate metabolism,dnx00071:Fatty acid degradation,dnx00260:Glycine, serine and threonine metabolism,dnx00280:Valine, leucine and isoleucine degradation,dnx00310:Lysine degradation,dnx00330:Arginine and proline metabolism,dnx00340:Histidine metabolism,dnx00380:Tryptophan metabolism,dnx00410:beta-Alanine metabolism,dnx00561:Glycerolipid…	EC:1.2.1.5; EC:1.2.1.3	Aldehyde dehydrogenase (NAD(P)(+)); Aldehyde dehydrogenase (NAD(+))	snoRNA binding domain, fibrillarin
TRINITY_DN2915_c0_g1_i1	-2.02021	Downregulated	putative glycerol kinase 5 [Rhopalosiphum maidis]	P:GO:0005975; P:GO:0016310; F:GO:0016301; F:GO:0016773	P:carbohydrate metabolic process; P:phosphorylation; F:kinase activity; F:phosphotransferase activity, alcohol group as acceptor	-	EC:2.7.1	Transferring phosphorus-containing groups	FGGY family of carbohydrate kinases, N-terminal domain
TRINITY_DN2693_c0_g1_i1	-4.06719	Downregulated	UDP-glucuronosyltransferase 2C1-like [Diuraphis noxia]	F:GO:0008194; C:GO:0016020	F:UDP-glycosyltransferase activity; C:membrane	dnx00040:Pentose and glucuronate interconversions,dnx00053:Ascorbate and aldarate metabolism,dnx00830:Retinol metabolism,dnx00860:Porphyrin metabolism,dnx00980:Metabolism of xenobiotics by cytochrome P450,dnx00982:Drug metabolism - cytochrome P450,dnx00983:Drug metabolism - other enzymes,dnx01100:Metabolic pathways,dnx01240:Biosynthesis of cofactors,	EC:2.4	Glycosyltransferases	UDP-glucoronosyl and UDP-glucosyl transferase
TRINITY_DN26171_c0_g1_i1	9.2655	Upregulated	6-phosphogluconate dehydrogenase, decarboxylating [Athalia rosae]	P:GO:0006098; P:GO:0019521; F:GO:0004616; F:GO:0050661	P:pentose-phosphate shunt; P:D-gluconate metabolic process; F:phosphogluconate dehydrogenase (decarboxylating) activity; F:NADP binding	rze00030:Pentose phosphate pathway,rze00480:Glutathione metabolism,rze01100:Metabolic pathways,rze01200:Carbon metabolism,	EC:1.1.1.44	Phosphogluconate dehydrogenase (NADP(+)-dependent, decarboxylating)	#N/A
TRINITY_DN261_c0_g1_i1	-2.79973	Downregulated	alpha-N-acetylgalactosaminidase [Bemisia tabaci]	P:GO:0005975; P:GO:0006629; F:GO:0004553; C:GO:0005764	P:carbohydrate metabolic process; P:lipid metabolic process; F:hydrolase activity, hydrolyzing O-glycosyl compounds; C:lysosome	-	EC:3.2.1	Glycosylases	Alpha galactosidase A C-terminal beta sandwich domain
TRINITY_DN2585_c0_g1_i2	-3.71104	Downregulated	phosphoacetylglucosamine mutase [Myzus persicae]	P:GO:0005975; P:GO:0006048; F:GO:0000287; F:GO:0004610	P:carbohydrate metabolic process; P:UDP-N-acetylglucosamine biosynthetic process; F:magnesium ion binding; F:phosphoacetylglucosamine mutase activity	-	EC:5.4.2.3	Phosphoacetylglucosamine mutase	Phosphoglucomutase/phosphomannomutase, C-terminal domain
TRINITY_DN2585_c0_g1_i1	-3.84299	Downregulated	phosphoacetylglucosamine mutase [Myzus persicae]	P:GO:0005975; P:GO:0006048; F:GO:0000287; F:GO:0004610	P:carbohydrate metabolic process; P:UDP-N-acetylglucosamine biosynthetic process; F:magnesium ion binding; F:phosphoacetylglucosamine mutase activity	-	EC:5.4.2.3	Phosphoacetylglucosamine mutase	Phosphoglucomutase/phosphomannomutase, C-terminal domain
TRINITY_DN257_c0_g1_i1	-3.97821	Downregulated	er degradation-enhancing alpha-mannosidase-like protein 3	P:GO:0005975; P:GO:1904380; P:GO:1904382; F:GO:0004571; F:GO:0005509; C:GO:0016020; C:GO:0044322	P:carbohydrate metabolic process; P:endoplasmic reticulum mannose trimming; P:mannose trimming involved in glycoprotein ERAD pathway; F:mannosyl-oligosaccharide 1,2-alpha-mannosidase activity; F:calcium ion binding; C:membrane; C:endoplasmic reticulum quality control compartment	-	EC:3.2.1.113; EC:3.2.1.24	Mannosyl-oligosaccharide 1,2-alpha-mannosidase; Alpha-mannosidase	PA domain
TRINITY_DN237_c0_g1_i2	-2.0543	Downregulated	serine hydroxymethyltransferase, cytosolic isoform X1 [Myzus persicae]	0	0	dnx00260:Glycine, serine and threonine metabolism,dnx00630:Glyoxylate and dicarboxylate metabolism,dnx00670:One carbon pool by folate,dnx01100:Metabolic pathways,dnx01200:Carbon metabolism,dnx01230:Biosynthesis of amino acids,dnx01240:Biosynthesis of cofactors,	0	0	Serine hydroxymethyltransferase
TRINITY_DN237_c0_g1_i10	-2.03079	Downregulated	serine hydroxymethyltransferase, cytosolic isoform X1 [Myzus persicae]	0	0	dnx00260:Glycine, serine and threonine metabolism,dnx00630:Glyoxylate and dicarboxylate metabolism,dnx00670:One carbon pool by folate,dnx01100:Metabolic pathways,dnx01200:Carbon metabolism,dnx01230:Biosynthesis of amino acids,dnx01240:Biosynthesis of cofactors,	0	0	Serine hydroxymethyltransferase
TRINITY_DN235_c0_g1_i3	-2.24722	Downregulated	UDP-glucuronosyltransferase 2C1-like [Myzus persicae]	F:GO:0015020; C:GO:0016020	F:glucuronosyltransferase activity; C:membrane	dnx00040:Pentose and glucuronate interconversions,dnx00053:Ascorbate and aldarate metabolism,dnx00830:Retinol metabolism,dnx00860:Porphyrin metabolism,dnx00980:Metabolism of xenobiotics by cytochrome P450,dnx00982:Drug metabolism - cytochrome P450,dnx00983:Drug metabolism - other enzymes,dnx01100:Metabolic pathways,dnx01240:Biosynthesis of cofactors,	EC:2.4.1.17	Glucuronosyltransferase	UDP-glucoronosyl and UDP-glucosyl transferase
TRINITY_DN235_c0_g1_i2	-2.44834	Downregulated	UDP-glucuronosyltransferase 2C1-like [Myzus persicae]	F:GO:0015020; C:GO:0016020	F:glucuronosyltransferase activity; C:membrane	dnx00040:Pentose and glucuronate interconversions,dnx00053:Ascorbate and aldarate metabolism,dnx00830:Retinol metabolism,dnx00860:Porphyrin metabolism,dnx00980:Metabolism of xenobiotics by cytochrome P450,dnx00982:Drug metabolism - cytochrome P450,dnx00983:Drug metabolism - other enzymes,dnx01100:Metabolic pathways,dnx01240:Biosynthesis of cofactors,	EC:2.4.1.17	Glucuronosyltransferase	UDP-glucoronosyl and UDP-glucosyl transferase
TRINITY_DN2308_c0_g1_i2	-2.98604	Downregulated	UDP-glucuronosyltransferase 2B1-like isoform X1 [Diuraphis noxia]	0	0	dnx00040:Pentose and glucuronate interconversions,dnx00053:Ascorbate and aldarate metabolism,dnx00830:Retinol metabolism,dnx00860:Porphyrin metabolism,dnx00980:Metabolism of xenobiotics by cytochrome P450,dnx00982:Drug metabolism - cytochrome P450,dnx00983:Drug metabolism - other enzymes,dnx01100:Metabolic pathways,dnx01240:Biosynthesis of cofactors,	0	0	UDP-glucoronosyl and UDP-glucosyl transferase
TRINITY_DN2201_c0_g1_i2	-4.10429	Downregulated	2-hydroxyacylsphingosine 1-beta-galactosyltransferase-like [Diuraphis noxia]	0	0	dnx00040:Pentose and glucuronate interconversions,dnx00053:Ascorbate and aldarate metabolism,dnx00830:Retinol metabolism,dnx00860:Porphyrin metabolism,dnx00980:Metabolism of xenobiotics by cytochrome P450,dnx00982:Drug metabolism - cytochrome P450,dnx00983:Drug metabolism - other enzymes,dnx01100:Metabolic pathways,dnx01240:Biosynthesis of cofactors,	0	0	UDP-glucoronosyl and UDP-glucosyl transferase
TRINITY_DN2136_c1_g1_i9	-2.47636	Downregulated	phosphatidylinositol 4-phosphate 5-kinase type-1 alpha isoform X1 [Acyrthosiphon pisum]	P:GO:0016310; P:GO:0046854; F:GO:0005524; F:GO:0016307	P:phosphorylation; P:phosphatidylinositol phosphate biosynthetic process; F:ATP binding; F:phosphatidylinositol phosphate kinase activity	api00562:Inositol phosphate metabolism,api01100:Metabolic pathways,api04070:Phosphatidylinositol signaling system,api04144:Endocytosis,	EC:2.7.1	Transferring phosphorus-containing groups	Phosphatidylinositol-4-phosphate 5-Kinase
TRINITY_DN2136_c1_g1_i6	-4.34326	Downregulated	phosphatidylinositol 4-phosphate 5-kinase type-1 alpha isoform X1 [Acyrthosiphon pisum]	P:GO:0016310; P:GO:0046854; F:GO:0005524; F:GO:0016307	P:phosphorylation; P:phosphatidylinositol phosphate biosynthetic process; F:ATP binding; F:phosphatidylinositol phosphate kinase activity	dnx00562:Inositol phosphate metabolism,dnx01100:Metabolic pathways,dnx04070:Phosphatidylinositol signaling system,dnx04144:Endocytosis,	EC:2.7.1	Transferring phosphorus-containing groups	Phosphatidylinositol-4-phosphate 5-Kinase
TRINITY_DN2105_c0_g1_i1	-2.39916	Downregulated	hexosaminidase D-like [Bemisia tabaci]	P:GO:0005975; F:GO:0004563; F:GO:0102148; C:GO:0016020	P:carbohydrate metabolic process; F:beta-N-acetylhexosaminidase activity; F:N-acetyl-beta-D-galactosaminidase activity; C:membrane	dnx00511:Other glycan degradation,dnx00513:Various types of N-glycan biosynthesis,dnx01100:Metabolic pathways,	EC:3.2.1.52	Beta-N-acetylhexosaminidase	Glycosyl hydrolase family 20, catalytic domain
TRINITY_DN20195_c0_g1_i1	6.51074	Upregulated	histone acetyltransferase KAT6A-like isoform X1 [Orbicella faveolata]	P:GO:0005975; F:GO:0004553	P:carbohydrate metabolic process; F:hydrolase activity, hydrolyzing O-glycosyl compounds	-	0	0	WSC domain
TRINITY_DN18778_c0_g1_i1	8.69952	Upregulated	D-arabinitol dehydrogenase 1-like [Spodoptera frugiperda]	P:GO:0034079; F:GO:0000721; F:GO:0008270; F:GO:0016491; F:GO:0046872	P:butanediol biosynthetic process; F:(R,R)-butanediol dehydrogenase activity; F:zinc ion binding; F:oxidoreductase activity; F:metal ion binding	sliu00040:Pentose and glucuronate interconversions,sliu01100:Metabolic pathways,	0	0	#N/A
TRINITY_DN1812_c0_g1_i1	-3.07611	Downregulated	1,4-alpha-glucan-branching enzyme [Diuraphis noxia]	P:GO:0005978; F:GO:0003844; F:GO:0004553; F:GO:0043169	P:glycogen biosynthetic process; F:1,4-alpha-glucan branching enzyme activity; F:hydrolase activity, hydrolyzing O-glycosyl compounds; F:cation binding	dnx00500:Starch and sucrose metabolism,dnx01100:Metabolic pathways,	EC:2.4.1.18; EC:3.2.1	1,4-alpha-glucan branching enzyme; Glycosylases	Carbohydrate-binding module 48 (Isoamylase N-terminal domain)
TRINITY_DN1779_c0_g1_i3	-2.80765	Downregulated	probable enoyl-CoA hydratase, mitochondrial [Diuraphis noxia]	F:GO:0003824	F:catalytic activity	dnx00062:Fatty acid elongation,dnx00071:Fatty acid degradation,dnx00280:Valine, leucine and isoleucine degradation,dnx00310:Lysine degradation,dnx00380:Tryptophan metabolism,dnx00410:beta-Alanine metabolism,dnx00640:Propanoate metabolism,dnx00650:Butanoate metabolism,dnx01100:Metabolic pathways,dnx01200:Carbon metabolism,dnx01212:Fatty acid metabolism,	0	0	Enoyl-CoA hydratase/isomerase
TRINITY_DN1779_c0_g1_i2	-2.7084	Downregulated	probable enoyl-CoA hydratase, mitochondrial [Diuraphis noxia]	F:GO:0003824	F:catalytic activity	dnx00062:Fatty acid elongation,dnx00071:Fatty acid degradation,dnx00280:Valine, leucine and isoleucine degradation,dnx00310:Lysine degradation,dnx00380:Tryptophan metabolism,dnx00410:beta-Alanine metabolism,dnx00640:Propanoate metabolism,dnx00650:Butanoate metabolism,dnx01100:Metabolic pathways,dnx01200:Carbon metabolism,dnx01212:Fatty acid metabolism,	0	0	Enoyl-CoA hydratase/isomerase
TRINITY_DN1682_c0_g1_i8	-3.10255	Downregulated	UDP-glucuronosyltransferase 2B1 [Acyrthosiphon pisum]	F:GO:0008194; C:GO:0016020	F:UDP-glycosyltransferase activity; C:membrane	api00040:Pentose and glucuronate interconversions,api00053:Ascorbate and aldarate metabolism,api00830:Retinol metabolism,api00860:Porphyrin metabolism,api00980:Metabolism of xenobiotics by cytochrome P450,api00982:Drug metabolism - cytochrome P450,api00983:Drug metabolism - other enzymes,api01100:Metabolic pathways,api01240:Biosynthesis of cofactors,	EC:2.4	Glycosyltransferases	UDP-glucoronosyl and UDP-glucosyl transferase
TRINITY_DN1682_c0_g1_i7	-3.34459	Downregulated	UDP-glucuronosyltransferase 2B1 [Acyrthosiphon pisum]	F:GO:0008194; C:GO:0016020	F:UDP-glycosyltransferase activity; C:membrane	api00040:Pentose and glucuronate interconversions,api00053:Ascorbate and aldarate metabolism,api00830:Retinol metabolism,api00860:Porphyrin metabolism,api00980:Metabolism of xenobiotics by cytochrome P450,api00982:Drug metabolism - cytochrome P450,api00983:Drug metabolism - other enzymes,api01100:Metabolic pathways,api01240:Biosynthesis of cofactors,	EC:2.4	Glycosyltransferases	UDP-glucoronosyl and UDP-glucosyl transferase
TRINITY_DN1682_c0_g1_i3	-3.29603	Downregulated	UDP-glucuronosyltransferase 2B1 [Acyrthosiphon pisum]	F:GO:0008194; C:GO:0016020	F:UDP-glycosyltransferase activity; C:membrane	api00040:Pentose and glucuronate interconversions,api00053:Ascorbate and aldarate metabolism,api00830:Retinol metabolism,api00860:Porphyrin metabolism,api00980:Metabolism of xenobiotics by cytochrome P450,api00982:Drug metabolism - cytochrome P450,api00983:Drug metabolism - other enzymes,api01100:Metabolic pathways,api01240:Biosynthesis of cofactors,	EC:2.4	Glycosyltransferases	UDP-glucoronosyl and UDP-glucosyl transferase
TRINITY_DN1682_c0_g1_i1	-3.68456	Downregulated	UDP-glucuronosyltransferase 2B1 [Acyrthosiphon pisum]	F:GO:0008194; C:GO:0016020	F:UDP-glycosyltransferase activity; C:membrane	api00040:Pentose and glucuronate interconversions,api00053:Ascorbate and aldarate metabolism,api00830:Retinol metabolism,api00860:Porphyrin metabolism,api00980:Metabolism of xenobiotics by cytochrome P450,api00982:Drug metabolism - cytochrome P450,api00983:Drug metabolism - other enzymes,api01100:Metabolic pathways,api01240:Biosynthesis of cofactors,	EC:2.4	Glycosyltransferases	UDP-glucoronosyl and UDP-glucosyl transferase
TRINITY_DN1678_c0_g1_i2	-3.57064	Downregulated	myrosinase 1 [Acyrthosiphon pisum]	P:GO:0005975; F:GO:0004553	P:carbohydrate metabolic process; F:hydrolase activity, hydrolyzing O-glycosyl compounds	-	EC:3.2.1	Glycosylases	Glycosyl hydrolase family 1
TRINITY_DN1678_c0_g1_i1	-4.13609	Downregulated	myrosinase 1 [Acyrthosiphon pisum]	P:GO:0005975; F:GO:0004553	P:carbohydrate metabolic process; F:hydrolase activity, hydrolyzing O-glycosyl compounds	-	EC:3.2.1	Glycosylases	Glycosyl hydrolase family 1
TRINITY_DN1508_c0_g1_i1	-2.09641	Downregulated	mannose-1-phosphate guanyltransferase alpha-A isoform X1 [Acyrthosiphon pisum]	P:GO:0009058; F:GO:0016779	P:biosynthetic process; F:nucleotidyltransferase activity	dnx00051:Fructose and mannose metabolism,dnx00520:Amino sugar and nucleotide sugar metabolism,dnx01100:Metabolic pathways,dnx01240:Biosynthesis of cofactors,dnx01250:Biosynthesis of nucleotide sugars,	EC:2.7.7	Transferring phosphorus-containing groups	Nucleotidyl transferase
TRINITY_DN1427_c0_g1_i3	-3.10776	Downregulated	hydroxyacylglutathione hydrolase, mitochondrial isoform X1 [Myzus persicae]	P:GO:0019243; P:GO:0031123; F:GO:0004416; F:GO:0046872	P:methylglyoxal catabolic process to D-lactate via S-lactoyl-glutathione; P:RNA 3'-end processing; F:hydroxyacylglutathione hydrolase activity; F:metal ion binding	api00620:Pyruvate metabolism,api01100:Metabolic pathways,	EC:3.1.2.6	Hydroxyacylglutathione hydrolase	Metallo-beta-lactamase superfamily
TRINITY_DN1427_c0_g1_i1	-2.98494	Downregulated	hydroxyacylglutathione hydrolase, mitochondrial isoform X1 [Myzus persicae]	P:GO:0019243; P:GO:0031123; F:GO:0004416; F:GO:0046872	P:methylglyoxal catabolic process to D-lactate via S-lactoyl-glutathione; P:RNA 3'-end processing; F:hydroxyacylglutathione hydrolase activity; F:metal ion binding	api00620:Pyruvate metabolism,api01100:Metabolic pathways,	EC:3.1.2.6	Hydroxyacylglutathione hydrolase	Metallo-beta-lactamase superfamily
TRINITY_DN1399_c0_g1_i3	-3.54548	Downregulated	trans-1,2-dihydrobenzene-1,2-diol dehydrogenase-like [Rhopalosiphum maidis]	F:GO:0000166	F:nucleotide binding	dnx00040:Pentose and glucuronate interconversions,dnx00980:Metabolism of xenobiotics by cytochrome P450,dnx01100:Metabolic pathways,	0	0	Oxidoreductase family, NAD-binding Rossmann fold
TRINITY_DN1399_c0_g1_i1	-3.00775	Downregulated	trans-1,2-dihydrobenzene-1,2-diol dehydrogenase-like [Rhopalosiphum maidis]	F:GO:0000166	F:nucleotide binding	dnx00040:Pentose and glucuronate interconversions,dnx00980:Metabolism of xenobiotics by cytochrome P450,dnx01100:Metabolic pathways,	0	0	Oxidoreductase family, NAD-binding Rossmann fold
TRINITY_DN1194_c0_g1_i3	-2.73112	Downregulated	L-2-hydroxyglutarate dehydrogenase, mitochondrial [Diuraphis noxia]	0	0	dnx00650:Butanoate metabolism,dnx01100:Metabolic pathways,	0	0	Gemini of Cajal bodies-associated protein 8
TRINITY_DN1194_c0_g1_i1	-3.13801	Downregulated	L-2-hydroxyglutarate dehydrogenase, mitochondrial [Diuraphis noxia]	0	0	dnx00650:Butanoate metabolism,dnx01100:Metabolic pathways,	0	0	Gemini of Cajal bodies-associated protein 8
TRINITY_DN1191_c0_g1_i1	-2.49952	Downregulated	N-acetyl-D-glucosamine kinase [Aphis gossypii]	P:GO:0046835; F:GO:0045127	P:carbohydrate phosphorylation; F:N-acetylglucosamine kinase activity	dnx00520:Amino sugar and nucleotide sugar metabolism,dnx01100:Metabolic pathways,dnx01250:Biosynthesis of nucleotide sugars,	EC:2.7.1.59	N-acetylglucosamine kinase	BadF/BadG/BcrA/BcrD ATPase family
TRINITY_DN11472_c0_g1_i4	-2.00263	Downregulated	transketolase-like protein 2 [Diuraphis noxia]	F:GO:0016740; F:GO:0046872	F:transferase activity; F:metal ion binding	dnx00030:Pentose phosphate pathway,dnx01100:Metabolic pathways,dnx01200:Carbon metabolism,dnx01230:Biosynthesis of amino acids,	EC:2	Transferases	Transketolase, thiamine diphosphate binding domain
TRINITY_DN1123_c0_g1_i5	-3.07579	Downregulated	2-oxoglutarate dehydrogenase, mitochondrial isoform X1 [Myzus persicae]	P:GO:0006099; F:GO:0004591; F:GO:0030976	P:tricarboxylic acid cycle; F:oxoglutarate dehydrogenase (succinyl-transferring) activity; F:thiamine pyrophosphate binding	dnx00020:Citrate cycle (TCA cycle),dnx01100:Metabolic pathways,dnx01200:Carbon metabolism,	EC:1.2.4.2	Oxoglutarate dehydrogenase (succinyl-transferring)	Transketolase, pyrimidine binding domain
TRINITY_DN1096_c0_g1_i9	-3.13366	Downregulated	6-phosphogluconate dehydrogenase, decarboxylating [Diuraphis noxia]	P:GO:0006098; P:GO:0019521; F:GO:0004616; F:GO:0050661	P:pentose-phosphate shunt; P:D-gluconate metabolic process; F:phosphogluconate dehydrogenase (decarboxylating) activity; F:NADP binding	dnx00030:Pentose phosphate pathway,dnx00480:Glutathione metabolism,dnx01100:Metabolic pathways,dnx01200:Carbon metabolism,	EC:1.1.1.44	Phosphogluconate dehydrogenase (NADP(+)-dependent, decarboxylating)	NAD binding domain of 6-phosphogluconate dehydrogenase

## Sheet: LipidMetabolism(AD)
Supplementary Table 1: Differentially regulated unigenes in adults under the category of Lipid metabolism.
Gene-ID	log2FoldChange	Status	Functional Description	GO ids	GO names	KEGG pathways	enzyme code	enzyme names	Pfam
TRINITY_9606_c0_g1_i1	18.3011	Upregulated	alpha-N-acetylgalactosaminidase isoform X3 [Homalodisca vitripennis]	P:GO:0005975; P:GO:0006629; F:GO:0004553; C:GO:0005764	P:carbohydrate metabolic process; P:lipid metabolic process; F:hydrolase activity, hydrolyzing O-glycosyl compounds; C:lysosome	-	EC:3.2.1	Glycosylases	Alpha galactosidase A C-terminal beta sandwich domain
TRINITY_9597_c0_g1_i1	12.0151	Upregulated	sterol regulatory element-binding protein cleavage-activating protein isoform X1 [Acyrthosiphon pisum]	P:GO:0006629; P:GO:0032933; F:GO:0032934; C:GO:0000139; C:GO:0005789; C:GO:0012507	P:lipid metabolic process; P:SREBP signaling pathway; F:sterol binding; C:Golgi membrane; C:endoplasmic reticulum membrane; C:ER to Golgi transport vesicle membrane	-	0	0	WD domain, G-beta repeat
TRINITY_9135_c0_g1_i1	14.0861	Upregulated	ATP-citrate synthase [Diuraphis noxia]	P:GO:0006085; P:GO:0006101; P:GO:0006629; F:GO:0003878; F:GO:0005524; F:GO:0046872; C:GO:0005829	P:acetyl-CoA biosynthetic process; P:citrate metabolic process; P:lipid metabolic process; F:ATP citrate synthase activity; F:ATP binding; F:metal ion binding; C:cytosol	-	EC:2.3.3.8	ATP citrate synthase	CoA-ligase
TRINITY_8326_c0_g1_i1	13.3932	Upregulated	nucleolar protein 14 homolog isoform X1 [Myzus persicae]	P:GO:0006629; P:GO:0035556; P:GO:0042254; F:GO:0004435; C:GO:0005730; C:GO:0032040	P:lipid metabolic process; P:intracellular signal transduction; P:ribosome biogenesis; F:phosphatidylinositol phospholipase C activity; C:nucleolus; C:small-subunit processome	-	EC:3.1.4.11	Phosphoinositide phospholipase C	Nop14-like family
TRINITY_6963_c1_g1_i1	12.3779	Upregulated	ceramide glucosyltransferase [Rhopalosiphum maidis]	P:GO:0006189; P:GO:0006665; F:GO:0016757; C:GO:0016020	P:'de novo' IMP biosynthetic process; P:sphingolipid metabolic process; F:glycosyltransferase activity; C:membrane	-	EC:2.4	Glycosyltransferases	Glycosyl transferase family 21
TRINITY_5633_c8_g1_i1	16.8053	Upregulated	pancreatic triacylglycerol lipase-like [Rhopalosiphum maidis]	dnx00561:Glycerolipid metabolism,dnx01100:Metabolic pathways,	P:lipid metabolic process; F:triglyceride lipase activity; C:extracellular region	0	EC:3.1.1.3	Triacylglycerol lipase	Lipase
TRINITY_5255_c0_g1_i1	15.5632	Upregulated	probable very-long-chain enoyl-CoA reductase art-1 [Myzus persicae]	P:GO:0006629; F:GO:0102758; C:GO:0005789	P:lipid metabolic process; F:very-long-chain enoyl-CoA reductase activity; C:endoplasmic reticulum membrane	-	EC:1.3.1.93	Very-long-chain enoyl-CoA reductase	3-oxo-5-alpha-steroid 4-dehydrogenase
TRINITY_5066_c1_g1_i1	17.124	Upregulated	glucosylceramidase [Myzus persicae]	P:GO:0006665; F:GO:0004348	P:sphingolipid metabolic process; F:glucosylceramidase activity	-	EC:3.2.1.45	Glucosylceramidase	Inositol monophosphatase family
TRINITY_4021_c0_g1_i1	16.8787	Upregulated	alpha-N-acetylgalactosaminidase [Acyrthosiphon pisum]	P:GO:0005975; P:GO:0006629; F:GO:0004553; C:GO:0005764	P:carbohydrate metabolic process; P:lipid metabolic process; F:hydrolase activity, hydrolyzing O-glycosyl compounds; C:lysosome	-	EC:3.2.1	Glycosylases	Alpha galactosidase A C-terminal beta sandwich domain
TRINITY_4012_c0_g1_i2	13.8466	Upregulated	alpha-N-acetylgalactosaminidase-like [Myzus persicae]	P:GO:0005975; P:GO:0006629; F:GO:0004553; C:GO:0005764	P:carbohydrate metabolic process; P:lipid metabolic process; F:hydrolase activity, hydrolyzing O-glycosyl compounds; C:lysosome	-	EC:3.2.1	Glycosylases	Alpha galactosidase A C-terminal beta sandwich domain
TRINITY_3719_c0_g1_i1	17.0551	Upregulated	pancreatic triacylglycerol lipase	P:GO:0006629; F:GO:0016298; C:GO:0005576	P:lipid metabolic process; F:lipase activity; C:extracellular region	-	EC:3.1	Acting on ester bonds	Lipase
TRINITY_3643_c0_g1_i3	10.9822	Upregulated	GATA zinc finger domain-containing protein 10 [Myzus persicae]	P:GO:0006629; F:GO:0005509; C:GO:0005783; C:GO:0016020	P:lipid metabolic process; F:calcium ion binding; C:endoplasmic reticulum; C:membrane	-	0	0	EF-hand domain pair
TRINITY_3257_c0_g1_i1	14.4312	Upregulated	probable serine incorporator isoform X1 [Acyrthosiphon pisum]	P:GO:0006658; P:GO:0006665; C:GO:0016020	P:phosphatidylserine metabolic process; P:sphingolipid metabolic process; C:membrane	-	0	0	Serine incorporator (Serinc)
TRINITY_3230_c0_g1_i1	15.2083	Upregulated	pancreatic lipase-related protein 2-like [Myzus persicae]	P:GO:0006629; F:GO:0016298; C:GO:0005576; C:GO:0016020	P:lipid metabolic process; F:lipase activity; C:extracellular region; C:membrane	-	EC:3.1	Acting on ester bonds	Lipase
TRINITY_2852_c2_g1_i1	13.9693	Upregulated	lipase 3-like [Myzus persicae]	P:GO:0006629	P:lipid metabolic process	-	0	0	Partial alpha/beta-hydrolase lipase region
TRINITY_2852_c0_g1_i2	18.4381	Upregulated	lipase 3-like isoform X2 [Myzus persicae]	P:GO:0006629	P:lipid metabolic process	-	0	0	Partial alpha/beta-hydrolase lipase region
TRINITY_2765_c0_g1_i1	11.4692	Upregulated	sphingomyelin synthase-related protein 1-like [Zootermopsis nevadensis]	P:GO:0006665; F:GO:0016780; C:GO:0016020	P:sphingolipid metabolic process; F:phosphotransferase activity, for other substituted phosphate groups; C:membrane	-	EC:2.7.8	Transferring phosphorus-containing groups	SAM domain (Sterile alpha motif)
TRINITY_2701_c2_g1_i1	16.6178	Upregulated	pancreatic lipase-related protein 2-like [Myzus persicae]	P:GO:0006629; F:GO:0016298; C:GO:0005576	P:lipid metabolic process; F:lipase activity; C:extracellular region	-	EC:3.1	Acting on ester bonds	Lipase
TRINITY_2386_c0_g1_i1	12.4865	Upregulated	inactive pancreatic lipase-related protein 1-like [Rhopalosiphum maidis]	P:GO:0006629; F:GO:0004806; C:GO:0005576	P:lipid metabolic process; F:triglyceride lipase activity; C:extracellular region	-	EC:3.1.1.3	Triacylglycerol lipase	Lipase
TRINITY_1668_c2_g1_i1	15.2451	Upregulated	probable very-long-chain enoyl-CoA reductase art-1 [Bemisia tabaci]	P:GO:0006629; F:GO:0102758; C:GO:0005789	P:lipid metabolic process; F:very-long-chain enoyl-CoA reductase activity; C:endoplasmic reticulum membrane	-	EC:1.3.1.93	Very-long-chain enoyl-CoA reductase	3-oxo-5-alpha-steroid 4-dehydrogenase
TRINITY_1143_c0_g1_i3	13.0669	Upregulated	glycerol-3-phosphate acyltransferase 1, mitochondrial isoform X4 [Myzus persicae]	P:GO:0044255; F:GO:0008374; C:GO:0110165	P:cellular lipid metabolic process; F:O-acyltransferase activity; C:cellular anatomical entity	-	EC:2.3.1	Acyltransferases	Glycerol-3-phosphate acyltransferase C-terminal region
TRINITY_DN440_c0_g1_i4	-5.01467	Downregulated	carnitine O-palmitoyltransferase 1, liver isoform isoform X1 [Diuraphis noxia]	0	0	dnx00071:Fatty acid degradation,dnx01212:Fatty acid metabolism,	0	0	Choline/Carnitine o-acyltransferase
TRINITY_DN440_c0_g1_i2	-4.91578	Downregulated	carnitine O-palmitoyltransferase 1, liver isoform isoform X1 [Diuraphis noxia]	0	0	dnx00071:Fatty acid degradation,dnx01212:Fatty acid metabolism,	0	0	Choline/Carnitine o-acyltransferase
TRINITY_DN1431_c0_g1_i9	-4.91405	Downregulated	phosphatidylserine decarboxylase proenzyme, mitochondrial isoform X1 [Acyrthosiphon pisum]	P:GO:0006646; P:GO:0009094; P:GO:0016540; F:GO:0004609; C:GO:0005743	P:phosphatidylethanolamine biosynthetic process; P:L-phenylalanine biosynthetic process; P:protein autoprocessing; F:phosphatidylserine decarboxylase activity; C:mitochondrial inner membrane	api00564:Glycerophospholipid metabolism,api01100:Metabolic pathways,	EC:4.1.1.65	Phosphatidylserine decarboxylase	Phosphatidylserine decarboxylase
TRINITY_DN1793_c0_g1_i1	-4.8877	Downregulated	non-specific lipid-transfer protein [Diuraphis noxia]	P:GO:0006869; F:GO:0003988; F:GO:0008289; F:GO:0033814; F:GO:0050632; F:GO:0050633; C:GO:0005739; C:GO:0005777	P:lipid transport; F:acetyl-CoA C-acyltransferase activity; F:lipid binding; F:propanoyl-CoA C-acyltransferase activity; F:propionyl-CoA C2-trimethyltridecanoyltransferase activity; F:acetyl-CoA C-myristoyltransferase activity; C:mitochondrion; C:peroxisome	dnx01040:Biosynthesis of unsaturated fatty acids,dnx01100:Metabolic pathways,dnx01212:Fatty acid metabolism,dnx04146:Peroxisome,	EC:2.3.1.176; EC:2.3.1.16; EC:2.3.1.155	Propanoyl-CoA C-acyltransferase; Acetyl-CoA C-acyltransferase; Acetyl-CoA C-myristoyltransferase	Thiolase, N-terminal domain
TRINITY_DN627_c0_g1_i1	-4.68596	Downregulated	probable serine incorporator isoform X1 [Acyrthosiphon pisum]	P:GO:0006658; P:GO:0006665; C:GO:0016020	P:phosphatidylserine metabolic process; P:sphingolipid metabolic process; C:membrane	-	0	0	Serine incorporator (Serinc)
TRINITY_DN763_c1_g1_i1	-4.36384	Downregulated	inactive pancreatic lipase-related protein 1-like isoform X1 [Rhopalosiphum maidis]	P:GO:0006629; F:GO:0016298; C:GO:0005576	P:lipid metabolic process; F:lipase activity; C:extracellular region	dnx00561:Glycerolipid metabolism,dnx01100:Metabolic pathways,	EC:3.1	Acting on ester bonds	Lipase
TRINITY_DN763_c1_g1_i1	-4.36384	Downregulated	inactive pancreatic lipase-related protein 1-like isoform X1 [Rhopalosiphum maidis]	P:GO:0006629; F:GO:0016298; C:GO:0005576	P:lipid metabolic process; F:lipase activity; C:extracellular region	dnx00561:Glycerolipid metabolism,dnx01100:Metabolic pathways,	EC:3.1	Acting on ester bonds	Lipase
TRINITY_DN52_c0_g1_i2	-4.22043	Downregulated	phosphatidic acid phosphatase type 2A isoform X1 [Acyrthosiphon pisum]	P:GO:0006644; C:GO:0016020	P:phospholipid metabolic process; C:membrane	api00561:Glycerolipid metabolism,api00564:Glycerophospholipid metabolism,api00565:Ether lipid metabolism,api00600:Sphingolipid metabolism,api01100:Metabolic pathways,	0	0	PAP2 superfamily
TRINITY_DN52_c0_g1_i2	-4.22043	Downregulated	phosphatidic acid phosphatase type 2A isoform X1 [Acyrthosiphon pisum]	P:GO:0006644; C:GO:0016020	P:phospholipid metabolic process; C:membrane	api00561:Glycerolipid metabolism,api00564:Glycerophospholipid metabolism,api00565:Ether lipid metabolism,api00600:Sphingolipid metabolism,api01100:Metabolic pathways,	0	0	PAP2 superfamily
TRINITY_DN86_c0_g4_i2	-3.98292	Downregulated	delta(14)-sterol reductase [Myzus persicae]	C:GO:0016020	C:membrane	dnx00100:Steroid biosynthesis,dnx01100:Metabolic pathways,	0	0	Ergosterol biosynthesis ERG4/ERG24 family
TRINITY_DN2669_c0_g1_i2	-3.66678	Downregulated	ceramide glucosyltransferase [Rhopalosiphum maidis]	P:GO:0006189; P:GO:0006665; F:GO:0016757; C:GO:0016020	P:'de novo' IMP biosynthetic process; P:sphingolipid metabolic process; F:glycosyltransferase activity; C:membrane	-	EC:2.4	Glycosyltransferases	Glycosyl transferase family 21
TRINITY_DN854_c0_g1_i3	-3.46855	Downregulated	lysophosphatidylcholine acyltransferase isoform X1 [Sipha flava]	P:GO:0006098; P:GO:0006119; F:GO:0008374; C:GO:0016020	P:pentose-phosphate shunt; P:oxidative phosphorylation; F:O-acyltransferase activity; C:membrane	rmd00564:Glycerophospholipid metabolism,rmd00565:Ether lipid metabolism,rmd01100:Metabolic pathways,	EC:2.3.1	Acyltransferases	Acyltransferase
TRINITY_DN2369_c0_g2_i1	-3.32713	Downregulated	acyl-CoA:lysophosphatidylglycerol acyltransferase 1 isoform X2 [Halyomorpha halys]	F:GO:0016746; C:GO:0016020	F:acyltransferase activity; C:membrane	dnx00564:Glycerophospholipid metabolism,	EC:2.3	Acyltransferases	short chain dehydrogenase
TRINITY_DN3394_c1_g2_i2	-3.2978	Downregulated	sphingomyelin synthase-related protein 1-like [Zootermopsis nevadensis]	P:GO:0006665; F:GO:0016780; C:GO:0016020	P:sphingolipid metabolic process; F:phosphotransferase activity, for other substituted phosphate groups; C:membrane	-	EC:2.7.8	Transferring phosphorus-containing groups	SAM domain (Sterile alpha motif)
TRINITY_DN3394_c1_g2_i4	-3.28997	Downregulated	sphingomyelin synthase-related protein 1-like [Zootermopsis nevadensis]	P:GO:0006665; F:GO:0016780; C:GO:0016020	P:sphingolipid metabolic process; F:phosphotransferase activity, for other substituted phosphate groups; C:membrane	-	EC:2.7.8	Transferring phosphorus-containing groups	SAM domain (Sterile alpha motif)
TRINITY_DN56_c2_g1_i2	-3.05046	Downregulated	elongation of very long chain fatty acids protein AAEL008004-like [Diuraphis noxia]	P:GO:0006633; F:GO:0009922; F:GO:0102756; C:GO:0016020	P:fatty acid biosynthetic process; F:fatty acid elongase activity; F:very-long-chain 3-ketoacyl-CoA synthase activity; C:membrane	dnx00062:Fatty acid elongation,dnx01040:Biosynthesis of unsaturated fatty acids,dnx01100:Metabolic pathways,dnx01212:Fatty acid metabolism,	EC:2.3.1.85; EC:2.3.1.199	Fatty-acid synthase system; Very-long-chain 3-oxoacyl-CoA synthase	GNS1/SUR4 family
TRINITY_DN7411_c0_g1_i1	-3.01784	Downregulated	serine palmitoyltransferase 2 [Diuraphis noxia]	0	0	dnx00600:Sphingolipid metabolism,dnx01100:Metabolic pathways,	0	0	Aminotransferase class I and II
TRINITY_DN366_c0_g1_i2	-2.99839	Downregulated	elongation of very long chain fatty acids protein 7-like [Aphis gossypii]	P:GO:0006633; F:GO:0009922; F:GO:0102756; C:GO:0016020	P:fatty acid biosynthetic process; F:fatty acid elongase activity; F:very-long-chain 3-ketoacyl-CoA synthase activity; C:membrane	dnx00062:Fatty acid elongation,dnx01040:Biosynthesis of unsaturated fatty acids,dnx01100:Metabolic pathways,dnx01212:Fatty acid metabolism,	EC:2.3.1.85; EC:2.3.1.199	Fatty-acid synthase system; Very-long-chain 3-oxoacyl-CoA synthase	GNS1/SUR4 family
TRINITY_DN52_c0_g1_i1	-2.96603	Downregulated	phosphatidic acid phosphatase type 2A [Acyrthosiphon pisum]	P:GO:0006644; C:GO:0016020	P:phospholipid metabolic process; C:membrane	-	0	0	PAP2 superfamily
TRINITY_DN127_c2_g2_i1	-2.94569	Downregulated	cytochrome b5-related protein-like [Myzus persicae]	P:GO:0006629; C:GO:0016020	P:lipid metabolic process; C:membrane	-	0	0	Fatty acid desaturase
TRINITY_DN3393_c0_g1_i5	-2.92623	Downregulated	(11Z)-hexadec-11-enoyl-CoA conjugase [Acyrthosiphon pisum]	0	0	dnx01040:Biosynthesis of unsaturated fatty acids,dnx01100:Metabolic pathways,dnx01212:Fatty acid metabolism,	0	0	#N/A
TRINITY_DN2369_c0_g2_i2	-2.83167	Downregulated	acyl-CoA:lysophosphatidylglycerol acyltransferase 1 isoform X2 [Halyomorpha halys]	F:GO:0016746; C:GO:0016020	F:acyltransferase activity; C:membrane	dnx00564:Glycerophospholipid metabolism,	EC:2.3	Acyltransferases	Acyltransferase C-terminus
TRINITY_DN4779_c0_g1_i1	6.39136	Upregulated	N-acyl-phosphatidylethanolamine-hydrolyzing phospholipase D 2 [Caenorhabditis elegans]	P:GO:0006629; P:GO:0009395; P:GO:0016042; P:GO:0070291; P:GO:0070292; F:GO:0008270; F:GO:0016787; F:GO:0046872; F:GO:0070290; F:GO:0102200; C:GO:0005737; C:GO:0043005; C:GO:0043025; C:GO:0043227	P:lipid metabolic process; P:phospholipid catabolic process; P:lipid catabolic process; P:N-acylethanolamine metabolic process; P:N-acylphosphatidylethanolamine metabolic process; F:zinc ion binding; F:hydrolase activity; F:metal ion binding; F:N-acylphosphatidylethanolamine-specific phospholipase D activity; F:N-acetylphosphatidylethanolamine-hydrolysing phospholipase activity; C:cytoplasm; C:ne…	-	0	0	Beta-lactamase superfamily domain
TRINITY_DN44777_c0_g1_i1	8.60947	Upregulated	glycerol-3-phosphate dehydrogenase [NAD(+)], cytoplasmic-like [Dendronephthya gigantea]	P:GO:0006796; P:GO:0019637; F:GO:0016491	P:phosphate-containing compound metabolic process; P:organophosphate metabolic process; F:oxidoreductase activity	aplc00564:Glycerophospholipid metabolism,	EC:1	Oxidoreductases	#N/A
TRINITY_DN679_c0_g1_i6	-2.82505	Downregulated	zinc finger SWIM domain-containing protein 7-like [Strongylocentrotus purpuratus]	P:GO:0006629; F:GO:0008081; F:GO:0008270	P:lipid metabolic process; F:phosphoric diester hydrolase activity; F:zinc ion binding	-	EC:3.1.4	Acting on ester bonds	SWIM zinc finger
TRINITY_DN1779_c0_g1_i3	-2.80765	Downregulated	probable enoyl-CoA hydratase, mitochondrial [Diuraphis noxia]	F:GO:0003824	F:catalytic activity	dnx00062:Fatty acid elongation,dnx00071:Fatty acid degradation,dnx00280:Valine, leucine and isoleucine degradation,dnx00310:Lysine degradation,dnx00380:Tryptophan metabolism,dnx00410:beta-Alanine metabolism,dnx00640:Propanoate metabolism,dnx00650:Butanoate metabolism,dnx01100:Metabolic pathways,dnx01200:Carbon metabolism,dnx01212:Fatty acid metabolism,	0	0	Enoyl-CoA hydratase/isomerase
TRINITY_DN41042_c0_g1_i1	5.60935	Upregulated	Alcohol dehydrogenase class-3 [Caenorhabditis elegans]	P:GO:0006066; P:GO:0006069; P:GO:0046294; F:GO:0004022; F:GO:0004024; F:GO:0008270; F:GO:0016491; F:GO:0016616; F:GO:0018455; F:GO:0046872; F:GO:0051903; F:GO:0106321; F:GO:0106322; C:GO:0005737; C:GO:0005829	P:alcohol metabolic process; P:ethanol oxidation; P:formaldehyde catabolic process; F:alcohol dehydrogenase (NAD+) activity; F:alcohol dehydrogenase activity, zinc-dependent; F:zinc ion binding; F:oxidoreductase activity; F:oxidoreductase activity, acting on the CH-OH group of donors, NAD or NADP as acceptor; F:alcohol dehydrogenase [NAD(P)+] activity; F:metal ion binding; F:S-(hydroxymethyl)glut…	cel00010:Glycolysis / Gluconeogenesis,cel00071:Fatty acid degradation,cel00350:Tyrosine metabolism,cel00620:Pyruvate metabolism,cel00830:Retinol metabolism,cel00980:Metabolism of xenobiotics by cytochrome P450,cel00982:Drug metabolism - cytochrome P450,cel01100:Metabolic pathways,cel01200:Carbon metabolism,	0	0	#N/A
TRINITY_DN679_c0_g1_i9	-2.80747	Downregulated	zinc finger SWIM domain-containing protein 7-like [Strongylocentrotus purpuratus]	P:GO:0006629; F:GO:0008081; F:GO:0008270	P:lipid metabolic process; F:phosphoric diester hydrolase activity; F:zinc ion binding	-	EC:3.1.4	Acting on ester bonds	SWIM zinc finger
TRINITY_DN261_c0_g1_i1	-2.79973	Downregulated	alpha-N-acetylgalactosaminidase [Bemisia tabaci]	P:GO:0005975; P:GO:0006629; F:GO:0004553; C:GO:0005764	P:carbohydrate metabolic process; P:lipid metabolic process; F:hydrolase activity, hydrolyzing O-glycosyl compounds; C:lysosome	-	EC:3.2.1	Glycosylases	Alpha galactosidase A C-terminal beta sandwich domain
TRINITY_DN679_c0_g1_i12	-2.79374	Downregulated	zinc finger SWIM domain-containing protein 7-like [Strongylocentrotus purpuratus]	P:GO:0006629; F:GO:0008081; F:GO:0008270	P:lipid metabolic process; F:phosphoric diester hydrolase activity; F:zinc ion binding	-	EC:3.1.4	Acting on ester bonds	SWIM zinc finger
TRINITY_DN679_c0_g1_i4	-2.77951	Downregulated	zinc finger SWIM domain-containing protein 7-like [Strongylocentrotus purpuratus]	P:GO:0006629; F:GO:0008081; F:GO:0008270	P:lipid metabolic process; F:phosphoric diester hydrolase activity; F:zinc ion binding	-	EC:3.1.4	Acting on ester bonds	SWIM zinc finger
TRINITY_DN2542_c0_g1_i1	-2.73609	Downregulated	prostaglandin E synthase 2 [Acyrthosiphon pisum]	P:GO:0001516; F:GO:0019153; F:GO:0050220; F:GO:0097573; C:GO:0016020	P:prostaglandin biosynthetic process; F:protein-disulfide reductase (glutathione) activity; F:prostaglandin-E synthase activity; F:glutathione oxidoreductase activity; C:membrane	dnx00590:Arachidonic acid metabolism,dnx01100:Metabolic pathways,	EC:5.3.99.3; EC:1.8.4.2	Prostaglandin-E synthase; Protein-disulfide reductase (glutathione)	Glutaredoxin
TRINITY_DN751_c0_g1_i7	-2.72311	Downregulated	1-acyl-sn-glycerol-3-phosphate acyltransferase beta-like isoform X1 [Diuraphis noxia]	P:GO:0008654; F:GO:0003841; C:GO:0016020	P:phospholipid biosynthetic process; F:1-acylglycerol-3-phosphate O-acyltransferase activity; C:membrane	dnx00561:Glycerolipid metabolism,dnx00564:Glycerophospholipid metabolism,dnx01100:Metabolic pathways,	EC:2.3.1.51	1-acylglycerol-3-phosphate O-acyltransferase	Acyltransferase
TRINITY_DN31232_c0_g1_i1	5.0409	Upregulated	aldehyde dehydrogenase, mitochondrial-like [Haliotis rufescens]	F:GO:0004029	F:aldehyde dehydrogenase (NAD+) activity	tad00010:Glycolysis / Gluconeogenesis,tad00053:Ascorbate and aldarate metabolism,tad00071:Fatty acid degradation,tad00280:Valine, leucine and isoleucine degradation,tad00310:Lysine degradation,tad00330:Arginine and proline metabolism,tad00340:Histidine metabolism,tad00380:Tryptophan metabolism,tad00410:beta-Alanine metabolism,tad00561:Glycerolipid metabolism,tad00620:Pyruvate metabolism,tad00770:…	EC:1.2.1.5; EC:1.2.1.3	Aldehyde dehydrogenase (NAD(P)(+)); Aldehyde dehydrogenase (NAD(+))	Aldehyde dehydrogenase family
TRINITY_DN1779_c0_g1_i2	-2.7084	Downregulated	probable enoyl-CoA hydratase, mitochondrial [Diuraphis noxia]	F:GO:0003824	F:catalytic activity	dnx00062:Fatty acid elongation,dnx00071:Fatty acid degradation,dnx00280:Valine, leucine and isoleucine degradation,dnx00310:Lysine degradation,dnx00380:Tryptophan metabolism,dnx00410:beta-Alanine metabolism,dnx00640:Propanoate metabolism,dnx00650:Butanoate metabolism,dnx01100:Metabolic pathways,dnx01200:Carbon metabolism,dnx01212:Fatty acid metabolism,	0	0	Enoyl-CoA hydratase/isomerase
TRINITY_DN2695_c0_g2_i3	-2.66964	Downregulated	pancreatic triacylglycerol lipase-like [Rhopalosiphum maidis]	P:GO:0006629; F:GO:0004806; C:GO:0005576	P:lipid metabolic process; F:triglyceride lipase activity; C:extracellular region	-	EC:3.1.1.3	Triacylglycerol lipase	Lipase
TRINITY_DN679_c0_g1_i2	-2.64792	Downregulated	zinc finger SWIM domain-containing protein 7-like [Strongylocentrotus purpuratus]	P:GO:0006629; F:GO:0008081; F:GO:0008270	P:lipid metabolic process; F:phosphoric diester hydrolase activity; F:zinc ion binding	-	EC:3.1.4	Acting on ester bonds	SWIM zinc finger
TRINITY_DN3000_c0_g2_i1	-2.64135	Downregulated	seipin [Aphis gossypii]	P:GO:0006629; P:GO:0140042; C:GO:0005789	P:lipid metabolic process; P:lipid droplet formation; C:endoplasmic reticulum membrane	-	0	0	Putative adipose-regulatory protein (Seipin)
TRINITY_DN1335_c0_g2_i1	-2.62097	Downregulated	ethanolaminephosphotransferase 1-like isoform X1 [Myzus persicae]	P:GO:0008654; F:GO:0016780; C:GO:0016020	P:phospholipid biosynthetic process; F:phosphotransferase activity, for other substituted phosphate groups; C:membrane	dnx00440:Phosphonate and phosphinate metabolism,dnx00564:Glycerophospholipid metabolism,dnx00565:Ether lipid metabolism,dnx01100:Metabolic pathways,	EC:2.7.8	Transferring phosphorus-containing groups	CDP-alcohol phosphatidyltransferase
TRINITY_DN2937_c0_g1_i1	-2.56224	Downregulated	U4/U6 small nuclear ribonucleoprotein Prp31 [Myzus persicae]	F:GO:0004029; F:GO:0043878	F:aldehyde dehydrogenase (NAD+) activity; F:glyceraldehyde-3-phosphate dehydrogenase (NAD+) (non-phosphorylating) activity	dnx00010:Glycolysis / Gluconeogenesis,dnx00053:Ascorbate and aldarate metabolism,dnx00071:Fatty acid degradation,dnx00260:Glycine, serine and threonine metabolism,dnx00280:Valine, leucine and isoleucine degradation,dnx00310:Lysine degradation,dnx00330:Arginine and proline metabolism,dnx00340:Histidine metabolism,dnx00380:Tryptophan metabolism,dnx00410:beta-Alanine metabolism,dnx00561:Glycerolipid…	EC:1.2.1.5; EC:1.2.1.3	Aldehyde dehydrogenase (NAD(P)(+)); Aldehyde dehydrogenase (NAD(+))	snoRNA binding domain, fibrillarin
TRINITY_DN1148_c0_g1_i1	-2.50199	Downregulated	fatty acid synthase-like isoform X3 [Diuraphis noxia]	0	0	dnx00061:Fatty acid biosynthesis,dnx01100:Metabolic pathways,dnx01212:Fatty acid metabolism,	0	0	Zinc-binding dehydrogenase
TRINITY_DN2492_c0_g1_i1	-2.48913	Downregulated	serine palmitoyltransferase 1-like [Rhopalosiphum maidis]	P:GO:0009058; F:GO:0016740; F:GO:0030170	P:biosynthetic process; F:transferase activity; F:pyridoxal phosphate binding	dnx00600:Sphingolipid metabolism,dnx01100:Metabolic pathways,	EC:2	Transferases	Aminotransferase class I and II
TRINITY_DN3717_c0_g1_i1	-2.44142	Downregulated	acyl-CoA Delta(11) desaturase-like isoform X1 [Myzus persicae]	P:GO:0006633; F:GO:0016717; C:GO:0016020	P:fatty acid biosynthetic process; F:oxidoreductase activity, acting on paired donors, with oxidation of a pair of donors resulting in the reduction of molecular oxygen to two molecules of water; C:membrane	dnx01040:Biosynthesis of unsaturated fatty acids,dnx01100:Metabolic pathways,dnx01212:Fatty acid metabolism,	EC:1.14.19	Acting on paired donors, with incorporation or reduction of molecular oxygen. The oxygen incorporated need not be derived from O(2)	Fatty acid desaturase
TRINITY_DN2681_c0_g1_i1	-2.41081	Downregulated	sphingolipid delta(4)-desaturase DES1 isoform X1 [Sipha flava]	P:GO:0030148; F:GO:0042284; C:GO:0005789	P:sphingolipid biosynthetic process; F:sphingolipid delta-4 desaturase activity; C:endoplasmic reticulum membrane	dnx00600:Sphingolipid metabolism,dnx01100:Metabolic pathways,	EC:1.14.19.17	Sphingolipid 4-desaturase	Sphingolipid Delta4-desaturase (DES)
TRINITY_DN1980_c0_g1_i1	-2.36209	Downregulated	nuclear envelope phosphatase-regulatory subunit 1-like isoform X1 [Penaeus chinensis]	P:GO:0006629; P:GO:0035307; C:GO:0005737; C:GO:0031965; C:GO:0071595	P:lipid metabolic process; P:positive regulation of protein dephosphorylation; C:cytoplasm; C:nuclear membrane; C:Nem1-Spo7 phosphatase complex	-	0	0	Transmembrane protein 188
TRINITY_DN366_c0_g1_i6	-2.24931	Downregulated	elongation of very long chain fatty acids protein 7-like [Aphis gossypii]	P:GO:0006633; F:GO:0009922; F:GO:0102756; C:GO:0016020	P:fatty acid biosynthetic process; F:fatty acid elongase activity; F:very-long-chain 3-ketoacyl-CoA synthase activity; C:membrane	dnx00062:Fatty acid elongation,dnx01040:Biosynthesis of unsaturated fatty acids,dnx01100:Metabolic pathways,dnx01212:Fatty acid metabolism,	EC:2.3.1.85; EC:2.3.1.199	Fatty-acid synthase system; Very-long-chain 3-oxoacyl-CoA synthase	GNS1/SUR4 family
TRINITY_DN498_c0_g1_i5	-2.19801	Downregulated	glutathione S-transferase-like [Myzus persicae]	0	0	dnx00480:Glutathione metabolism,dnx00590:Arachidonic acid metabolism,dnx00980:Metabolism of xenobiotics by cytochrome P450,dnx00982:Drug metabolism - cytochrome P450,dnx01100:Metabolic pathways,	0	0	Glutathione S-transferase, N-terminal domain
TRINITY_DN2369_c0_g2_i3	-2.14678	Downregulated	acyl-CoA:lysophosphatidylglycerol acyltransferase 1 isoform X2 [Halyomorpha halys]	F:GO:0016746; C:GO:0016020	F:acyltransferase activity; C:membrane	dnx00564:Glycerophospholipid metabolism,	EC:2.3	Acyltransferases	Acyltransferase C-terminus
TRINITY_DN2695_c0_g2_i1	-2.11652	Downregulated	pancreatic triacylglycerol lipase-like [Rhopalosiphum maidis]	P:GO:0006629; F:GO:0004806; C:GO:0005576	P:lipid metabolic process; F:triglyceride lipase activity; C:extracellular region	dnx00561:Glycerolipid metabolism,dnx01100:Metabolic pathways,	EC:3.1.1.3	Triacylglycerol lipase	Lipase
TRINITY_DN2695_c0_g2_i1	-2.11652	Downregulated	pancreatic triacylglycerol lipase-like [Rhopalosiphum maidis]	P:GO:0006629; F:GO:0004806; C:GO:0005576	P:lipid metabolic process; F:triglyceride lipase activity; C:extracellular region	dnx00561:Glycerolipid metabolism,dnx01100:Metabolic pathways,	EC:3.1.1.3	Triacylglycerol lipase	Lipase
TRINITY_DN529_c0_g2_i2	-2.11217	Downregulated	lysophospholipid acyltransferase 1-like [Myzus persicae]	F:GO:0016746; C:GO:0016020	F:acyltransferase activity; C:membrane	dnx00561:Glycerolipid metabolism,dnx00564:Glycerophospholipid metabolism,dnx01100:Metabolic pathways,	EC:2.3	Acyltransferases	MBOAT, membrane-bound O-acyltransferase family
TRINITY_DN3000_c0_g2_i2	-2.09915	Downregulated	seipin [Aphis gossypii]	P:GO:0006629; P:GO:0140042; C:GO:0005789	P:lipid metabolic process; P:lipid droplet formation; C:endoplasmic reticulum membrane	-	0	0	Putative adipose-regulatory protein (Seipin)
TRINITY_DN598_c0_g1_i1	-2.09111	Downregulated	acyl-CoA Delta(11) desaturase-like [Sipha flava]	P:GO:0006633; F:GO:0016717; C:GO:0016020	P:fatty acid biosynthetic process; F:oxidoreductase activity, acting on paired donors, with oxidation of a pair of donors resulting in the reduction of molecular oxygen to two molecules of water; C:membrane	dnx01040:Biosynthesis of unsaturated fatty acids,dnx01100:Metabolic pathways,dnx01212:Fatty acid metabolism,	EC:1.14.19	Acting on paired donors, with incorporation or reduction of molecular oxygen. The oxygen incorporated need not be derived from O(2)	Fatty acid desaturase
TRINITY_DN529_c0_g2_i3	-2.08504	Downregulated	lysophospholipid acyltransferase 1-like [Myzus persicae]	F:GO:0016746; C:GO:0016020	F:acyltransferase activity; C:membrane	dnx00561:Glycerolipid metabolism,dnx00564:Glycerophospholipid metabolism,dnx01100:Metabolic pathways,	EC:2.3	Acyltransferases	MBOAT, membrane-bound O-acyltransferase family
TRINITY_DN1579_c0_g1_i1	-2.05815	Downregulated	ceramide synthase 6 [Rhopalosiphum maidis]	P:GO:0006099; P:GO:0044208; P:GO:0046513; P:GO:0048034; F:GO:0003677; F:GO:0050291; C:GO:0005634; C:GO:0005789	P:tricarboxylic acid cycle; P:'de novo' AMP biosynthetic process; P:ceramide biosynthetic process; P:heme O biosynthetic process; F:DNA binding; F:sphingosine N-acyltransferase activity; C:nucleus; C:endoplasmic reticulum membrane	dnx00600:Sphingolipid metabolism,dnx01100:Metabolic pathways,	EC:2.3.1.24	Sphingosine N-acyltransferase	TLC domain
TRINITY_DN598_c0_g1_i2	-2.05743	Downregulated	acyl-CoA Delta(11) desaturase-like [Sipha flava]	P:GO:0006633; F:GO:0016717; C:GO:0016020	P:fatty acid biosynthetic process; F:oxidoreductase activity, acting on paired donors, with oxidation of a pair of donors resulting in the reduction of molecular oxygen to two molecules of water; C:membrane	dnx01040:Biosynthesis of unsaturated fatty acids,dnx01100:Metabolic pathways,dnx01212:Fatty acid metabolism,	EC:1.14.19	Acting on paired donors, with incorporation or reduction of molecular oxygen. The oxygen incorporated need not be derived from O(2)	Fatty acid desaturase
TRINITY_DN6618_c0_g1_i1	-2.056	Downregulated	alcohol dehydrogenase class-3 [Diuraphis noxia]	P:GO:0006069; F:GO:0004022; F:GO:0008270; F:GO:0106321; F:GO:0106322	P:ethanol oxidation; F:alcohol dehydrogenase (NAD+) activity; F:zinc ion binding; F:S-(hydroxymethyl)glutathione dehydrogenase NADP activity; F:S-(hydroxymethyl)glutathione dehydrogenase NAD activity	dnx00010:Glycolysis / Gluconeogenesis,dnx00071:Fatty acid degradation,dnx00350:Tyrosine metabolism,dnx00620:Pyruvate metabolism,dnx00830:Retinol metabolism,dnx00980:Metabolism of xenobiotics by cytochrome P450,dnx00982:Drug metabolism - cytochrome P450,dnx01100:Metabolic pathways,dnx01200:Carbon metabolism,	EC:1.1.1.284; EC:1.1.1.1; EC:1.1.1.71	S-(hydroxymethyl)glutathione dehydrogenase; Alcohol dehydrogenase; Alcohol dehydrogenase (NAD(P)(+))	Zinc-binding dehydrogenase
TRINITY_DN2959_c0_g1_i1	-2.04819	Downregulated	probable very-long-chain enoyl-CoA reductase art-1 [Bemisia tabaci]	P:GO:0006629; F:GO:0102758; C:GO:0005789	P:lipid metabolic process; F:very-long-chain enoyl-CoA reductase activity; C:endoplasmic reticulum membrane	-	EC:1.3.1.93	Very-long-chain enoyl-CoA reductase	3-oxo-5-alpha-steroid 4-dehydrogenase
TRINITY_DN2329_c0_g1_i1	-2.00999	Downregulated	gastric triacylglycerol lipase-like [Diuraphis noxia]	P:GO:0006629; F:GO:0016788; C:GO:0016020	P:lipid metabolic process; F:hydrolase activity, acting on ester bonds; C:membrane	dnx00100:Steroid biosynthesis,dnx04142:Lysosome,	EC:3.1	Acting on ester bonds	Serine aminopeptidase, S33
TRINITY_DN2329_c0_g1_i1	-2.00999	Downregulated	gastric triacylglycerol lipase-like [Diuraphis noxia]	P:GO:0006629; F:GO:0016788; C:GO:0016020	P:lipid metabolic process; F:hydrolase activity, acting on ester bonds; C:membrane	dnx00100:Steroid biosynthesis,dnx04142:Lysosome,	EC:3.1	Acting on ester bonds	Serine aminopeptidase, S33

## Sheet: AminoAcidMetabolism(AD)
Supplementary Table 1: Differentially regulated unigenes in adults under the category of Amino acid metabolism.
Gene-ID	log2FoldChange	Status	Functional Description	GO ids	GO names	KEGG pathways	enzyme code	enzyme names	Pfam
TRINITY_7365_c0_g1_i1	13.9782	Upregulated	aromatic-L-amino-acid decarboxylase-like [Sipha flava]	P:GO:0006520; F:GO:0016831; F:GO:0030170	P:amino acid metabolic process; F:carboxy-lyase activity; F:pyridoxal phosphate binding	rmd00350:Tyrosine metabolism,rmd00360:Phenylalanine metabolism,rmd00380:Tryptophan metabolism,rmd01100:Metabolic pathways,	EC:4.1.1	Carbon-carbon lyases	Pyridoxal-dependent decarboxylase conserved domain
TRINITY_7365_c0_g1_i1	13.9782	Upregulated	aromatic-L-amino-acid decarboxylase-like [Sipha flava]	P:GO:0006520; F:GO:0016831; F:GO:0030170	P:amino acid metabolic process; F:carboxy-lyase activity; F:pyridoxal phosphate binding	rmd00350:Tyrosine metabolism,rmd00360:Phenylalanine metabolism,rmd00380:Tryptophan metabolism,rmd01100:Metabolic pathways,	EC:4.1.1	Carbon-carbon lyases	Pyridoxal-dependent decarboxylase conserved domain
TRINITY_6737_c0_g1_i1	15.1752	Upregulated	branched-chain-amino-acid aminotransferase, cytosolic [Myzus persicae]	P:GO:0008652; P:GO:0009082; F:GO:0004084	P:amino acid biosynthetic process; P:branched-chain amino acid biosynthetic process; F:branched-chain-amino-acid transaminase activity	-	EC:2.6.1.42	Branched-chain-amino-acid transaminase	Amino-transferase class IV
TRINITY_4632_c0_g1_i1	12.3477	Upregulated	tyrosine 3-monooxygenase [Myzus persicae]	P:GO:0009072; P:GO:0042423; F:GO:0004511; F:GO:0005506; C:GO:0030424	P:aromatic amino acid metabolic process; P:catecholamine biosynthetic process; F:tyrosine 3-monooxygenase activity; F:iron ion binding; C:axon	-	EC:1.14.16.2	Tyrosine 3-monooxygenase	Biopterin-dependent aromatic amino acid hydroxylase
TRINITY_3876_c0_g1_i1	13.4496	Upregulated	solute carrier family 25 member 44 [Rhopalosiphum maidis]	P:GO:0009083; P:GO:0015803; F:GO:0015658; C:GO:0005739; C:GO:0016020	P:branched-chain amino acid catabolic process; P:branched-chain amino acid transport; F:branched-chain amino acid transmembrane transporter activity; C:mitochondrion; C:membrane	-	0	0	Mitochondrial carrier protein
TRINITY_370_c7_g1_i1	16.3978	Upregulated	glutamine synthetase 2 cytoplasmic [Melanaphis sacchari]	P:GO:0006542; F:GO:0004356; F:GO:0005524	P:glutamine biosynthetic process; F:glutamate-ammonia ligase activity; F:ATP binding	dnx00220:Arginine biosynthesis,dnx00250:Alanine, aspartate and glutamate metabolism,dnx00630:Glyoxylate and dicarboxylate metabolism,dnx00910:Nitrogen metabolism,dnx01100:Metabolic pathways,dnx01230:Biosynthesis of amino acids,	EC:6.3.1.2	Glutamine synthetase	Glutamine synthetase, catalytic domain
TRINITY_3092_c1_g1_i3	8.38088	Upregulated	glutamate dehydrogenase, mitochondrial [Diuraphis noxia]	P:GO:0006520; F:GO:0000166; F:GO:0004353	P:amino acid metabolic process; F:nucleotide binding; F:glutamate dehydrogenase [NAD(P)+] activity	-	EC:1.4.1.3	Glutamate dehydrogenase (NAD(P)(+))	Glutamate/Leucine/Phenylalanine/Valine dehydrogenase
TRINITY_3092_c1_g1_i1	8.34041	Upregulated	glutamate dehydrogenase, mitochondrial [Diuraphis noxia]	P:GO:0006520; F:GO:0000166; F:GO:0004353	P:amino acid metabolic process; F:nucleotide binding; F:glutamate dehydrogenase [NAD(P)+] activity	-	EC:1.4.1.3	Glutamate dehydrogenase (NAD(P)(+))	Glutamate/Leucine/Phenylalanine/Valine dehydrogenase
TRINITY_1715_c1_g1_i1	15.6845	Upregulated	probable low-specificity L-threonine aldolase 2 isoform X1 [Myzus persicae]	P:GO:0006520; F:GO:0016829	P:amino acid metabolic process; F:lyase activity	-	EC:4	Lyases	Beta-eliminating lyase
TRINITY_DN9661_c0_g1_i1	3.34922	Upregulated	gene=LOC107165146 Dbxref=GeneID:107165146,Genbank:XM_015513249.1 Name=XM_015513249.1 gbkey=mRNA model_evidence=Supporting evidence includes similarity to: 1 Protein%2C and 99%25 coverage of the annotated genomic feature by RNAseq alignments product=uncharacterized LOC107165146 transcript_id=XM_015513249.1 protein_id=XP_015368735.1 gene_biotype=protein_coding	P:GO:0006355; P:GO:0097198; F:GO:0018024; F:GO:0046975; C:GO:0005634; C:GO:0005694	P:regulation of DNA-templated transcription; P:histone H3-K36 trimethylation; F:histone lysine N-methyltransferase activity; F:histone H3K36 methyltransferase activity; C:nucleus; C:chromosome	dnx00310:Lysine degradation,dnx01100:Metabolic pathways,	EC:2.1.1	Transferring one-carbon groups	SRI (Set2 Rpb1 interacting) domain
TRINITY_DN1526_c0_g1_i2	-5.80942	Downregulated	proline dehydrogenase 1, mitochondrial isoform X1 [Diuraphis noxia]	P:GO:0006562; F:GO:0004657	P:proline catabolic process; F:proline dehydrogenase activity	dnx00330:Arginine and proline metabolism,dnx01100:Metabolic pathways,	EC:1.5.5.2	Proline dehydrogenase	Proline dehydrogenase
TRINITY_DN5148_c0_g1_i1	-4.62372	Downregulated	histone-lysine N-methyltransferase SUV39H2-like [Sipha flava]	P:GO:0006325; P:GO:0034968; F:GO:0003682; F:GO:0008270; F:GO:0018024; C:GO:0000775; C:GO:0005634	P:chromatin organization; P:histone lysine methylation; F:chromatin binding; F:zinc ion binding; F:histone lysine N-methyltransferase activity; C:chromosome, centromeric region; C:nucleus	dnx00310:Lysine degradation,dnx01100:Metabolic pathways,	EC:2.1.1	Transferring one-carbon groups	SET domain
TRINITY_DN6340_c0_g1_i1	-3.89434	Downregulated	macrophage migration inhibitory factor homolog [Diuraphis noxia]	0	0	dnx00350:Tyrosine metabolism,dnx00360:Phenylalanine metabolism,dnx01100:Metabolic pathways,	0	0	Macrophage migration inhibitory factor (MIF)
TRINITY_DN3386_c0_g1_i1	-3.85998	Downregulated	histone-lysine N-methyltransferase Suv4-20 [Rhopalosiphum maidis]	0	0	dnx00310:Lysine degradation,dnx01100:Metabolic pathways,	0	0	SET domain
TRINITY_DN128_c4_g1_i1	-3.84863	Downregulated	aromatic-L-amino-acid decarboxylase-like [Myzus persicae]	P:GO:0006520; F:GO:0016831; F:GO:0030170	P:amino acid metabolic process; F:carboxy-lyase activity; F:pyridoxal phosphate binding	dnx00350:Tyrosine metabolism,dnx00360:Phenylalanine metabolism,dnx00380:Tryptophan metabolism,dnx01100:Metabolic pathways,	EC:4.1.1	Carbon-carbon lyases	Pyridoxal-dependent decarboxylase conserved domain
TRINITY_DN128_c4_g1_i1	-3.84863	Downregulated	aromatic-L-amino-acid decarboxylase-like [Myzus persicae]	P:GO:0006520; F:GO:0016831; F:GO:0030170	P:amino acid metabolic process; F:carboxy-lyase activity; F:pyridoxal phosphate binding	dnx00350:Tyrosine metabolism,dnx00360:Phenylalanine metabolism,dnx00380:Tryptophan metabolism,dnx01100:Metabolic pathways,	EC:4.1.1	Carbon-carbon lyases	Pyridoxal-dependent decarboxylase conserved domain
TRINITY_DN1164_c1_g1_i2	-3.656	Downregulated	cystathionine beta-synthase [Acyrthosiphon pisum]	0	0	dnx00260:Glycine, serine and threonine metabolism,dnx00270:Cysteine and methionine metabolism,dnx01100:Metabolic pathways,dnx01230:Biosynthesis of amino acids,	0	0	Pyridoxal-phosphate dependent enzyme
TRINITY_DN33_c1_g2_i1	-3.41842	Downregulated	methylthioribose-1-phosphate isomerase isoform X1 [Rhopalosiphum maidis]	P:GO:0019284; P:GO:0019509; F:GO:0046523; C:GO:0005634; C:GO:0005737	P:L-methionine salvage from S-adenosylmethionine; P:L-methionine salvage from methylthioadenosine; F:S-methyl-5-thioribose-1-phosphate isomerase activity; C:nucleus; C:cytoplasm	rmd00270:Cysteine and methionine metabolism,rmd01100:Metabolic pathways,	EC:5.3.1.23	S-methyl-5-thioribose-1-phosphate isomerase	Initiation factor 2 subunit family
TRINITY_DN5764_c0_g1_i2	3.38227	Upregulated	glyoxylate reductase/hydroxypyruvate reductase-like [Centruroides sculpturatus]	F:GO:0016491; F:GO:0016616; F:GO:0030267; F:GO:0051287	F:oxidoreductase activity; F:oxidoreductase activity, acting on the CH-OH group of donors, NAD or NADP as acceptor; F:glyoxylate reductase (NADP+) activity; F:NAD binding	sdm00260:Glycine, serine and threonine metabolism,sdm00620:Pyruvate metabolism,sdm00630:Glyoxylate and dicarboxylate metabolism,sdm01100:Metabolic pathways,	0	0	D-isomer specific 2-hydroxyacid dehydrogenase, NAD binding domain
TRINITY_DN5764_c0_g1_i1	3.44828	Upregulated	glyoxylate reductase/hydroxypyruvate reductase-like [Centruroides sculpturatus]	F:GO:0016491; F:GO:0016616; F:GO:0030267; F:GO:0051287	F:oxidoreductase activity; F:oxidoreductase activity, acting on the CH-OH group of donors, NAD or NADP as acceptor; F:glyoxylate reductase (NADP+) activity; F:NAD binding	sdm00260:Glycine, serine and threonine metabolism,sdm00620:Pyruvate metabolism,sdm00630:Glyoxylate and dicarboxylate metabolism,sdm01100:Metabolic pathways,	0	0	D-isomer specific 2-hydroxyacid dehydrogenase, NAD binding domain
TRINITY_DN558_c0_g1_i3	-3.35279	Downregulated	S-adenosylmethionine synthase isoform X1 [Rhopalosiphum maidis]	0	0	dnx00270:Cysteine and methionine metabolism,dnx01100:Metabolic pathways,dnx01230:Biosynthesis of amino acids,dnx01240:Biosynthesis of cofactors,	0	0	S-adenosylmethionine synthetase, N-terminal domain
TRINITY_DN3363_c0_g1_i2	-3.33782	Downregulated	glutamine synthetase 2 cytoplasmic [Melanaphis sacchari]	P:GO:0006542; F:GO:0004356; F:GO:0005524	P:glutamine biosynthetic process; F:glutamate-ammonia ligase activity; F:ATP binding	dnx00220:Arginine biosynthesis,dnx00250:Alanine, aspartate and glutamate metabolism,dnx00630:Glyoxylate and dicarboxylate metabolism,dnx00910:Nitrogen metabolism,dnx01100:Metabolic pathways,dnx01230:Biosynthesis of amino acids,	EC:6.3.1.2	Glutamine synthetase	Glutamine synthetase, catalytic domain
TRINITY_DN1437_c0_g1_i2	-3.32143	Downregulated	aminoacylase-1-like isoform X3 [Myzus persicae]	P:GO:0006520; F:GO:0004046; C:GO:0005737	P:amino acid metabolic process; F:aminoacylase activity; C:cytoplasm	-	EC:3.5.1.14	N-acyl-aliphatic-L-amino acid amidohydrolase	Peptidase family M20/M25/M40
TRINITY_DN33_c1_g2_i6	-3.28433	Downregulated	methylthioribose-1-phosphate isomerase isoform X1 [Rhopalosiphum maidis]	P:GO:0019284; P:GO:0019509; F:GO:0046523; C:GO:0005634; C:GO:0005737	P:L-methionine salvage from S-adenosylmethionine; P:L-methionine salvage from methylthioadenosine; F:S-methyl-5-thioribose-1-phosphate isomerase activity; C:nucleus; C:cytoplasm	rmd00270:Cysteine and methionine metabolism,rmd01100:Metabolic pathways,	EC:5.3.1.23	S-methyl-5-thioribose-1-phosphate isomerase	Initiation factor 2 subunit family
TRINITY_DN33_c1_g2_i4	-3.26951	Downregulated	methylthioribose-1-phosphate isomerase isoform X1 [Rhopalosiphum maidis]	P:GO:0019284; P:GO:0019509; F:GO:0046523; C:GO:0005634; C:GO:0005737	P:L-methionine salvage from S-adenosylmethionine; P:L-methionine salvage from methylthioadenosine; F:S-methyl-5-thioribose-1-phosphate isomerase activity; C:nucleus; C:cytoplasm	rmd00270:Cysteine and methionine metabolism,rmd01100:Metabolic pathways,	EC:5.3.1.23	S-methyl-5-thioribose-1-phosphate isomerase	Initiation factor 2 subunit family
TRINITY_DN47009_c0_g1_i1	5.56954	Upregulated	urocanate hydratase-like [Pomacea canaliculata]	P:GO:0006547	P:histidine metabolic process	ovi00340:Histidine metabolism,ovi01100:Metabolic pathways,	0	0	Urocanase Rossmann-like domain
TRINITY_DN4493_c0_g1_i2	2.19276	Upregulated	gene=g24183	P:GO:0006506; P:GO:0006526; P:GO:0008652; P:GO:0016310; F:GO:0000166; F:GO:0003991; F:GO:0005524; F:GO:0016301; F:GO:0016740; C:GO:0005737	P:GPI anchor biosynthetic process; P:arginine biosynthetic process; P:amino acid biosynthetic process; P:phosphorylation; F:nucleotide binding; F:acetylglutamate kinase activity; F:ATP binding; F:kinase activity; F:transferase activity; C:cytoplasm	-	0	0	MltA specific insert domain
TRINITY_DN41042_c0_g1_i1	5.60935	Upregulated	Alcohol dehydrogenase class-3 [Caenorhabditis elegans]	P:GO:0006066; P:GO:0006069; P:GO:0046294; F:GO:0004022; F:GO:0004024; F:GO:0008270; F:GO:0016491; F:GO:0016616; F:GO:0018455; F:GO:0046872; F:GO:0051903; F:GO:0106321; F:GO:0106322; C:GO:0005737; C:GO:0005829	P:alcohol metabolic process; P:ethanol oxidation; P:formaldehyde catabolic process; F:alcohol dehydrogenase (NAD+) activity; F:alcohol dehydrogenase activity, zinc-dependent; F:zinc ion binding; F:oxidoreductase activity; F:oxidoreductase activity, acting on the CH-OH group of donors, NAD or NADP as acceptor; F:alcohol dehydrogenase [NAD(P)+] activity; F:metal ion binding; F:S-(hydroxymethyl)glut…	cel00010:Glycolysis / Gluconeogenesis,cel00071:Fatty acid degradation,cel00350:Tyrosine metabolism,cel00620:Pyruvate metabolism,cel00830:Retinol metabolism,cel00980:Metabolism of xenobiotics by cytochrome P450,cel00982:Drug metabolism - cytochrome P450,cel01100:Metabolic pathways,cel01200:Carbon metabolism,	0	0	#N/A
TRINITY_DN225_c0_g1_i1	-3.21361	Downregulated	ornithine decarboxylase 1 [Acyrthosiphon pisum]	P:GO:0006596; F:GO:0016831	P:polyamine biosynthetic process; F:carboxy-lyase activity	dnx00330:Arginine and proline metabolism,dnx00480:Glutathione metabolism,dnx01100:Metabolic pathways,	EC:4.1.1	Carbon-carbon lyases	Pyridoxal-dependent decarboxylase, pyridoxal binding domain
TRINITY_DN1795_c0_g1_i1	-3.21087	Downregulated	D-aspartate oxidase [Sipha flava]	P:GO:0046416; F:GO:0003884; F:GO:0071949	P:D-amino acid metabolic process; F:D-amino-acid oxidase activity; F:FAD binding	dnx00250:Alanine, aspartate and glutamate metabolism,dnx01100:Metabolic pathways,dnx04146:Peroxisome,	EC:1.4.3.3; EC:1.4.3.21	D-amino-acid oxidase; Primary-amine oxidase	FAD dependent oxidoreductase
TRINITY_DN38499_c0_g1_i1	8.09519	Upregulated	glutamine synthetase 2 cytoplasmic-like [Myzus persicae]	P:GO:0006542; F:GO:0004356; F:GO:0005524; C:GO:0005737	P:glutamine biosynthetic process; F:glutamate-ammonia ligase activity; F:ATP binding; C:cytoplasm	pdam00220:Arginine biosynthesis,pdam00250:Alanine, aspartate and glutamate metabolism,pdam00630:Glyoxylate and dicarboxylate metabolism,pdam00910:Nitrogen metabolism,pdam01100:Metabolic pathways,pdam01230:Biosynthesis of amino acids,	EC:6.3.1.2	Glutamine synthetase	Glutamine synthetase, catalytic domain
TRINITY_DN1795_c0_g1_i1	-3.21087	Downregulated	D-aspartate oxidase [Sipha flava]	P:GO:0046416; F:GO:0003884; F:GO:0071949	P:D-amino acid metabolic process; F:D-amino-acid oxidase activity; F:FAD binding	dnx00250:Alanine, aspartate and glutamate metabolism,dnx01100:Metabolic pathways,dnx04146:Peroxisome,	EC:1.4.3.3; EC:1.4.3.21	D-amino-acid oxidase; Primary-amine oxidase	FAD dependent oxidoreductase
TRINITY_DN225_c0_g1_i2	-3.19393	Downregulated	ornithine decarboxylase 1 [Acyrthosiphon pisum]	P:GO:0006596; F:GO:0016831	P:polyamine biosynthetic process; F:carboxy-lyase activity	dnx00330:Arginine and proline metabolism,dnx00480:Glutathione metabolism,dnx01100:Metabolic pathways,	EC:4.1.1	Carbon-carbon lyases	Pyridoxal-dependent decarboxylase, pyridoxal binding domain
TRINITY_DN918_c0_g1_i1	-3.19089	Downregulated	isoaspartyl peptidase/L-asparaginase-like [Aphis gossypii]	F:GO:0004067; F:GO:0008798	F:asparaginase activity; F:beta-aspartyl-peptidase activity	dnx00250:Alanine, aspartate and glutamate metabolism,dnx01100:Metabolic pathways,	EC:3.5.1.1; EC:3.4.19.5	Asparaginase; Beta-aspartyl-peptidase	Asparaginase
TRINITY_DN408_c1_g1_i2	-3.07982	Downregulated	probable low-specificity L-threonine aldolase 2 [Acyrthosiphon pisum]	P:GO:0006520; F:GO:0016829	P:amino acid metabolic process; F:lyase activity	api00260:Glycine, serine and threonine metabolism,api01100:Metabolic pathways,api01230:Biosynthesis of amino acids,	EC:4	Lyases	Beta-eliminating lyase
TRINITY_DN408_c1_g1_i2	-3.07982	Downregulated	probable low-specificity L-threonine aldolase 2 [Acyrthosiphon pisum]	P:GO:0006520; F:GO:0016829	P:amino acid metabolic process; F:lyase activity	api00260:Glycine, serine and threonine metabolism,api01100:Metabolic pathways,api01230:Biosynthesis of amino acids,	EC:4	Lyases	Beta-eliminating lyase
TRINITY_DN2672_c0_g1_i3	-3.00151	Downregulated	enolase-phosphatase E1 [Diuraphis noxia]	P:GO:0019284; P:GO:0019509; F:GO:0000287; F:GO:0043715; F:GO:0043716; F:GO:0043874; C:GO:0005634; C:GO:0005737	P:L-methionine salvage from S-adenosylmethionine; P:L-methionine salvage from methylthioadenosine; F:magnesium ion binding; F:2,3-diketo-5-methylthiopentyl-1-phosphate enolase activity; F:2-hydroxy-3-keto-5-methylthiopentenyl-1-phosphate phosphatase activity; F:acireductone synthase activity; C:nucleus; C:cytoplasm	dnx00270:Cysteine and methionine metabolism,dnx01100:Metabolic pathways,	EC:3.1.3.77; EC:5.3.2.5	Acireductone synthase; 2,3-diketo-5-methylthiopentyl-1-phosphate enolase	#N/A
TRINITY_DN3363_c0_g1_i3	-2.98477	Downregulated	glutamine synthetase 2 cytoplasmic [Melanaphis sacchari]	P:GO:0006542; F:GO:0004356; F:GO:0005524	P:glutamine biosynthetic process; F:glutamate-ammonia ligase activity; F:ATP binding	dnx00220:Arginine biosynthesis,dnx00250:Alanine, aspartate and glutamate metabolism,dnx00630:Glyoxylate and dicarboxylate metabolism,dnx00910:Nitrogen metabolism,dnx01100:Metabolic pathways,dnx01230:Biosynthesis of amino acids,	EC:6.3.1.2	Glutamine synthetase	Glutamine synthetase, catalytic domain
TRINITY_DN31232_c0_g1_i1	5.0409	Upregulated	aldehyde dehydrogenase, mitochondrial-like [Haliotis rufescens]	F:GO:0004029	F:aldehyde dehydrogenase (NAD+) activity	tad00010:Glycolysis / Gluconeogenesis,tad00053:Ascorbate and aldarate metabolism,tad00071:Fatty acid degradation,tad00280:Valine, leucine and isoleucine degradation,tad00310:Lysine degradation,tad00330:Arginine and proline metabolism,tad00340:Histidine metabolism,tad00380:Tryptophan metabolism,tad00410:beta-Alanine metabolism,tad00561:Glycerolipid metabolism,tad00620:Pyruvate metabolism,tad00770:…	EC:1.2.1.5; EC:1.2.1.3	Aldehyde dehydrogenase (NAD(P)(+)); Aldehyde dehydrogenase (NAD(+))	Aldehyde dehydrogenase family
TRINITY_DN1437_c0_g1_i3	-2.91384	Downregulated	aminoacylase-1-like isoform X3 [Myzus persicae]	P:GO:0006520; F:GO:0004046; C:GO:0005737	P:amino acid metabolic process; F:aminoacylase activity; C:cytoplasm	dnx00220:Arginine biosynthesis,dnx01100:Metabolic pathways,dnx01210:2-Oxocarboxylic acid metabolism,dnx01230:Biosynthesis of amino acids,	EC:3.5.1.14	N-acyl-aliphatic-L-amino acid amidohydrolase	Peptidase family M20/M25/M40
TRINITY_DN1437_c0_g1_i3	-2.91384	Downregulated	aminoacylase-1-like isoform X3 [Myzus persicae]	P:GO:0006520; F:GO:0004046; C:GO:0005737	P:amino acid metabolic process; F:aminoacylase activity; C:cytoplasm	dnx00220:Arginine biosynthesis,dnx01100:Metabolic pathways,dnx01210:2-Oxocarboxylic acid metabolism,dnx01230:Biosynthesis of amino acids,	EC:3.5.1.14	N-acyl-aliphatic-L-amino acid amidohydrolase	Peptidase family M20/M25/M40
TRINITY_DN904_c0_g1_i4	-2.87708	Downregulated	ornithine aminotransferase, mitochondrial [Acyrthosiphon pisum]	P:GO:0055129; F:GO:0004587; F:GO:0030170; F:GO:0050155	P:L-proline biosynthetic process; F:ornithine-oxo-acid transaminase activity; F:pyridoxal phosphate binding; F:ornithine(lysine) transaminase activity	api00330:Arginine and proline metabolism,api01100:Metabolic pathways,	EC:2.6.1.13	Ornithine aminotransferase	Aminotransferase class-III
TRINITY_DN37784_c0_g1_i1	-2.8366	Downregulated	adenylosuccinate lyase isoform X2 [Acyrthosiphon pisum]	P:GO:0006189; P:GO:0044208; F:GO:0004018; F:GO:0070626	P:'de novo' IMP biosynthetic process; P:'de novo' AMP biosynthetic process; F:N6-(1,2-dicarboxyethyl)AMP AMP-lyase (fumarate-forming) activity; F:(S)-2-(5-amino-1-(5-phospho-D-ribosyl)imidazole-4-carboxamido) succinate lyase (fumarate-forming) activity	api00230:Purine metabolism,api00250:Alanine, aspartate and glutamate metabolism,api01100:Metabolic pathways,api01232:Nucleotide metabolism,api01240:Biosynthesis of cofactors,	EC:4.3.2.2	Adenylosuccinate lyase	Lyase
TRINITY_DN2123_c1_g1_i2	-2.81769	Downregulated	gene=LOC107165754 Dbxref=GeneID:107165754,Genbank:XM_015514139.1 Name=XM_015514139.1 gbkey=mRNA model_evidence=Supporting evidence includes similarity to: 1 Protein%2C and 99%25 coverage of the annotated genomic feature by RNAseq alignments%2C including 1 sample with support for all annotated introns product=uncharacterized LOC107165754%2C transcript variant X2 transcript_id=XM_015514139.1 protei…	0	0	dnx00310:Lysine degradation,dnx01100:Metabolic pathways,	0	0	SET domain
TRINITY_DN1779_c0_g1_i3	-2.80765	Downregulated	probable enoyl-CoA hydratase, mitochondrial [Diuraphis noxia]	F:GO:0003824	F:catalytic activity	dnx00062:Fatty acid elongation,dnx00071:Fatty acid degradation,dnx00280:Valine, leucine and isoleucine degradation,dnx00310:Lysine degradation,dnx00380:Tryptophan metabolism,dnx00410:beta-Alanine metabolism,dnx00640:Propanoate metabolism,dnx00650:Butanoate metabolism,dnx01100:Metabolic pathways,dnx01200:Carbon metabolism,dnx01212:Fatty acid metabolism,	0	0	Enoyl-CoA hydratase/isomerase
TRINITY_DN1409_c0_g1_i1	-2.76805	Downregulated	adenosylhomocysteinase [Diuraphis noxia]	P:GO:0006730; F:GO:0004013	P:one-carbon metabolic process; F:adenosylhomocysteinase activity	dnx00270:Cysteine and methionine metabolism,dnx01100:Metabolic pathways,	EC:3.13.2.1	n/a	S-adenosyl-L-homocysteine hydrolase, NAD binding domain
TRINITY_DN901_c0_g1_i3	-2.7483	Downregulated	glyoxylate reductase/hydroxypyruvate reductase-like [Myzus persicae]	F:GO:0016616; F:GO:0051287	F:oxidoreductase activity, acting on the CH-OH group of donors, NAD or NADP as acceptor; F:NAD binding	dnx00260:Glycine, serine and threonine metabolism,dnx00620:Pyruvate metabolism,dnx00630:Glyoxylate and dicarboxylate metabolism,dnx01100:Metabolic pathways,	EC:1.1.1	Acting on the CH-OH group of donors	D-isomer specific 2-hydroxyacid dehydrogenase, NAD binding domain
TRINITY_DN1779_c0_g1_i2	-2.7084	Downregulated	probable enoyl-CoA hydratase, mitochondrial [Diuraphis noxia]	F:GO:0003824	F:catalytic activity	dnx00062:Fatty acid elongation,dnx00071:Fatty acid degradation,dnx00280:Valine, leucine and isoleucine degradation,dnx00310:Lysine degradation,dnx00380:Tryptophan metabolism,dnx00410:beta-Alanine metabolism,dnx00640:Propanoate metabolism,dnx00650:Butanoate metabolism,dnx01100:Metabolic pathways,dnx01200:Carbon metabolism,dnx01212:Fatty acid metabolism,	0	0	Enoyl-CoA hydratase/isomerase
TRINITY_DN22353_c0_g1_i1	4.38536	Upregulated	hypothetical protein CRE_11653 [Caenorhabditis remanei]	P:GO:0006520; P:GO:0006528; P:GO:0006530; F:GO:0004067; F:GO:0016787; C:GO:0110165	P:amino acid metabolic process; P:asparagine metabolic process; P:asparagine catabolic process; F:asparaginase activity; F:hydrolase activity; C:cellular anatomical entity	-	0	0	#N/A
TRINITY_DN1134_c0_g1_i3	-2.66374	Downregulated	PR domain zinc finger protein 16-like [Diuraphis noxia]	C:GO:0005634	C:nucleus	dnx00310:Lysine degradation,dnx01100:Metabolic pathways,	0	0	Zinc finger, C2H2 type
TRINITY_DN25933_c0_g1_i1	-2.58117	Downregulated	5-aminolevulinate synthase, erythroid-specific, mitochondrial [Rhopalosiphum maidis]	P:GO:0006782; F:GO:0003870; F:GO:0030170	P:protoporphyrinogen IX biosynthetic process; F:5-aminolevulinate synthase activity; F:pyridoxal phosphate binding	dnx00260:Glycine, serine and threonine metabolism,dnx00860:Porphyrin metabolism,dnx01100:Metabolic pathways,dnx01240:Biosynthesis of cofactors,	EC:2.3.1.37	5-aminolevulinate synthase	Aminotransferase class I and II
TRINITY_DN2937_c0_g1_i1	-2.56224	Downregulated	U4/U6 small nuclear ribonucleoprotein Prp31 [Myzus persicae]	F:GO:0004029; F:GO:0043878	F:aldehyde dehydrogenase (NAD+) activity; F:glyceraldehyde-3-phosphate dehydrogenase (NAD+) (non-phosphorylating) activity	dnx00010:Glycolysis / Gluconeogenesis,dnx00053:Ascorbate and aldarate metabolism,dnx00071:Fatty acid degradation,dnx00260:Glycine, serine and threonine metabolism,dnx00280:Valine, leucine and isoleucine degradation,dnx00310:Lysine degradation,dnx00330:Arginine and proline metabolism,dnx00340:Histidine metabolism,dnx00380:Tryptophan metabolism,dnx00410:beta-Alanine metabolism,dnx00561:Glycerolipid…	EC:1.2.1.5; EC:1.2.1.3	Aldehyde dehydrogenase (NAD(P)(+)); Aldehyde dehydrogenase (NAD(+))	snoRNA binding domain, fibrillarin
TRINITY_DN2766_c0_g1_i7	-2.55649	Downregulated	histone-lysine N-methyltransferase SMYD3 [Acyrthosiphon pisum]	F:GO:0046872; C:GO:0043229	F:metal ion binding; C:intracellular organelle	dnx00310:Lysine degradation,dnx01100:Metabolic pathways,	0	0	MYND finger
TRINITY_DN565_c0_g1_i3	-2.55579	Downregulated	aspartate aminotransferase, mitochondrial [Diuraphis noxia]	P:GO:0006533; P:GO:0009058; F:GO:0004069; F:GO:0030170; C:GO:0005739	P:aspartate catabolic process; P:biosynthetic process; F:L-aspartate:2-oxoglutarate aminotransferase activity; F:pyridoxal phosphate binding; C:mitochondrion	dnx00220:Arginine biosynthesis,dnx00250:Alanine, aspartate and glutamate metabolism,dnx00270:Cysteine and methionine metabolism,dnx00330:Arginine and proline metabolism,dnx00350:Tyrosine metabolism,dnx00360:Phenylalanine metabolism,dnx00400:Phenylalanine, tyrosine and tryptophan biosynthesis,dnx01100:Metabolic pathways,dnx01200:Carbon metabolism,dnx01210:2-Oxocarboxylic acid metabolism,dnx01230:B…	EC:2.6.1.1	Aspartate transaminase	Aminotransferase class I and II
TRINITY_DN1134_c0_g1_i1	-2.55559	Downregulated	PR domain zinc finger protein 16-like [Diuraphis noxia]	C:GO:0005634	C:nucleus	dnx00310:Lysine degradation,dnx01100:Metabolic pathways,	0	0	Zinc finger, C2H2 type
TRINITY_DN2766_c0_g1_i2	-2.50794	Downregulated	histone-lysine N-methyltransferase SMYD3 [Acyrthosiphon pisum]	F:GO:0046872; C:GO:0043229	F:metal ion binding; C:intracellular organelle	dnx00310:Lysine degradation,dnx01100:Metabolic pathways,	0	0	MYND finger
TRINITY_DN216_c0_g1_i2	-2.4593	Downregulated	glutamate dehydrogenase, mitochondrial [Diuraphis noxia]	P:GO:0006520; F:GO:0000166; F:GO:0004353	P:amino acid metabolic process; F:nucleotide binding; F:glutamate dehydrogenase [NAD(P)+] activity	-	EC:1.4.1.3	Glutamate dehydrogenase (NAD(P)(+))	Glutamate/Leucine/Phenylalanine/Valine dehydrogenase
TRINITY_DN504_c0_g1_i1	-2.40209	Downregulated	S-adenosylmethionine decarboxylase proenzyme 2 [Myzus persicae]	P:GO:0006597; P:GO:0008295; F:GO:0004014	P:spermine biosynthetic process; P:spermidine biosynthetic process; F:adenosylmethionine decarboxylase activity	dnx00270:Cysteine and methionine metabolism,dnx00330:Arginine and proline metabolism,dnx01100:Metabolic pathways,	EC:4.1.1.50	Adenosylmethionine decarboxylase	Adenosylmethionine decarboxylase
TRINITY_DN767_c0_g1_i4	-2.34561	Downregulated	methionine adenosyltransferase 2 subunit beta-like [Rhopalosiphum maidis]	P:GO:0006556; F:GO:0016740	P:S-adenosylmethionine biosynthetic process; F:transferase activity	dnx00270:Cysteine and methionine metabolism,dnx01100:Metabolic pathways,dnx01230:Biosynthesis of amino acids,dnx01240:Biosynthesis of cofactors,	EC:2	Transferases	RmlD substrate binding domain
TRINITY_DN904_c0_g1_i6	-2.33601	Downregulated	ornithine aminotransferase, mitochondrial [Acyrthosiphon pisum]	P:GO:0055129; F:GO:0004587; F:GO:0030170; F:GO:0050155	P:L-proline biosynthetic process; F:ornithine-oxo-acid transaminase activity; F:pyridoxal phosphate binding; F:ornithine(lysine) transaminase activity	api00330:Arginine and proline metabolism,api01100:Metabolic pathways,	EC:2.6.1.13	Ornithine aminotransferase	G-protein alpha subunit
TRINITY_DN1624_c0_g1_i1	-2.29043	Downregulated	prolyl 4-hydroxylase subunit alpha-1 [Diuraphis noxia]	P:GO:0019511; F:GO:0004656; F:GO:0005506; F:GO:0031418; C:GO:0005788	P:peptidyl-proline hydroxylation; F:procollagen-proline 4-dioxygenase activity; F:iron ion binding; F:L-ascorbic acid binding; C:endoplasmic reticulum lumen	ags00330:Arginine and proline metabolism,ags01100:Metabolic pathways,	EC:1.14.11.2	Procollagen-proline 4-dioxygenase	Prolyl 4-Hydroxylase alpha-subunit, N-terminal region
TRINITY_DN1849_c0_g1_i2	-2.27423	Downregulated	adenylosuccinate synthetase-like [Diuraphis noxia]	P:GO:0044208; F:GO:0000287; F:GO:0004019; F:GO:0005525; C:GO:0005737	P:'de novo' AMP biosynthetic process; F:magnesium ion binding; F:adenylosuccinate synthase activity; F:GTP binding; C:cytoplasm	dnx00230:Purine metabolism,dnx00250:Alanine, aspartate and glutamate metabolism,dnx01100:Metabolic pathways,dnx01232:Nucleotide metabolism,dnx01240:Biosynthesis of cofactors,	EC:6.3.4.4	Adenylosuccinate synthase	Adenylosuccinate synthetase
TRINITY_DN918_c0_g1_i4	-2.26045	Downregulated	isoaspartyl peptidase/L-asparaginase-like [Aphis gossypii]	F:GO:0004067; F:GO:0008798	F:asparaginase activity; F:beta-aspartyl-peptidase activity	dnx00250:Alanine, aspartate and glutamate metabolism,dnx01100:Metabolic pathways,	EC:3.5.1.1; EC:3.4.19.5	Asparaginase; Beta-aspartyl-peptidase	Asparaginase
TRINITY_DN5037_c0_g1_i1	-2.07024	Downregulated	catalase [Diuraphis noxia]	P:GO:0006979; P:GO:0042744; P:GO:0098869; F:GO:0004096; F:GO:0020037; F:GO:0046872	P:response to oxidative stress; P:hydrogen peroxide catabolic process; P:cellular oxidant detoxification; F:catalase activity; F:heme binding; F:metal ion binding	dnx00380:Tryptophan metabolism,dnx00630:Glyoxylate and dicarboxylate metabolism,dnx01100:Metabolic pathways,dnx01200:Carbon metabolism,dnx04068:FoxO signaling pathway,dnx04146:Peroxisome,dnx04213:Longevity regulating pathway - multiple species,	EC:1.11.1.6	Catalase	Catalase-related immune-responsive
TRINITY_DN6618_c0_g1_i1	-2.056	Downregulated	alcohol dehydrogenase class-3 [Diuraphis noxia]	P:GO:0006069; F:GO:0004022; F:GO:0008270; F:GO:0106321; F:GO:0106322	P:ethanol oxidation; F:alcohol dehydrogenase (NAD+) activity; F:zinc ion binding; F:S-(hydroxymethyl)glutathione dehydrogenase NADP activity; F:S-(hydroxymethyl)glutathione dehydrogenase NAD activity	dnx00010:Glycolysis / Gluconeogenesis,dnx00071:Fatty acid degradation,dnx00350:Tyrosine metabolism,dnx00620:Pyruvate metabolism,dnx00830:Retinol metabolism,dnx00980:Metabolism of xenobiotics by cytochrome P450,dnx00982:Drug metabolism - cytochrome P450,dnx01100:Metabolic pathways,dnx01200:Carbon metabolism,	EC:1.1.1.284; EC:1.1.1.1; EC:1.1.1.71	S-(hydroxymethyl)glutathione dehydrogenase; Alcohol dehydrogenase; Alcohol dehydrogenase (NAD(P)(+))	Zinc-binding dehydrogenase
TRINITY_DN237_c0_g1_i2	-2.0543	Downregulated	serine hydroxymethyltransferase, cytosolic isoform X1 [Myzus persicae]	0	0	dnx00260:Glycine, serine and threonine metabolism,dnx00630:Glyoxylate and dicarboxylate metabolism,dnx00670:One carbon pool by folate,dnx01100:Metabolic pathways,dnx01200:Carbon metabolism,dnx01230:Biosynthesis of amino acids,dnx01240:Biosynthesis of cofactors,	0	0	Serine hydroxymethyltransferase
TRINITY_DN237_c0_g1_i10	-2.03079	Downregulated	serine hydroxymethyltransferase, cytosolic isoform X1 [Myzus persicae]	0	0	dnx00260:Glycine, serine and threonine metabolism,dnx00630:Glyoxylate and dicarboxylate metabolism,dnx00670:One carbon pool by folate,dnx01100:Metabolic pathways,dnx01200:Carbon metabolism,dnx01230:Biosynthesis of amino acids,dnx01240:Biosynthesis of cofactors,	0	0	Serine hydroxymethyltransferase
TRINITY_DN1598_c0_g1_i2	-2.00141	Downregulated	kynurenine/alpha-aminoadipate aminotransferase, mitochondrial-like isoform X3 [Aphis gossypii]	P:GO:0009058; F:GO:0008483; F:GO:0030170	P:biosynthetic process; F:transaminase activity; F:pyridoxal phosphate binding	api00310:Lysine degradation,api00380:Tryptophan metabolism,api01100:Metabolic pathways,api01210:2-Oxocarboxylic acid metabolism,	EC:2.6.1	Transferring nitrogenous groups	Aminotransferase class I and II

## Sheet: Reproduction(AD)
Supplementary Table 1: Differentially regulated unigenes in adults under the category of Reproduction-related.
Gene-ID	log2FoldChange	Status	Ref Seq id	Functional Annotation	GO ids	GO names	KEGG pathways	enzyme code	enzyme names	Pfam
TRINITY_2422_c0_g1_i1	11.8982	Upregulated	XP_022170445	pre-mRNA-splicing factor ATP-dependent RNA helicase PRP16 [Myzus persicae]	P:GO:0022414; P:GO:0051276; F:GO:0003676; F:GO:0003724; F:GO:0005524; F:GO:0016787	P:reproductive process; P:chromosome organization; F:nucleic acid binding; F:RNA helicase activity; F:ATP binding; F:hydrolase activity	-	EC:3.6.4.13	RNA helicase	Oligonucleotide/oligosaccharide-binding (OB)-fold

## Sheet: Chemosensation(Ny)
Supplementary Table 1: Differentially regulated unigenes in nymphs under the category of chemosensation-related.
Transcript	log2FoldChange	Status	Functional Description	GO IDS	GO NAMES	KEGG	enzyme code	enzyme names	pfam
TRINITY_DN5373_c0_g2_i1	-4.00751	Downregulated	odorant-binding protein 5 precursor [Acyrthosiphon pisum]	F:GO:0005549	F:odorant binding	-	0	0	Region of a membrane-bound protein predicted to be outside the membrane, in the cytoplasm.
TRINITY_GG_2823_c0_g1_i1	18.3643	Upregulated	putative odorant-binding protein A10 [Aphis gossypii]	0	0	-	0	0	C-terminal region of a signal peptide.
TRINITY_GG_3993_c2_g1_i1	17.3205	Upregulated	general odorant-binding protein 72-like [Myzus persicae]	F:GO:0005549; C:GO:0016020	F:odorant binding; C:membrane	-	0	0	C-terminal region of a signal peptide.
TRINITY_GG_2920_c1_g1_i1	14.9006	Upregulated	general odorant-binding protein 70 [Myzus persicae]	F:GO:0005549	F:odorant binding	-	0	0	C-terminal region of a signal peptide.
TRINITY_GG_7705_c0_g1_i1	11.5867	Upregulated	odorant receptor 2a-like [Aphis gossypii]	0	0	-	0	0	Region of a membrane-bound protein predicted to be outside the membrane, in the cytoplasm.
TRINITY_DN420_c0_g1_i1	-2.08778	Downregulated	ejaculatory bulb-specific protein 3-like [Sipha flava]	0	0	-	0	0	Chemosensory protein Csp2
TRINITY_DN2357_c0_g1_i3	-2.29409	Downregulated	putative odorant-binding protein A10 [Diuraphis noxia]	0	0	-	0	0
TRINITY_DN6565_c1_g1_i1	-5.41936	Downregulated	chemosensory protein	0	0	-	0	0	N-terminal region of a signal peptide.
TRINITY_GG_221_c3_g1_i1	16.3744	Upregulated	odorant-binding protein 5 precursor [Acyrthosiphon pisum]	F:GO:0005549	F:odorant binding	-	0	0	Region of a membrane-bound protein predicted to be outside the membrane, in the extracellular region.

[truncated: 7 more sheets: PCWDEs(Ny), Detox(Ny), Digestion(Ny), pepidases(Ny), CarbohydrateMetabolism(Ny), LipidMetabolism(Ny), AminoAcidMetabolism(Ny)]
