# Supplementary material for: Comparative transcriptomics of a generalist aphid, Myzus persicae and a specialist aphid, Lipaphis erysimi reveals molecular signatures associated with diversity of their feeding behaviour and other attributes
Source: Front Plant Sci. 2024 Dec 2;15:1415628. doi: 10.3389/fpls.2024.1415628 (PMC11648428; doi:10.3389/fpls.2024.1415628)
Supplement: Supplementary file 9 [file DataSheet2.xlsx]

## Sheet: AdultEffectors
Supplementary File 2: Total effectors in adults
Effector id	Functional Description	GO ids	GO names	Pfam	enzyme Ids	enzyme names	KEGG
TRINITY_8023_c2_g1_i1	zwei Ig domain protein zig-8-like [Melanaphis sacchari]	0	0		0	0	-
TRINITY_4593_c0_g1_i1	zwei Ig domain protein zig-1-like [Myzus persicae]	0	0	Immunoglobulin I-set domain	0	0	-
TRINITY_5335_c3_g1_i1	zinc transporter ZIP8-like isoform X1 [Aphis gossypii]	P:GO:0030001; P:GO:0055085; F:GO:0046873; C:GO:0016020	P:metal ion transport; P:transmembrane transport; F:metal ion transmembrane transporter activity; C:membrane	ZIP Zinc transporter	0	0	-
TRINITY_4646_c1_g1_i2	zinc metalloproteinase nas-13-like [Homalodisca vitripennis]	P:GO:0006508; F:GO:0004222; F:GO:0008270	P:proteolysis; F:metalloendopeptidase activity; F:zinc ion binding	Astacin (Peptidase family M12A)	EC:3.4.24	Acting on peptide bonds (peptidases)	-
TRINITY_6106_c0_g1_i1	zinc finger protein 862	0	0		0	0	-
TRINITY_DN3019_c0_g1_i1	zinc finger protein 76-like [Diuraphis noxia]	0	0	Zinc finger, C2H2 type	0	0	-
TRINITY_DN46749_c0_g1_i1	zinc finger mym-type protein 1-like	0	0		0	0	-
TRINITY_438_c0_g1_i2	zinc finger mym-type protein 1-like	0	0		0	0	-
TRINITY_DN1084_c0_g6_i3	zinc finger C4H2 domain-containing protein isoform X2 [Rhopalosiphum maidis]	0	0	Zinc finger-containing protein	0	0	-
TRINITY_DN1084_c0_g6_i6	zinc finger C4H2 domain-containing protein isoform X2 [Rhopalosiphum maidis]	0	0	Zinc finger-containing protein	0	0	-
TRINITY_DN1084_c0_g6_i5	zinc finger C4H2 domain-containing protein isoform X1 [Diuraphis noxia]	0	0	Zinc finger-containing protein	0	0	-
TRINITY_DN9220_c0_g1_i1	zinc finger BED domain-containing protein 1-like [Acyrthosiphon pisum]	0	0	hAT family C-terminal dimerisation region	0	0	-
TRINITY_DN5844_c0_g1_i1	xaa-pro aminopeptidase 1	F:GO:0070006; C:GO:0110165	F:metalloaminopeptidase activity; C:cellular anatomical entity	Metallopeptidase family M24	EC:3.4	Acting on peptide bonds (peptidases)	-
TRINITY_1251_c0_g1_i1	Wilms tumor protein 1-interacting protein [Myzus persicae]	F:GO:0046872	F:metal ion binding	LIM domain	0	0	-
TRINITY_DN32238_c0_g1_i1	voltage-dependent calcium channel subunit alpha-2/delta-3 [Diuraphis noxia]	0	0		0	0	-
TRINITY_DN1865_c0_g2_i1	vitelline membrane protein Vm26Ab-like [Aphis gossypii]	0	0		0	0	-
TRINITY_7356_c0_g1_i1	vicilin-like seed storage protein At2g18540 [Myzus persicae]	-	0		0	0	0
TRINITY_9613_c5_g1_i1	venom protease-like isoform X1 [Myzus persicae]	0	0	Trypsin	0	0	-
TRINITY_DN17436_c0_g1_i1	venom protease-like [Rhopalosiphum maidis]	P:GO:0006508; F:GO:0004252	P:proteolysis; F:serine-type endopeptidase activity	Trypsin	EC:3.4.21	Acting on peptide bonds (peptidases)	-
TRINITY_9613_c0_g1_i1	venom protease-like [Myzus persicae]	P:GO:0006508; F:GO:0004252; C:GO:0005576	P:proteolysis; F:serine-type endopeptidase activity; C:extracellular region	Trypsin	EC:3.4.21	Acting on peptide bonds (peptidases)	-
TRINITY_510_c0_g1_i1	venom protease-like [Myzus persicae]	P:GO:0006508; F:GO:0004252; C:GO:0005576	P:proteolysis; F:serine-type endopeptidase activity; C:extracellular region	Trypsin	EC:3.4.21	Acting on peptide bonds (peptidases)	-
TRINITY_DN951_c0_g1_i1	venom protease-like [Myzus persicae]	P:GO:0006508; F:GO:0004252; C:GO:0005576	P:proteolysis; F:serine-type endopeptidase activity; C:extracellular region	Trypsin	EC:3.4.21	Acting on peptide bonds (peptidases)	-
TRINITY_9613_c3_g1_i2	venom protease-like	F:GO:0008233	F:peptidase activity	Trypsin	EC:3.4	Acting on peptide bonds (peptidases)	-
TRINITY_9613_c3_g1_i1	venom protease-like	0	0	Trypsin	0	0	-
TRINITY_DN1531_c0_g2_i1	venom protease isoform X1 [Acyrthosiphon pisum]	P:GO:0006508; F:GO:0004252	P:proteolysis; F:serine-type endopeptidase activity	Trypsin	EC:3.4.21	Acting on peptide bonds (peptidases)	-
TRINITY_301_c1_g1_i1	venom carboxylesterase-6-like isoform X1 [Myzus persicae]	0	0	Carboxylesterase family	0	0	-
TRINITY_9380_c0_g1_i3	vegetative cell wall protein gp1-like [Myzus persicae]	0	0		0	0	-
TRINITY_9380_c0_g1_i1	vegetative cell wall protein gp1-like [Myzus persicae]	0	0		0	0	-
TRINITY_9380_c0_g1_i2	vegetative cell wall protein gp1-like [Myzus persicae]	0	0		0	0	-
TRINITY_7949_c1_g1_i1	vegetative cell wall protein gp1-like [Myzus persicae]	0	0		0	0	-
TRINITY_DN30772_c0_g1_i1	vegetative cell wall protein gp1-like [Diuraphis noxia]	0	0		0	0	-
TRINITY_5760_c2_g1_i1	vacuolar protein-sorting-associated protein 36-like [Myzus persicae]	0	0		0	0	-
TRINITY_DN42_c0_g3_i1	vacuolar protein-sorting-associated protein 36-like [Diuraphis noxia]	0	0		0	0	-
TRINITY_4091_c1_g1_i1	vacuolar protein sorting-associated protein 62 [Myzus persicae]	P:GO:0006355; C:GO:0005634	P:regulation of DNA-templated transcription; C:nucleus	Vacuolar protein sorting-associated protein 62	0	0	-
TRINITY_DN11694_c0_g1_i1	UPF0746 protein DDB_G0281095 [Acyrthosiphon pisum]	0	0		0	0	-
TRINITY_DN5560_c0_g1_i4	uncharacterized protein LOC120355258 isoform X4 [Nilaparvata lugens]	0	0		0	0	-
TRINITY_2371_c4_g1_i1	uncharacterized protein LOC111042880 [Myzus persicae]	0	0		0	0	-
TRINITY_190_c0_g1_i1	uncharacterized protein LOC111042770 [Myzus persicae]	0	0		0	0	-
TRINITY_508_c4_g1_i1	uncharacterized protein LOC111042657 [Myzus persicae]	F:GO:0003676; F:GO:0016787; F:GO:0046872	F:nucleic acid binding; F:hydrolase activity; F:metal ion binding	DNA/RNA non-specific endonuclease	EC:3	Hydrolases	-
TRINITY_DN2195_c0_g1_i4	uncharacterized protein LOC111039604 isoform X2 [Myzus persicae]	C:GO:0016020	C:membrane		0	0	-
TRINITY_1439_c1_g1_i2	uncharacterized protein LOC111039604 isoform X2 [Myzus persicae]	C:GO:0016020	C:membrane		0	0	-
TRINITY_DN2195_c0_g1_i1	uncharacterized protein LOC111039604 isoform X1 [Myzus persicae]	C:GO:0016020	C:membrane		0	0	-
TRINITY_DN4111_c0_g2_i3	uncharacterized protein LOC111038849 [Myzus persicae]	P:GO:0006915; P:GO:0006919; C:GO:0005739	P:apoptotic process; P:activation of cysteine-type endopeptidase activity involved in apoptotic process; C:mitochondrion		0	0	-
TRINITY_7296_c0_g1_i1	uncharacterized protein LOC111037248 [Myzus persicae]	0	0	Family of unknown function (DUF5641)	0	0	-
TRINITY_3660_c0_g1_i1	uncharacterized protein LOC111037034 [Myzus persicae]	0	0		0	0	-
TRINITY_1536_c0_g1_i1	uncharacterized protein LOC111036869 [Myzus persicae]	P:GO:0019538; F:GO:0003677; F:GO:0016706	P:protein metabolic process; F:DNA binding; F:2-oxoglutarate-dependent dioxygenase activity	jmjN domain	EC:1.14.11	Acting on paired donors, with incorporation or reduction of molecular oxygen. The oxygen incorporated need not be derived from O(2)	-
TRINITY_4152_c6_g1_i1	uncharacterized protein LOC111036491 [Myzus persicae]	0	0		0	0	-
TRINITY_2596_c0_g1_i1	uncharacterized protein LOC111036299 [Myzus persicae]	0	0		0	0	-
TRINITY_DN9032_c0_g1_i1	uncharacterized protein LOC111035662 [Myzus persicae]	0	0		0	0	-
TRINITY_3519_c2_g1_i2	uncharacterized protein LOC111035662 [Myzus persicae]	0	0		0	0	-
TRINITY_DN922_c0_g1_i1	uncharacterized protein LOC111035339 [Myzus persicae]	P:GO:0008202; C:GO:0005789	P:steroid metabolic process; C:endoplasmic reticulum membrane	Erg28 like protein	0	0	-
TRINITY_DN922_c0_g1_i8	uncharacterized protein LOC111035339 [Myzus persicae]	P:GO:0008202; C:GO:0005789	P:steroid metabolic process; C:endoplasmic reticulum membrane	Erg28 like protein	0	0	-
TRINITY_DN922_c0_g1_i12	uncharacterized protein LOC111035339 [Myzus persicae]	P:GO:0008202; C:GO:0005789	P:steroid metabolic process; C:endoplasmic reticulum membrane	Erg28 like protein	0	0	-
TRINITY_3643_c0_g1_i2	uncharacterized protein LOC111035339 [Myzus persicae]	P:GO:0008202; C:GO:0005789	P:steroid metabolic process; C:endoplasmic reticulum membrane	Erg28 like protein	0	0	-
TRINITY_DN6837_c1_g3_i2	uncharacterized protein LOC111034748 [Myzus persicae]	0	0		0	0	-
TRINITY_1006_c1_g1_i2	uncharacterized protein LOC111034748 [Myzus persicae]	0	0		0	0	-
TRINITY_DN3667_c0_g1_i1	uncharacterized protein LOC111034123 [Myzus persicae]	0	0		0	0	-
TRINITY_2938_c4_g1_i1	uncharacterized protein LOC111034038 [Myzus persicae]	0	0		0	0	-
TRINITY_9484_c0_g1_i1	uncharacterized protein LOC111033103 [Myzus persicae]	0	0		0	0	-
TRINITY_2392_c0_g1_i1	uncharacterized protein LOC111031217 [Myzus persicae]	P:GO:0005975; F:GO:0004553	P:carbohydrate metabolic process; F:hydrolase activity, hydrolyzing O-glycosyl compounds	WSC domain	EC:3.2.1	Glycosylases	-
TRINITY_312_c9_g1_i1	uncharacterized protein LOC111030505 [Myzus persicae]	0	0		0	0	-
TRINITY_1596_c0_g1_i1	uncharacterized protein LOC111029820 [Myzus persicae]	0	0		0	0	-
TRINITY_472_c0_g1_i1	uncharacterized protein LOC111028636 [Myzus persicae]	0	0	DNA/RNA non-specific endonuclease	0	0	-
TRINITY_6124_c5_g1_i1	uncharacterized protein LOC111028130 [Myzus persicae]	C:GO:0016020; C:GO:0016020	C:membrane; C:membrane	Protein of unknown function (DUF3105)	0	0	-
TRINITY_791_c1_g1_i1	uncharacterized protein LOC111027904 [Myzus persicae]	0	0		0	0	-
TRINITY_7745_c0_g1_i1	uncharacterized protein LOC111026677 [Myzus persicae]	0	0		0	0	-
TRINITY_DN13132_c0_g1_i1	uncharacterized protein LOC111026524 [Myzus persicae]	0	0		0	0	-
TRINITY_7306_c0_g1_i1	uncharacterized protein LOC111026326 [Myzus persicae]	0	0		0	0	-
TRINITY_DN860_c0_g1_i1	uncharacterized protein LOC107883337 isoform X2 [Acyrthosiphon pisum]	0	0		0	0	-
TRINITY_DN905_c1_g1_i1	uncharacterized protein LOC107882999 [Acyrthosiphon pisum]	0	0		0	0	-
TRINITY_DN4236_c0_g2_i2	uncharacterized protein LOC105254802 [Camponotus floridanus]	0	0		0	0	-
TRINITY_DN3290_c1_g3_i1	uncharacterized protein LOC103309642 isoform X2 [Acyrthosiphon pisum]	0	0		0	0	-
TRINITY_DN3290_c1_g1_i1	uncharacterized protein LOC103309642 isoform X2 [Acyrthosiphon pisum]	0	0		0	0	-
TRINITY_DN3290_c1_g1_i6	uncharacterized protein LOC103309642 isoform X2 [Acyrthosiphon pisum]	0	0		0	0	-
TRINITY_DN3290_c1_g1_i11	uncharacterized protein LOC103309642 isoform X2 [Acyrthosiphon pisum]	0	0		0	0	-
TRINITY_DN250_c0_g1_i1	uncharacterized protein LOC103309642 isoform X2 [Acyrthosiphon pisum]	0	0		0	0	-
TRINITY_DN250_c0_g1_i5	uncharacterized protein LOC103309642 isoform X2 [Acyrthosiphon pisum]	0	0		0	0	-
TRINITY_DN6047_c0_g1_i1	uncharacterized protein LOC100572806 [Acyrthosiphon pisum]	0	0		0	0	-
TRINITY_DN2130_c0_g2_i4	uncharacterized protein LOC100571778 isoform X1 [Acyrthosiphon pisum]	0	0		0	0	-
TRINITY_DN58_c0_g1_i7	uncharacterized protein LOC100166220 precursor	0	0		0	0	-
TRINITY_3061_c1_g1_i1	uncharacterized protein LOC100166220 precursor	0	0		0	0	-
TRINITY_DN6837_c1_g1_i4	uncharacterized protein LOC100159932 isoform X1 [Acyrthosiphon pisum]	0	0		0	0	-
TRINITY_DN6837_c1_g1_i3	uncharacterized protein LOC100159932 isoform X1 [Acyrthosiphon pisum]	0	0		0	0	-
TRINITY_DN11343_c0_g2_i6	uncharacterized protein LOC100159750 isoform X3 [Acyrthosiphon pisum]	0	0		0	0	-
TRINITY_DN11343_c0_g2_i7	uncharacterized protein LOC100159750 isoform X3 [Acyrthosiphon pisum]	0	0		0	0	-
TRINITY_DN11343_c0_g2_i3	uncharacterized protein LOC100159750 isoform X1 [Acyrthosiphon pisum]	0	0		0	0	-
TRINITY_2873_c0_g1_i1	uncharacterized loc106124811 precursor	C:GO:0016020	C:membrane	Protein of unknown function (DUF1676)	0	0	-
TRINITY_8583_c0_g1_i2	uncharacterized loc106101566 precursor	0	0	DM4/DM12 family	0	0	-
TRINITY_DN944_c0_g1_i1	uncharacterized LOC100166657 isoform X1 [Acyrthosiphon pisum]	0	0	Ferritin-like domain	0	0	-
TRINITY_DN944_c0_g1_i2	uncharacterized LOC100166657 isoform X1 [Acyrthosiphon pisum]	0	0	Ferritin-like domain	0	0	-
TRINITY_1601_c0_g1_i1	uncharacterized LOC100166657 isoform X1 [Acyrthosiphon pisum]	0	0	Ferritin-like domain	0	0	-
TRINITY_DN813_c0_g1_i2	UDP-glucuronosyltransferase 2C1-like [Diuraphis noxia]	0	0	UDP-glucoronosyl and UDP-glucosyl transferase	0	0	dnx00040:Pentose and glucuronate interconversions,dnx00053:Ascorbate and aldarate metabolism,dnx00830:Retinol metabolism,dnx00860:Porphyrin metabolism,dnx00980:Metabolism of xenobiotics by cytochrome P450,dnx00982:Drug metabolism - cytochrome P450,dnx00983:Drug metabolism - other enzymes,dnx01100:Metabolic pathways,dnx01240:Biosynthesis of cofactors,
TRINITY_2253_c0_g1_i3	UDP-glucuronosyltransferase 2B7-like isoform X1 [Rhopalosiphum maidis]	0	0	UDP-glucoronosyl and UDP-glucosyl transferase	0	0	-
TRINITY_31_c0_g1_i4	UDP-glucuronosyltransferase 2B2-like isoform X1 [Rhopalosiphum maidis]	F:GO:0015020; C:GO:0016020	F:glucuronosyltransferase activity; C:membrane	UDP-glucoronosyl and UDP-glucosyl transferase	EC:2.4.1.17	Glucuronosyltransferase	-
TRINITY_5022_c0_g1_i1	UDP-glucuronosyltransferase 2B17-like [Diuraphis noxia]	F:GO:0015020; C:GO:0016020	F:glucuronosyltransferase activity; C:membrane	UDP-glucoronosyl and UDP-glucosyl transferase	EC:2.4.1.17	Glucuronosyltransferase	-
TRINITY_DN549_c0_g1_i3	UDP-glucuronosyltransferase 2B15-like isoform X1 [Myzus persicae]	F:GO:0008194	F:UDP-glycosyltransferase activity	UDP-glucoronosyl and UDP-glucosyl transferase	EC:2.4	Glycosyltransferases	-
TRINITY_7233_c2_g1_i1	UDP-glucuronosyltransferase 2B10-like [Rhopalosiphum maidis]	F:GO:0015020; C:GO:0016020	F:glucuronosyltransferase activity; C:membrane	UDP-glucoronosyl and UDP-glucosyl transferase	EC:2.4.1.17	Glucuronosyltransferase	-
TRINITY_6458_c0_g1_i2	UDP-glucuronosyltransferase 1-5-like isoform X2 [Myzus persicae]	F:GO:0015020; C:GO:0016020	F:glucuronosyltransferase activity; C:membrane	UDP-glucoronosyl and UDP-glucosyl transferase	EC:2.4.1.17	Glucuronosyltransferase	-
TRINITY_DN23135_c1_g1_i1	UDP-glucuronosyltransferase 1-3 isoform X1 [Acyrthosiphon pisum]	F:GO:0015020; C:GO:0016020	F:glucuronosyltransferase activity; C:membrane	UDP-glucoronosyl and UDP-glucosyl transferase	EC:2.4.1.17	Glucuronosyltransferase	api00040:Pentose and glucuronate interconversions,api00053:Ascorbate and aldarate metabolism,api00830:Retinol metabolism,api00860:Porphyrin metabolism,api00980:Metabolism of xenobiotics by cytochrome P450,api00982:Drug metabolism - cytochrome P450,api00983:Drug metabolism - other enzymes,api01100:Metabolic pathways,api01240:Biosynthesis of cofactors,
TRINITY_DN2026_c0_g1_i2	ubiquitin-protein ligase E3A-like isoform X1 [Diuraphis noxia]	P:GO:0009966; P:GO:0016567; F:GO:0004842	P:regulation of signal transduction; P:protein ubiquitination; F:ubiquitin-protein transferase activity	HECT-domain (ubiquitin-transferase)	EC:2	Transferases	dnx04120:Ubiquitin mediated proteolysis,
TRINITY_6860_c6_g1_i1	ubiquitin-protein ligase E3A-like isoform X1 [Diuraphis noxia]	P:GO:0009966; P:GO:0016567; F:GO:0004842	P:regulation of signal transduction; P:protein ubiquitination; F:ubiquitin-protein transferase activity	HECT-domain (ubiquitin-transferase)	EC:2	Transferases	-
TRINITY_DN798_c4_g1_i1	U5 small nuclear ribonucleoprotein 40 kDa protein [Diuraphis noxia]	0	0	WD domain, G-beta repeat	0	0	-
TRINITY_6109_c1_g1_i1	U5 small nuclear ribonucleoprotein 40 kDa protein [Diuraphis noxia]	0	0	WD domain, G-beta repeat	0	0	-
TRINITY_6109_c1_g1_i2	U5 small nuclear ribonucleoprotein 40 kDa protein [Diuraphis noxia]	0	0	WD domain, G-beta repeat	0	0	-
TRINITY_6109_c1_g1_i3	U5 small nuclear ribonucleoprotein 40 kDa protein [Diuraphis noxia]	0	0	WD domain, G-beta repeat	0	0	-
TRINITY_1845_c0_g1_i3	tyrosine-protein phosphatase Lar isoform X6 [Myzus persicae]	0	0	Immunoglobulin I-set domain	0	0	-
TRINITY_5690_c0_g1_i2	tyrosine-protein kinase transmembrane receptor Ror-like isoform X2 [Myzus persicae]	0	0	Immunoglobulin I-set domain	0	0	-
TRINITY_5690_c0_g1_i4	tyrosine-protein kinase transmembrane receptor Ror-like isoform X2 [Myzus persicae]	0	0	Protein tyrosine and serine/threonine kinase	0	0	-
TRINITY_5690_c1_g1_i1	tyrosine-protein kinase transmembrane receptor ror-like isoform x1	0	0		0	0	-
TRINITY_4135_c0_g1_i1	tumor suppressor candidate 3 [Acyrthosiphon pisum]	C:GO:0005789	C:endoplasmic reticulum membrane	OST3 / OST6 family, transporter family	0	0	-
TRINITY_4837_c0_g1_i2	tubulointerstitial nephritis antigen-like isoform X2 [Rhopalosiphum maidis]	P:GO:0006508; F:GO:0008234	P:proteolysis; F:cysteine-type peptidase activity	Papain family cysteine protease	EC:3.4	Acting on peptide bonds (peptidases)	-
TRINITY_DN894_c0_g1_i1	tubulointerstitial nephritis antigen-like [Melanaphis sacchari]	0	0	Papain family cysteine protease	0	0	-
TRINITY_3156_c0_g1_i2	tryptase beta-2-like isoform X2 [Myzus persicae]	P:GO:0006508; F:GO:0004252	P:proteolysis; F:serine-type endopeptidase activity	Trypsin	EC:3.4.21	Acting on peptide bonds (peptidases)	-
TRINITY_5364_c0_g1_i1	trypsin-1-like [Myzus persicae]	P:GO:0006508; F:GO:0004252	P:proteolysis; F:serine-type endopeptidase activity	Trypsin	EC:3.4.21	Acting on peptide bonds (peptidases)	-
TRINITY_6108_c0_g1_i1	trypsin-1-like [Myzus persicae]	P:GO:0006508; F:GO:0004252	P:proteolysis; F:serine-type endopeptidase activity	Trypsin	EC:3.4.21	Acting on peptide bonds (peptidases)	-
TRINITY_DN5176_c1_g1_i1	trypsin-1-like [Myzus persicae]	P:GO:0006508; F:GO:0004252	P:proteolysis; F:serine-type endopeptidase activity	Trypsin	EC:3.4.21	Acting on peptide bonds (peptidases)	-
TRINITY_DN1441_c0_g1_i1	trypsin-1-like [Diuraphis noxia]	P:GO:0006508; F:GO:0004252	P:proteolysis; F:serine-type endopeptidase activity	Trypsin	EC:3.4.21	Acting on peptide bonds (peptidases)	-
TRINITY_DN23922_c0_g1_i1	tRNA modification GTPase GTPBP3, mitochondrial [Aplysia californica]	P:GO:0008033	P:tRNA processing	YidC periplasmic domain	0	0	-
TRINITY_8618_c7_g1_i2	transposase-like protein	0	0		0	0	-
TRINITY_2756_c0_g1_i1	transmembrane emp24 domain-containing protein eca [Myzus persicae]	C:GO:0016020	C:membrane	emp24/gp25L/p24 family/GOLD	0	0	-
TRINITY_DN3620_c0_g1_i2	transmembrane emp24 domain-containing protein eca [Diuraphis noxia]	C:GO:0016020	C:membrane	emp24/gp25L/p24 family/GOLD	0	0	-
TRINITY_DN3620_c0_g1_i1	transmembrane emp24 domain-containing protein eca [Diuraphis noxia]	C:GO:0016020	C:membrane	emp24/gp25L/p24 family/GOLD	0	0	-
TRINITY_9750_c0_g1_i1	transmembrane emp24 domain-containing protein bai-like [Rhopalosiphum maidis]	C:GO:0016020	C:membrane	emp24/gp25L/p24 family/GOLD	0	0	-
TRINITY_DN26488_c0_g1_i1	transmembrane emp24 domain-containing protein bai-like [Myzus persicae]	C:GO:0016020	C:membrane	emp24/gp25L/p24 family/GOLD	0	0	-
TRINITY_3080_c0_g1_i1	transmembrane emp24 domain-containing protein bai-like [Myzus persicae]	C:GO:0016020	C:membrane	emp24/gp25L/p24 family/GOLD	0	0	-
TRINITY_9301_c0_g1_i1	transmembrane emp24 domain-containing protein 6 [Myzus persicae]	C:GO:0016020	C:membrane	emp24/gp25L/p24 family/GOLD	0	0	-
TRINITY_DN45668_c0_g1_i1	transmembrane emp24 domain-containing protein 3 [Diuraphis noxia]	C:GO:0016020	C:membrane	emp24/gp25L/p24 family/GOLD	0	0	-
TRINITY_DN601_c1_g1_i1	transmembrane emp24 domain-containing protein 2-like [Myzus persicae]	C:GO:0016020	C:membrane	emp24/gp25L/p24 family/GOLD	0	0	-
TRINITY_DN38526_c0_g1_i1	transmembrane emp24 domain-containing protein 10 [Octopus sinensis]	C:GO:0005737; C:GO:0043231	C:cytoplasm; C:intracellular membrane-bounded organelle	emp24/gp25L/p24 family/GOLD	0	0	-
TRINITY_DN1112_c2_g2_i2	translocon-associated protein subunit delta-like [Homalodisca vitripennis]	C:GO:0005783; C:GO:0016020	C:endoplasmic reticulum; C:membrane	Translocon-associated protein, delta subunit precursor (TRAP-delta)	0	0	dnx04141:Protein processing in endoplasmic reticulum,
TRINITY_DN1558_c0_g1_i1	translocon-associated protein subunit beta [Myzus persicae]	C:GO:0005789	C:endoplasmic reticulum membrane	Translocon-associated protein beta (TRAPB)	0	0	dnx04141:Protein processing in endoplasmic reticulum,
TRINITY_6561_c1_g1_i1	translocon-associated protein subunit beta [Myzus persicae]	C:GO:0005789	C:endoplasmic reticulum membrane	Translocon-associated protein beta (TRAPB)	0	0	-
TRINITY_798_c0_g1_i1	translocon-associated protein subunit alpha-like [Myzus persicae]	C:GO:0005789	C:endoplasmic reticulum membrane	Translocon-associated protein (TRAP), alpha subunit	0	0	-
TRINITY_DN4910_c2_g1_i1	transcriptional regulatory protein AlgP-like [Diuraphis noxia]	0	0		0	0	-
TRINITY_8908_c8_g1_i1	transcription factor spt20	C:GO:0016020; C:GO:0016020	C:membrane; C:membrane		0	0	-
TRINITY_DN109_c3_g2_i1	transcription factor Sox-2-like [Diuraphis noxia]	P:GO:0006355; F:GO:0003677; C:GO:0005634	P:regulation of DNA-templated transcription; F:DNA binding; C:nucleus		0	0	-
TRINITY_6109_c2_g1_i3	trans-golgi network integral membrane protein 2	C:GO:0016020	C:membrane	Trypsin	0	0	-
TRINITY_DN11056_c0_g2_i1	trafficking protein particle complex subunit 2 [Myzus persicae]	P:GO:0006888; C:GO:0005783; C:GO:0048471; C:GO:1990071; C:GO:1990072	P:endoplasmic reticulum to Golgi vesicle-mediated transport; C:endoplasmic reticulum; C:perinuclear region of cytoplasm; C:TRAPPII protein complex; C:TRAPPIII protein complex	Sedlin, N-terminal conserved region	0	0	-
TRINITY_3961_c0_g1_i2	trafficking protein particle complex subunit 2 [Myzus persicae]	P:GO:0006888; C:GO:0005783; C:GO:0048471; C:GO:1990071; C:GO:1990072	P:endoplasmic reticulum to Golgi vesicle-mediated transport; C:endoplasmic reticulum; C:perinuclear region of cytoplasm; C:TRAPPII protein complex; C:TRAPPIII protein complex	Sedlin, N-terminal conserved region	0	0	-
TRINITY_908_c3_g1_i1	torso-like protein [Aphis gossypii]	0	0	Zinc finger, C2H2 type	0	0	-
TRINITY_9337_c0_g1_i1	tolloid-like protein 1 [Melanaphis sacchari]	P:GO:0006508; F:GO:0004222; F:GO:0005509; F:GO:0008270	P:proteolysis; F:metalloendopeptidase activity; F:calcium ion binding; F:zinc ion binding	CUB domain	EC:3.4.24	Acting on peptide bonds (peptidases)	-
TRINITY_7886_c0_g1_i1	toll-like receptor 7 [Nilaparvata lugens]	P:GO:0007165; C:GO:0016020	P:signal transduction; C:membrane	TIR domain	0	0	-
TRINITY_3268_c5_g1_i1	tmem9 family protein	C:GO:0005765	C:lysosomal membrane	TMEM9	0	0	-
TRINITY_DN2583_c1_g1_i2	TM2 domain-containing protein almondex [Melanaphis sacchari]	C:GO:0016020	C:membrane		0	0	-
TRINITY_DN1410_c0_g1_i2	TM2 domain-containing protein 1-like isoform X1 [Acyrthosiphon pisum]	C:GO:0016020	C:membrane	TM2 domain	0	0	-
TRINITY_3132_c0_g1_i1	TM2 domain-containing protein 1-like isoform X1 [Acyrthosiphon pisum]	C:GO:0016020	C:membrane	TM2 domain	0	0	-
TRINITY_DN1007_c0_g1_i1	TLD domain-containing protein 1 [Diuraphis noxia]	0	0	TLD	0	0	-
TRINITY_DN1007_c0_g1_i2	TLD domain-containing protein 1 [Diuraphis noxia]	0	0	TLD	0	0	-
TRINITY_DN1007_c0_g1_i3	TLD domain-containing protein 1 [Diuraphis noxia]	0	0	TLD	0	0	-
TRINITY_DN2136_c3_g1_i1	thyrostimulin beta-5 subunit [Myzus persicae]	P:GO:0007165; F:GO:0005179; C:GO:0005576	P:signal transduction; F:hormone activity; C:extracellular region	Cystine-knot domain	0	0	dnx04080:Neuroactive ligand-receptor interaction,
TRINITY_2245_c0_g1_i1	thyrostimulin beta-5 subunit [Myzus persicae]	P:GO:0007165; F:GO:0005179; C:GO:0005576	P:signal transduction; F:hormone activity; C:extracellular region	Cystine-knot domain	0	0	-
TRINITY_DN1084_c0_g6_i1	threonine-rich protein-like [Rhopalosiphum maidis]	C:GO:0016020	C:membrane	Multi-glycosylated core protein 24 (MGC-24), sialomucin	0	0	-
TRINITY_5284_c2_g1_i2	thioredoxin domain-containing protein 15 [Myzus persicae]	C:GO:0016020	C:membrane	Thioredoxin	0	0	-
TRINITY_5067_c6_g1_i1	thioredoxin domain-containing protein [Myzus persicae]	-	C:membrane	Thioredoxin	0	0	0
TRINITY_389_c0_g1_i1	TGF-beta receptor type-1 isoform X1 [Myzus persicae]	P:GO:0006468; P:GO:0007178; F:GO:0004675; F:GO:0005524; F:GO:0046872; C:GO:0016020	P:protein phosphorylation; P:transmembrane receptor protein serine/threonine kinase signaling pathway; F:transmembrane receptor protein serine/threonine kinase activity; F:ATP binding; F:metal ion binding; C:membrane	Transforming growth factor beta type I GS-motif	EC:2.7.11.30	Receptor protein serine/threonine kinase	-
TRINITY_DN613_c0_g1_i3	tetratricopeptide repeat protein 8 isoform X1 [Diuraphis noxia]	0	0	Tetratricopeptide repeat	0	0	-
TRINITY_DN220_c0_g1_i1	tetra-peptide repeat homeobox protein 1-like [Rhopalosiphum maidis]	0	0		0	0	-
TRINITY_DN220_c0_g1_i3	tetra-peptide repeat homeobox protein 1-like [Rhopalosiphum maidis]	0	0		0	0	-
TRINITY_1465_c0_g1_i3	tetra-peptide repeat homeobox protein 1-like [Myzus persicae]	0	0		0	0	-
TRINITY_1465_c0_g1_i4	tetra-peptide repeat homeobox protein 1-like [Myzus persicae]	0	0		0	0	-
TRINITY_1311_c2_g1_i1	tetra-peptide repeat homeobox protein 1-like [Diuraphis noxia]	0	0		0	0	-
TRINITY_532_c0_g1_i7	tetra-peptide repeat homeobox protein 1-like	0	0		0	0	-
TRINITY_532_c0_g1_i2	tetra-peptide repeat homeobox protein 1-like	0	0		0	0	-
TRINITY_532_c0_g1_i3	tetra-peptide repeat homeobox protein 1-like	0	0		0	0	-
TRINITY_532_c0_g1_i4	tetra-peptide repeat homeobox protein 1-like	0	0		0	0	-
TRINITY_532_c0_g1_i9	tetra-peptide repeat homeobox protein 1-like	0	0		0	0	-
TRINITY_532_c0_g1_i8	tetra-peptide repeat homeobox protein 1-like	-	0		0	0	0
TRINITY_DN33960_c0_g1_i1	tetra-peptide repeat homeobox protein 1 [Acyrthosiphon pisum]	0	0		0	0	-
TRINITY_DN61_c1_g1_i1	testis-specific gene A8 protein-like [Sipha flava]	0	0		0	0	-
TRINITY_DN2017_c0_g1_i13	talin-1-like [Rhopalosiphum maidis]	P:GO:0006897; P:GO:0007010; P:GO:0007155; P:GO:0009887; P:GO:0030182; F:GO:0005200; F:GO:0030276; F:GO:0051015; C:GO:0001726; C:GO:0005737; C:GO:0005856; C:GO:0005925; C:GO:0071944	P:endocytosis; P:cytoskeleton organization; P:cell adhesion; P:animal organ morphogenesis; P:neuron differentiation; F:structural constituent of cytoskeleton; F:clathrin binding; F:actin filament binding; C:ruffle; C:cytoplasm; C:cytoskeleton; C:focal adhesion; C:cell periphery	Sleepless protein	0	0	-
TRINITY_DN392_c0_g1_i1	tachykinins-like [Acyrthosiphon pisum]	0	0		0	0	-
TRINITY_6351_c0_g1_i1	tachykinins-like [Acyrthosiphon pisum]	0	0		0	0	-
TRINITY_8401_c0_g1_i1	syndecan-like [Diuraphis noxia]	0	0		0	0	-
TRINITY_DN3973_c0_g1_i1	syndecan [Diuraphis noxia]	P:GO:0007411; C:GO:0016020	P:axon guidance; C:membrane	Syndecan domain	0	0	-
TRINITY_DN23_c0_g1_i7	synaptic vesicle 2-related protein [Myzus persicae]	P:GO:0055085; F:GO:0022857; C:GO:0016020	P:transmembrane transport; F:transmembrane transporter activity; C:membrane	Sugar (and other) transporter	0	0	-
TRINITY_DN5422_c0_g1_i2	sushi, von Willebrand factor type A, EGF and pentraxin domain-containing protein 1 isoform X4 [Diuraphis noxia]	0	0	WAP-type (Whey Acidic Protein) 'four-disulfide core'	0	0	-
TRINITY_9649_c4_g1_i1	suppressor protein srp40-like	0	0		0	0	-
TRINITY_5896_c2_g1_i1	superoxide dismutase [Cu-Zn] 1-like [Myzus persicae]	P:GO:0019430; F:GO:0004784; F:GO:0046872	P:removal of superoxide radicals; F:superoxide dismutase activity; F:metal ion binding	Copper/zinc superoxide dismutase (SODC)	EC:1.15.1.1	Superoxide dismutase	-
TRINITY_DN24156_c0_g1_i2	superoxide dismutase [Cu-Zn] [Habropoda laboriosa]	P:GO:0006801; P:GO:0098869; F:GO:0016209; F:GO:0016491	P:superoxide metabolic process; P:cellular oxidant detoxification; F:antioxidant activity; F:oxidoreductase activity		EC:1	Oxidoreductases	hrf04146:Peroxisome,
TRINITY_DN45497_c0_g1_i1	subtilisin-like protease CPC735_031240-like [Saccoglossus kowalevskii]	F:GO:0016787	F:hydrolase activity	Subtilase family	EC:3	Hydrolases	-
TRINITY_7412_c1_g1_i2	star protein [Acyrthosiphon pisum]	0	0	Methyltransferase FkbM domain	0	0	-
TRINITY_DN2968_c0_g1_i4	src substrate protein p85 [Rhopalosiphum maidis]	P:GO:0030041; F:GO:0003779; C:GO:0110165	P:actin filament polymerization; F:actin binding; C:cellular anatomical entity	Variant SH3 domain	0	0	-
TRINITY_DN2968_c0_g1_i7	src substrate protein p85 [Rhopalosiphum maidis]	P:GO:0030041; F:GO:0003779; C:GO:0110165	P:actin filament polymerization; F:actin binding; C:cellular anatomical entity	Variant SH3 domain	0	0	-
TRINITY_DN3296_c0_g1_i6	spondin-2 [Spodoptera litura]	P:GO:0007155; F:GO:0046872; C:GO:0005576	P:cell adhesion; F:metal ion binding; C:extracellular region	Spondin_N	0	0	-
TRINITY_8644_c0_g1_i1	spondin-2 [Spodoptera litura]	P:GO:0007155; F:GO:0046872; C:GO:0005576	P:cell adhesion; F:metal ion binding; C:extracellular region	Spondin_N	0	0	-
TRINITY_7132_c0_g1_i2	spondin-1 isoform X2 [Myzus persicae]	0	0	Thrombospondin type 1 domain	0	0	-
TRINITY_DN2078_c0_g1_i1	spondin-1 [Cryptotermes secundus]	P:GO:0007155	P:cell adhesion	Thrombospondin type 1 domain	0	0	-
TRINITY_4434_c6_g1_i1	spondin-1 [Cryptotermes secundus]	P:GO:0007155	P:cell adhesion	Thrombospondin type 1 domain	0	0	-
TRINITY_DN81_c0_g2_i2	splicing factor 3B subunit 4 [Diuraphis noxia]	P:GO:0007186; F:GO:0004930; C:GO:0016020	P:G protein-coupled receptor signaling pathway; F:G protein-coupled receptor activity; C:membrane		0	0	-
TRINITY_8147_c0_g1_i1	spatzle 6 precursor	0	0		0	0	-
TRINITY_7412_c2_g1_i1	SPARC-related modular calcium-binding protein 2 isoform X3 [Myzus persicae]	F:GO:0005509; C:GO:0005576	F:calcium ion binding; C:extracellular region	Thyroglobulin type-1 repeat	0	0	-
TRINITY_DN5709_c1_g1_i4	SPARC-related modular calcium-binding protein 2 isoform X2 [Diuraphis noxia]	F:GO:0005509; C:GO:0005576	F:calcium ion binding; C:extracellular region	Thyroglobulin type-1 repeat	0	0	-
TRINITY_7412_c2_g1_i2	SPARC-related modular calcium-binding protein 2 isoform X1 [Myzus persicae]	F:GO:0005509; C:GO:0005576	F:calcium ion binding; C:extracellular region	Thyroglobulin type-1 repeat	0	0	-
TRINITY_DN5709_c1_g1_i3	SPARC-related modular calcium-binding protein 2 isoform X1 [Diuraphis noxia]	F:GO:0005509; C:GO:0005576	F:calcium ion binding; C:extracellular region	Thyroglobulin type-1 repeat	0	0	-
TRINITY_DN2276_c0_g1_i1	SPARC isoform X1 [Bemisia tabaci]	F:GO:0005509; C:GO:0005576	F:calcium ion binding; C:extracellular region	Secreted protein acidic and rich in cysteine Ca binding region	0	0	-
TRINITY_6274_c0_g1_i1	SPARC isoform X1 [Bemisia tabaci]	F:GO:0005509; C:GO:0005576	F:calcium ion binding; C:extracellular region	Secreted protein acidic and rich in cysteine Ca binding region	0	0	-
TRINITY_DN4277_c0_g1_i3	spaetzle 1-2 isoform X1 [Acyrthosiphon pisum]	P:GO:0009157; F:GO:0005524; F:GO:0019136; C:GO:0005615	P:deoxyribonucleoside monophosphate biosynthetic process; F:ATP binding; F:deoxynucleoside kinase activity; C:extracellular space	Spaetzle	EC:2.7.1.145	Deoxynucleoside kinase	dnx04624:Toll and Imd signaling pathway,
TRINITY_3351_c15_g1_i1	spaetzle 1-2 isoform X1 [Acyrthosiphon pisum]	C:GO:0005615	C:extracellular space	Spaetzle	0	0	-
TRINITY_6360_c3_g1_i1	sodium/potassium/calcium exchanger 3-like [Myzus persicae]	P:GO:0006816; P:GO:0055085; F:GO:0015297; C:GO:0016020	P:calcium ion transport; P:transmembrane transport; F:antiporter activity; C:membrane	Sodium/calcium exchanger protein	0	0	-
TRINITY_4901_c3_g1_i1	sodium/hydrogen exchanger 8 [Myzus persicae]	P:GO:0006885; P:GO:0035725; P:GO:1902600; F:GO:0015385; C:GO:0016020	P:regulation of pH; P:sodium ion transmembrane transport; P:proton transmembrane transport; F:sodium:proton antiporter activity; C:membrane	Sodium/hydrogen exchanger family	0	0	-
TRINITY_4901_c3_g1_i2	sodium/hydrogen exchanger 8 [Myzus persicae]	P:GO:0006885; P:GO:0035725; P:GO:1902600; F:GO:0015385; C:GO:0016020	P:regulation of pH; P:sodium ion transmembrane transport; P:proton transmembrane transport; F:sodium:proton antiporter activity; C:membrane	Sodium/hydrogen exchanger family	0	0	-
TRINITY_4901_c3_g1_i4	sodium/hydrogen exchanger 8 [Myzus persicae]	P:GO:0006885; P:GO:0035725; P:GO:1902600; F:GO:0015385; C:GO:0016020	P:regulation of pH; P:sodium ion transmembrane transport; P:proton transmembrane transport; F:sodium:proton antiporter activity; C:membrane	Sodium/hydrogen exchanger family	0	0	-
TRINITY_3774_c0_g1_i1	slit homolog 1 protein-like [Myzus persicae]	0	0		0	0	-
TRINITY_DN354_c0_g1_i2	skin secretory protein xP2-like [Rhopalosiphum maidis]	0	0		0	0	-
TRINITY_DN354_c0_g1_i5	skin secretory protein xP2-like [Myzus persicae]	0	0		0	0	-
TRINITY_2321_c0_g1_i1	skin secretory protein xP2-like [Melanaphis sacchari]	0	0		0	0	-
TRINITY_DN11583_c0_g1_i1	skin secretory protein xP2-like [Diuraphis noxia]	F:GO:0003677	F:DNA binding		0	0	-
TRINITY_DN1336_c1_g1_i1	shematrin-like protein 1 [Diuraphis noxia]	0	0		0	0	-
TRINITY_DN2603_c2_g2_i1	serpin B3-like [Diuraphis noxia]	P:GO:0010951; F:GO:0004867; C:GO:0005615	P:negative regulation of endopeptidase activity; F:serine-type endopeptidase inhibitor activity; C:extracellular space	Serpin (serine protease inhibitor)	0	0	-
TRINITY_DN2603_c2_g2_i2	serpin B3-like [Diuraphis noxia]	P:GO:0010951; F:GO:0004867; C:GO:0005615	P:negative regulation of endopeptidase activity; F:serine-type endopeptidase inhibitor activity; C:extracellular space	Serpin (serine protease inhibitor)	0	0	-
TRINITY_9387_c0_g1_i1	serpin B3-like [Diuraphis noxia]	P:GO:0010951; F:GO:0004867; C:GO:0005615	P:negative regulation of endopeptidase activity; F:serine-type endopeptidase inhibitor activity; C:extracellular space	Serpin (serine protease inhibitor)	0	0	-
TRINITY_4123_c1_g1_i1	serine/arginine-rich splicing factor 8-like [Myzus persicae]	0	0		0	0	-
TRINITY_DN45627_c0_g1_i1	serine/arginine-rich splicing factor 8 [Acyrthosiphon pisum]	0	0		0	0	-
TRINITY_775_c5_g1_i1	serine proteinase stubble-like isoform X1 [Myzus persicae]	0	0	Trypsin	0	0	-
TRINITY_1592_c0_g1_i1	serine proteinase stubble [Myzus persicae]	P:GO:0006508; F:GO:0004252	P:proteolysis; F:serine-type endopeptidase activity	Trypsin	EC:3.4.21	Acting on peptide bonds (peptidases)	-
TRINITY_792_c0_g1_i2	serine proteinase stubble [Bemisia tabaci]	P:GO:0006508; F:GO:0004252	P:proteolysis; F:serine-type endopeptidase activity	Trypsin	EC:3.4.21	Acting on peptide bonds (peptidases)	-
TRINITY_9613_c1_g1_i1	serine protease snake-like [Myzus persicae]	P:GO:0006508; F:GO:0004252	P:proteolysis; F:serine-type endopeptidase activity	Trypsin	EC:3.4.21	Acting on peptide bonds (peptidases)	-
TRINITY_7844_c1_g1_i1	serine protease lint-like [Aphis gossypii]	P:GO:0006508; F:GO:0004252	P:proteolysis; F:serine-type endopeptidase activity	Trypsin	EC:3.4.21	Acting on peptide bonds (peptidases)	-
TRINITY_DN7057_c0_g1_i1	serine protease Hayan-like isoform X2 [Myzus persicae]	P:GO:0006508; F:GO:0004252	P:proteolysis; F:serine-type endopeptidase activity		EC:3.4.21	Acting on peptide bonds (peptidases)	-
TRINITY_7460_c5_g1_i1	serine protease 44-like [Diuraphis noxia]	P:GO:0006508; F:GO:0004252	P:proteolysis; F:serine-type endopeptidase activity	Serine protease Clip domain PPAF-2	EC:3.4.21	Acting on peptide bonds (peptidases)	-
TRINITY_4786_c0_g1_i3	semaphorin-2A isoform X2 [Myzus persicae]	P:GO:0030154; F:GO:0030215	P:cell differentiation; F:semaphorin receptor binding	Sema domain	0	0	-
TRINITY_DN4857_c0_g1_i1	selenoprotein F [Myzus persicae]	F:GO:0016491; C:GO:0005788	F:oxidoreductase activity; C:endoplasmic reticulum lumen	Sep15/SelM redox domain	EC:1	Oxidoreductases	-
TRINITY_775_c1_g1_i2	S-antigen protein-like [Haliotis rufescens]	0	0		0	0	-
TRINITY_DN260_c3_g1_i1	roundabout homolog 2-like [Myzus persicae]	P:GO:0009653; P:GO:0030154; C:GO:0016020	P:anatomical structure morphogenesis; P:cell differentiation; C:membrane	Immunoglobulin domain	0	0	-
TRINITY_8330_c0_g1_i1	rna-directed dna polymerase from transposon x-	0	0		0	0	-
TRINITY_DN3248_c0_g1_i5	rna-directed dna polymerase from mobile element jockey-like	0	0		0	0	-
TRINITY_6853_c8_g1_i1	RNA pseudouridylate synthase domain-containing protein 1 isoform X1 [Cryptotermes secundus]	P:GO:0001522; F:GO:0003723; F:GO:0009982	P:pseudouridine synthesis; F:RNA binding; F:pseudouridine synthase activity	RNA pseudouridylate synthase	EC:5.4	Intramolecular transferases	-
TRINITY_DN4505_c1_g2_i2	rho GTPase-activating protein gacU-like [Sipha flava]	0	0		0	0	-
TRINITY_DN4753_c0_g1_i1	reversion-inducing cysteine-rich protein with Kazal motifs-like [Diuraphis noxia]	P:GO:1904684; F:GO:0008191	P:negative regulation of metalloendopeptidase activity; F:metalloendopeptidase inhibitor activity	Pacifastin inhibitor (LCMII)	0	0	-
TRINITY_6903_c1_g1_i5	reverse transcriptase	0	0	Reverse transcriptase (RNA-dependent DNA polymerase)	0	0	-
TRINITY_DN4913_c0_g2_i2	reverse transcriptase	C:GO:0016020; C:GO:0016020	C:membrane; C:membrane		0	0	-
TRINITY_9866_c7_g1_i1	reticulocalbin-2-like [Myzus persicae]	F:GO:0005509	F:calcium ion binding	EF-hand domain pair	0	0	-
TRINITY_8161_c17_g1_i1	repetitive proline-rich cell wall protein 2-like [Sipha flava]	0	0		0	0	-
TRINITY_8161_c0_g1_i2	repetitive proline-rich cell wall protein 2-like [Diuraphis noxia]	0	0		0	0	-
TRINITY_8161_c0_g1_i3	repetitive proline-rich cell wall protein 2-like [Diuraphis noxia]	0	0		0	0	-
TRINITY_DN3470_c0_g1_i1	repetitive proline-rich cell wall protein 2-like	C:GO:0016020; C:GO:0016020	C:membrane; C:membrane		0	0	-
TRINITY_8161_c1_g1_i1	repetitive proline-rich cell wall protein 2-like	0	0		0	0	-
TRINITY_9215_c17_g1_i1	repetitive proline-rich cell wall protein 2-like	0	0		0	0	-
TRINITY_DN36358_c0_g1_i1	regulator of telomere elongation helicase 1 homolog [Myzus persicae]	P:GO:0006281; P:GO:0032508; F:GO:0003677; F:GO:0003678; F:GO:0005524; F:GO:0016818; C:GO:0005634	P:DNA repair; P:DNA duplex unwinding; F:DNA binding; F:DNA helicase activity; F:ATP binding; F:hydrolase activity, acting on acid anhydrides, in phosphorus-containing anhydrides; C:nucleus	DEAD_2	EC:3.6.1	Acting on acid anhydrides	-
TRINITY_2113_c0_g1_i24	regulator of G-protein signaling 7 isoform X3 [Acyrthosiphon pisum]	P:GO:0008277; P:GO:0009968; P:GO:0035556	P:regulation of G protein-coupled receptor signaling pathway; P:negative regulation of signal transduction; P:intracellular signal transduction	Regulator of G-protein signalling DHEX domain	0	0	-
TRINITY_DN1971_c0_g1_i2	regulator of G-protein signaling 17 isoform X1 [Melanaphis sacchari]	0	0	Regulator of G protein signaling domain	0	0	-
TRINITY_DN1971_c0_g1_i3	regulator of G-protein signaling 17 isoform X1 [Melanaphis sacchari]	0	0	Regulator of G protein signaling domain	0	0	-
TRINITY_DN1050_c0_g1_i15	regulating synaptic membrane exocytosis protein 2 isoform X8 [Rhopalosiphum maidis]	0	0	FYVE-type zinc finger	0	0	-
TRINITY_DN1050_c0_g1_i2	regulating synaptic membrane exocytosis protein 2 isoform X8 [Rhopalosiphum maidis]	0	0	FYVE-type zinc finger	0	0	-
TRINITY_DN1050_c0_g1_i8	regulating synaptic membrane exocytosis protein 2 isoform X8 [Rhopalosiphum maidis]	0	0	FYVE-type zinc finger	0	0	-
TRINITY_DN1050_c0_g1_i10	regulating synaptic membrane exocytosis protein 2 isoform X6 [Rhopalosiphum maidis]	0	0	FYVE-type zinc finger	0	0	-
TRINITY_DN1050_c0_g1_i13	regulating synaptic membrane exocytosis protein 2 isoform X5 [Myzus persicae]	P:GO:0006886; P:GO:0006887; F:GO:0031267; F:GO:0046872; C:GO:0016020; C:GO:0045202; C:GO:0070161	P:intracellular protein transport; P:exocytosis; F:small GTPase binding; F:metal ion binding; C:membrane; C:synapse; C:anchoring junction	FYVE-type zinc finger	0	0	-
TRINITY_DN2370_c0_g1_i1	regucalcin-like isoform X3 [Myzus persicae]	0	0	SMP-30/Gluconolactonase/LRE-like region	0	0	-
TRINITY_9466_c0_g1_i1	regucalcin-like isoform X1 [Myzus persicae]	0	0	SMP-30/Gluconolactonase/LRE-like region	0	0	-
TRINITY_374_c0_g1_i1	ras-related protein Rab-23 [Rhopalosiphum maidis]	F:GO:0003924; F:GO:0005525	F:GTPase activity; F:GTP binding	Ras family	EC:3.6.1.15	Nucleoside-triphosphate phosphatase	-
TRINITY_374_c0_g1_i3	ras-related protein Rab-23 [Rhopalosiphum maidis]	F:GO:0003924; F:GO:0005525	F:GTPase activity; F:GTP binding	Ras family	EC:3.6.1.15	Nucleoside-triphosphate phosphatase	-
TRINITY_5111_c0_g1_i4	ras-related protein Rab-10-like isoform X1 [Acyrthosiphon pisum]	F:GO:0003924; F:GO:0005525	F:GTPase activity; F:GTP binding	Ras family	EC:3.6.1.15	Nucleoside-triphosphate phosphatase	-
TRINITY_DN3567_c0_g1_i1	rare lipoprotein a	C:GO:0016020	C:membrane		0	0	-
TRINITY_405_c1_g1_i1	rare lipoprotein a	C:GO:0016020	C:membrane		0	0	-
TRINITY_DN30652_c0_g1_i1	rare lipoprotein a	0	0		0	0	-
TRINITY_405_c2_g1_i1	rare lipoprotein a	0	0		0	0	-
TRINITY_DN574_c0_g2_i2	putative serine protease K12H4.7 [Rhopalosiphum maidis]	P:GO:0006508; F:GO:0008236	P:proteolysis; F:serine-type peptidase activity	Serine carboxypeptidase S28	EC:3.4	Acting on peptide bonds (peptidases)	-
TRINITY_3272_c2_g1_i1	putative odorant-binding protein A10 [Myzus persicae]	0	0	Insect pheromone-binding family, A10/OS-D	0	0	-
TRINITY_DN3368_c0_g1_i1	putative odorant-binding protein A10 [Aphis gossypii]	0	0	Insect pheromone-binding family, A10/OS-D	0	0	-
TRINITY_DN46058_c0_g1_i1	putative multidrug efflux pump AmrB [Necator americanus]	P:GO:0042908; P:GO:0055085; F:GO:0015562; F:GO:0016407; F:GO:0022857; C:GO:0005886; C:GO:0016020; C:GO:0016020	P:xenobiotic transport; P:transmembrane transport; F:efflux transmembrane transporter activity; F:acetyltransferase activity; F:transmembrane transporter activity; C:plasma membrane; C:membrane; C:membrane	AcrB/AcrD/AcrF family	0	0	-
TRINITY_6613_c0_g1_i1	putative mediator of RNA polymerase II transcription subunit 26 [Myzus persicae]	P:GO:0016310; F:GO:0016301	P:phosphorylation; F:kinase activity		0	0	-
TRINITY_7679_c1_g1_i1	putative mediator of RNA polymerase II transcription subunit 26 [Myzus persicae]	0	0		0	0	-
TRINITY_1465_c0_g1_i2	putative GPI-anchored protein pfl2 [Homarus americanus]	0	0		0	0	-
TRINITY_9866_c0_g1_i1	putative defense protein Hdd11 isoform X1 [Myzus persicae]	0	0	Reeler domain	0	0	-
TRINITY_DN1159_c0_g1_i2	putative defense protein Hdd11 [Diuraphis noxia]	0	0	Reeler domain	0	0	-
TRINITY_DN1159_c0_g1_i3	putative defense protein Hdd11 [Diuraphis noxia]	0	0	Reeler domain	0	0	-
TRINITY_4369_c1_g1_i1	putative defense protein 1 [Sipha flava]	0	0	Reeler domain	0	0	-
TRINITY_DN1370_c0_g1_i1	pupal cuticle protein G1A-like [Ischnura elegans]	0	0		0	0	-
TRINITY_DN584_c0_g1_i2	pupal cuticle protein C1B-like [Acyrthosiphon pisum]	F:GO:0042302	F:structural constituent of cuticle	Pupal cuticle protein C1	0	0	-
TRINITY_DN584_c0_g1_i1	pupal cuticle protein C1B-like [Acyrthosiphon pisum]	F:GO:0042302	F:structural constituent of cuticle		0	0	-
TRINITY_DN380_c15_g1_i1	pupal cuticle protein 27-like [Diuraphis noxia]	F:GO:0008010; C:GO:0062129	F:structural constituent of chitin-based larval cuticle; C:chitin-based extracellular matrix	Insect cuticle protein	0	0	-
TRINITY_DN11365_c0_g2_i1	proto-oncogene tyrosine-protein kinase ROS [Diuraphis noxia]	0	0		0	0	-
TRINITY_DN2418_c0_g1_i1	prothoracicostatic peptides [Aphis gossypii]	0	0		0	0	-
TRINITY_5098_c2_g1_i1	proteoglycan Cow isoform X1 [Myzus persicae]	F:GO:0005509; C:GO:0005576	F:calcium ion binding; C:extracellular region	Thyroglobulin type-1 repeat	0	0	-
TRINITY_DN686_c0_g1_i4	proteoglycan 4 [Diuraphis noxia]	0	0		0	0	-
TRINITY_DN10918_c0_g1_i1	protein yellow-like isoform X1 [Aphis gossypii]	0	0	Major royal jelly protein	0	0	-
TRINITY_DN2210_c0_g1_i1	protein yellow-like [Belonocnema kinseyi]	P:GO:0042438; P:GO:0060179	P:melanin biosynthetic process; P:male mating behavior	Major royal jelly protein	0	0	-
TRINITY_7899_c0_g1_i1	protein yellow-like [Belonocnema kinseyi]	P:GO:0042438; P:GO:0060179	P:melanin biosynthetic process; P:male mating behavior	Major royal jelly protein	0	0	-
TRINITY_7234_c0_g1_i1	protein Wnt-2 [Myzus persicae]	P:GO:0030182; P:GO:0045165; P:GO:0046330; P:GO:0060070; F:GO:0005109; F:GO:0005125; C:GO:0005615; C:GO:0016020	P:neuron differentiation; P:cell fate commitment; P:positive regulation of JNK cascade; P:canonical Wnt signaling pathway; F:frizzled binding; F:cytokine activity; C:extracellular space; C:membrane	wnt family	0	0	-
TRINITY_231_c0_g1_i1	protein Wnt-1-like [Aedes albopictus]	P:GO:0016055; P:GO:0048699; F:GO:0005102; C:GO:0005576	P:Wnt signaling pathway; P:generation of neurons; F:signaling receptor binding; C:extracellular region	wnt family	0	0	-
TRINITY_DN3886_c0_g2_i1	protein unc-50 homolog A [Diuraphis noxia]	C:GO:0016020	C:membrane	UNC-50 family	0	0	-
TRINITY_DN1215_c0_g1_i1	protein twisted gastrulation [Myzus persicae]	0	0	Twisted gastrulation (Tsg) protein conserved region	0	0	-
TRINITY_DN1215_c0_g1_i2	protein twisted gastrulation [Myzus persicae]	0	0	Twisted gastrulation (Tsg) protein conserved region	0	0	-
TRINITY_DN34003_c0_g1_i1	protein takeout-like [Sipha flava]	C:GO:0016020	C:membrane	Haemolymph juvenile hormone binding protein (JHBP)	0	0	-
TRINITY_5805_c2_g1_i1	protein takeout-like [Sipha flava]	C:GO:0016020	C:membrane	Haemolymph juvenile hormone binding protein (JHBP)	0	0	-
TRINITY_6453_c0_g1_i1	protein takeout-like [Myzus persicae]	C:GO:0016020	C:membrane	Haemolymph juvenile hormone binding protein (JHBP)	0	0	-
TRINITY_DN35_c0_g1_i1	protein takeout-like [Myzus persicae]	0	0	Haemolymph juvenile hormone binding protein (JHBP)	0	0	-
TRINITY_DN35_c0_g1_i2	protein takeout-like [Myzus persicae]	0	0	Haemolymph juvenile hormone binding protein (JHBP)	0	0	-
TRINITY_DN20811_c0_g1_i2	protein takeout-like [Myzus persicae]	0	0	Haemolymph juvenile hormone binding protein (JHBP)	0	0	-
TRINITY_5817_c0_g1_i1	protein takeout-like [Myzus persicae]	0	0	Haemolymph juvenile hormone binding protein (JHBP)	0	0	-
TRINITY_9201_c0_g1_i1	protein takeout-like [Myzus persicae]	0	0	Haemolymph juvenile hormone binding protein (JHBP)	0	0	-
TRINITY_DN5374_c0_g1_i3	protein takeout-like [Melanaphis sacchari]	0	0	Haemolymph juvenile hormone binding protein (JHBP)	0	0	-
TRINITY_DN4910_c0_g2_i4	protein takeout-like [Diuraphis noxia]	C:GO:0016020	C:membrane	Haemolymph juvenile hormone binding protein (JHBP)	0	0	-
TRINITY_5805_c1_g1_i1	protein takeout-like [Diuraphis noxia]	C:GO:0016020	C:membrane	Haemolymph juvenile hormone binding protein (JHBP)	0	0	-
TRINITY_DN731_c0_g1_i1	protein takeout [Diuraphis noxia]	0	0	Haemolymph juvenile hormone binding protein (JHBP)	0	0	-
TRINITY_DN731_c0_g1_i2	protein takeout [Diuraphis noxia]	0	0	Haemolymph juvenile hormone binding protein (JHBP)	0	0	-
TRINITY_DN721_c0_g2_i1	protein takeout	0	0	Haemolymph juvenile hormone binding protein (JHBP)	0	0	-
TRINITY_6589_c0_g1_i1	protein takeout	0	0	Haemolymph juvenile hormone binding protein (JHBP)	0	0	-
TRINITY_4456_c3_g1_i1	protein still life, isoform SIF type 1 isoform X1 [Acyrthosiphon pisum]	P:GO:0007264; P:GO:0090630; F:GO:0005085	P:small GTPase mediated signal transduction; P:activation of GTPase activity; F:guanyl-nucleotide exchange factor activity	T-lymphoma invasion and metastasis CC-Ex domain	0	0	-
TRINITY_DN1076_c0_g2_i1	protein SSXT-like [Diuraphis noxia]	C:GO:0000428	C:DNA-directed RNA polymerase complex		0	0	-
TRINITY_8770_c0_g1_i1	protein spaetzle 4 isoform X2 [Myzus persicae]	C:GO:0005615	C:extracellular space	Spaetzle	0	0	-
TRINITY_DN33_c1_g2_i7	protein slit-like [Myzus persicae]	P:GO:0007399; P:GO:0009653; P:GO:0016043; P:GO:0030154; P:GO:0040011; P:GO:0048513; F:GO:0005509; C:GO:0005576; C:GO:0071944	P:nervous system development; P:anatomical structure morphogenesis; P:cellular component organization; P:cell differentiation; P:locomotion; P:animal organ development; F:calcium ion binding; C:extracellular region; C:cell periphery	Leucine rich repeat	0	0	-
TRINITY_DN33_c1_g2_i5	protein slit [Diuraphis noxia]	P:GO:0007399; P:GO:0009653; P:GO:0016043; P:GO:0030154; P:GO:0040011; P:GO:0048513; F:GO:0005509; C:GO:0005576; C:GO:0071944	P:nervous system development; P:anatomical structure morphogenesis; P:cellular component organization; P:cell differentiation; P:locomotion; P:animal organ development; F:calcium ion binding; C:extracellular region; C:cell periphery	Leucine rich repeat N-terminal domain	0	0	-
TRINITY_DN33_c1_g2_i3	protein slit [Diuraphis noxia]	P:GO:0007399; P:GO:0009653; P:GO:0016043; P:GO:0030154; P:GO:0040011; P:GO:0048513; F:GO:0005509; C:GO:0005576; C:GO:0071944	P:nervous system development; P:anatomical structure morphogenesis; P:cellular component organization; P:cell differentiation; P:locomotion; P:animal organ development; F:calcium ion binding; C:extracellular region; C:cell periphery	Leucine rich repeat N-terminal domain	0	0	-
TRINITY_7578_c2_g1_i2	protein shifted isoform X3 [Zootermopsis nevadensis]	-	C:membrane	EGF-like domain	0	0	0
TRINITY_7578_c2_g1_i3	protein shifted isoform X3 [Zootermopsis nevadensis]	C:GO:0016020	C:membrane	WIF domain	0	0	-
TRINITY_DN463_c2_g5_i1	protein sel-1 homolog 1 [Melanaphis sacchari]	C:GO:0016020	C:membrane	Sel1 repeat	0	0	dnx04141:Protein processing in endoplasmic reticulum,
TRINITY_2449_c0_g1_i1	protein sel-1 homolog 1 [Melanaphis sacchari]	C:GO:0016020	C:membrane	Sel1 repeat	0	0	-
TRINITY_DN4463_c0_g4_i1	protein retroactive precursor [Acyrthosiphon pisum]	P:GO:0032222; P:GO:0045187; P:GO:1903818; F:GO:0034235; C:GO:0005886	P:regulation of synaptic transmission, cholinergic; P:regulation of circadian sleep/wake cycle, sleep; P:positive regulation of voltage-gated potassium channel activity; F:GPI anchor binding; C:plasma membrane	Sleepless protein	0	0	-
TRINITY_3603_c0_g1_i1	protein retroactive precursor	P:GO:0032222; P:GO:0045187; P:GO:1903818; F:GO:0034235; C:GO:0005886	P:regulation of synaptic transmission, cholinergic; P:regulation of circadian sleep/wake cycle, sleep; P:positive regulation of voltage-gated potassium channel activity; F:GPI anchor binding; C:plasma membrane	Sleepless protein	0	0	-
TRINITY_8232_c1_g1_i4	protein quiver-like isoform X1 [Rhopalosiphum maidis]	P:GO:0032222; P:GO:0045187; P:GO:1903818; F:GO:0034235; C:GO:0005886	P:regulation of synaptic transmission, cholinergic; P:regulation of circadian sleep/wake cycle, sleep; P:positive regulation of voltage-gated potassium channel activity; F:GPI anchor binding; C:plasma membrane	Sleepless protein	0	0	-
TRINITY_6705_c8_g1_i2	protein quiver-like [Myzus persicae]	P:GO:0032222; P:GO:0045187; P:GO:1903818; F:GO:0034235; C:GO:0005886	P:regulation of synaptic transmission, cholinergic; P:regulation of circadian sleep/wake cycle, sleep; P:positive regulation of voltage-gated potassium channel activity; F:GPI anchor binding; C:plasma membrane	Sleepless protein	0	0	-
TRINITY_8232_c1_g1_i1	protein quiver isoform X5 [Diuraphis noxia]	P:GO:0032222; P:GO:0045187; P:GO:1903818; F:GO:0034235; C:GO:0005886	P:regulation of synaptic transmission, cholinergic; P:regulation of circadian sleep/wake cycle, sleep; P:positive regulation of voltage-gated potassium channel activity; F:GPI anchor binding; C:plasma membrane	Sleepless protein	0	0	-
TRINITY_DN39869_c0_g1_i1	protein quiver	P:GO:0032222; P:GO:0045187; P:GO:1903818; F:GO:0034235; C:GO:0005886	P:regulation of synaptic transmission, cholinergic; P:regulation of circadian sleep/wake cycle, sleep; P:positive regulation of voltage-gated potassium channel activity; F:GPI anchor binding; C:plasma membrane	Sleepless protein	0	0	-
TRINITY_4203_c0_g1_i1	protein pygopus [Myzus persicae]	0	0		0	0	-
TRINITY_5433_c2_g1_i1	protein pfc0760c-like isoform x3	0	0		0	0	-
TRINITY_561_c0_g1_i2	protein pfc0760c-like isoform x2	P:GO:0006468; F:GO:0004672; F:GO:0005524; C:GO:0016020	P:protein phosphorylation; F:protein kinase activity; F:ATP binding; C:membrane		EC:2.7.1	Transferring phosphorus-containing groups	-
TRINITY_9622_c0_g1_i1	protein NDNF-like [Melanaphis sacchari]	C:GO:0005576	C:extracellular region	Neuron-derived Neurotrophic Factor C-terminal	0	0	-
TRINITY_DN8_c4_g1_i1	protein mesh isoform X2 [Diuraphis noxia]	P:GO:0007160; C:GO:0016020	P:cell-matrix adhesion; C:membrane		0	0	-
TRINITY_DN6289_c1_g1_i3	protein melted isoform X1 [Diuraphis noxia]	0	0		0	0	-
TRINITY_DN35880_c0_g1_i1	protein madd-4 isoform X1 [Rhopalosiphum maidis]	P:GO:0030198; C:GO:0005576	P:extracellular matrix organization; C:extracellular region	Thrombospondin type 1 domain	0	0	-
TRINITY_DN1681_c1_g3_i1	protein henna [Diuraphis noxia]	P:GO:0006559; P:GO:0019293; F:GO:0004505; F:GO:0005506	P:L-phenylalanine catabolic process; P:tyrosine biosynthetic process, by oxidation of phenylalanine; F:phenylalanine 4-monooxygenase activity; F:iron ion binding	Biopterin-dependent aromatic amino acid hydroxylase	EC:1.14.16.1	Phenylalanine 4-monooxygenase	dnx00360:Phenylalanine metabolism,dnx00400:Phenylalanine, tyrosine and tryptophan biosynthesis,dnx00790:Folate biosynthesis,dnx01100:Metabolic pathways,dnx01230:Biosynthesis of amino acids,
TRINITY_DN1681_c1_g3_i2	protein henna [Diuraphis noxia]	P:GO:0006559; P:GO:0019293; F:GO:0004505; F:GO:0005506	P:L-phenylalanine catabolic process; P:tyrosine biosynthetic process, by oxidation of phenylalanine; F:phenylalanine 4-monooxygenase activity; F:iron ion binding	Biopterin-dependent aromatic amino acid hydroxylase	EC:1.14.16.1	Phenylalanine 4-monooxygenase	dnx00360:Phenylalanine metabolism,dnx00400:Phenylalanine, tyrosine and tryptophan biosynthesis,dnx00790:Folate biosynthesis,dnx01100:Metabolic pathways,dnx01230:Biosynthesis of amino acids,
TRINITY_8895_c4_g1_i2	protein halfway [Rhopalosiphum maidis]	C:GO:0016020	C:membrane		0	0	-
TRINITY_DN3587_c1_g1_i2	protein giant-lens [Diuraphis noxia]	0	0	Antagonist of EGFR signalling, Argos	0	0	dnx04013:MAPK signaling pathway - fly,dnx04320:Dorso-ventral axis formation,
TRINITY_DN4491_c0_g1_i3	protein eyes shut isoform X1 [Sipha flava]	P:GO:0009653; P:GO:0016043; P:GO:0030154; P:GO:0048513; F:GO:0005509	P:anatomical structure morphogenesis; P:cellular component organization; P:cell differentiation; P:animal organ development; F:calcium ion binding	Laminin G domain	0	0	-
TRINITY_3841_c0_g1_i1	protein eva-1 homolog C isoform X2 [Myzus persicae]	F:GO:0030246; C:GO:0016020	F:carbohydrate binding; C:membrane	Galactose binding lectin domain	0	0	-
TRINITY_3841_c0_g1_i2	protein eva-1 homolog C isoform X1 [Myzus persicae]	F:GO:0030246; C:GO:0016020	F:carbohydrate binding; C:membrane	Galactose binding lectin domain	0	0	-
TRINITY_2458_c0_g1_i1	protein ERGIC-53 [Myzus persicae]	P:GO:0006888; F:GO:0005537; C:GO:0005737; C:GO:0016020	P:endoplasmic reticulum to Golgi vesicle-mediated transport; F:mannose binding; C:cytoplasm; C:membrane	Legume-like lectin family	0	0	-
TRINITY_DN956_c0_g1_i2	protein eiger [Acyrthosiphon pisum]	P:GO:0006955; P:GO:0007165; F:GO:0005125; F:GO:0005164; C:GO:0005615; C:GO:0016020	P:immune response; P:signal transduction; F:cytokine activity; F:tumor necrosis factor receptor binding; C:extracellular space; C:membrane	TNF(Tumour Necrosis Factor) family	0	0	-
TRINITY_1340_c0_g1_i1	protein eiger	P:GO:0006955; P:GO:0007165; F:GO:0005125; F:GO:0005164; C:GO:0005615; C:GO:0016020	P:immune response; P:signal transduction; F:cytokine activity; F:tumor necrosis factor receptor binding; C:extracellular space; C:membrane	TNF(Tumour Necrosis Factor) family	0	0	-
TRINITY_5798_c1_g1_i1	protein draper [Acyrthosiphon pisum]	P:GO:0016043; P:GO:0048468; P:GO:0048513; P:GO:0048731; C:GO:0016020	P:cellular component organization; P:cell development; P:animal organ development; P:system development; C:membrane	Laminin EGF domain	0	0	-
TRINITY_65_c0_g1_i1	protein disulfide-isomerase A6 homolog [Myzus persicae]	F:GO:0003756; C:GO:0005783	F:protein disulfide isomerase activity; C:endoplasmic reticulum	Thioredoxin	EC:5.3.4.1	Protein disulfide-isomerase	-
TRINITY_DN178_c0_g1_i1	protein disulfide-isomerase A6 [Diuraphis noxia]	F:GO:0003756; C:GO:0005783	F:protein disulfide isomerase activity; C:endoplasmic reticulum	Thioredoxin	EC:5.3.4.1	Protein disulfide-isomerase	dnx04141:Protein processing in endoplasmic reticulum,
TRINITY_6438_c6_g1_i1	protein disulfide-isomerase A3 [Myzus persicae]	F:GO:0003756; C:GO:0005788	F:protein disulfide isomerase activity; C:endoplasmic reticulum lumen	Thioredoxin-like domain	EC:5.3.4.1	Protein disulfide-isomerase	-
TRINITY_DN4918_c0_g1_i1	protein disulfide-isomerase A3 [Diuraphis noxia]	F:GO:0003756; C:GO:0005788	F:protein disulfide isomerase activity; C:endoplasmic reticulum lumen	Thioredoxin-like domain	EC:5.3.4.1	Protein disulfide-isomerase	dnx04141:Protein processing in endoplasmic reticulum,
TRINITY_DN2000_c0_g3_i1	protein D3-like [Diuraphis noxia]	0	0	Phosphatidylethanolamine-binding protein	0	0	-
TRINITY_3294_c1_g1_i1	protein CYR61 isoform X2 [Acyrthosiphon pisum]	P:GO:0007165; C:GO:0005576	P:signal transduction; C:extracellular region	von Willebrand factor type C domain	0	0	api04310:Wnt signaling pathway,
TRINITY_DN34688_c0_g1_i1	protein crumbs-like [Aphis gossypii]	0	0	EGF-like domain	0	0	-
TRINITY_DN1540_c0_g1_i1	protein cereblon homolog isoform X2 [Myzus persicae]	F:GO:0046872	F:metal ion binding	Yippee zinc-binding/DNA-binding /Mis18, centromere assembly	0	0	-
TRINITY_2843_c0_g1_i1	protein cbg25024	0	0		0	0	-
TRINITY_DN34362_c0_g1_i1	protein canopy-1 [Diuraphis noxia]	0	0	TLR4 regulator and MIR-interacting MSAP	0	0	-
TRINITY_5580_c6_g1_i1	protein canopy 4 [Myzus persicae]	F:GO:0005102	F:signaling receptor binding	TLR4 regulator and MIR-interacting MSAP	0	0	-
TRINITY_DN34768_c0_g1_i1	protein ALP1-like [Teleopsis dalmanni]	F:GO:0016787; F:GO:0046872; C:GO:0005634	F:hydrolase activity; F:metal ion binding; C:nucleus	DDE superfamily endonuclease	0	0	-
TRINITY_DN1234_c0_g1_i2	protein 5NUC-like [Melanaphis sacchari]	P:GO:0009166; F:GO:0000166; F:GO:0016787	P:nucleotide catabolic process; F:nucleotide binding; F:hydrolase activity	Calcineurin-like phosphoesterase	EC:3	Hydrolases	-
TRINITY_6581_c0_g1_i1	protein 5NUC-like [Diuraphis noxia]	-	P:nucleotide catabolic process; F:nucleotide binding; F:hydrolase activity	Calcineurin-like phosphoesterase	EC:3	Hydrolases	0
TRINITY_8663_c1_g1_i3	prosaposin isoform X2 [Aphis gossypii]	0	0	Saposin-like type B, region 2	0	0	-
TRINITY_4918_c0_g1_i4	proline-rich extensin-like protein EPR1 [Myzus persicae]	0	0	Zona pellucida-like domain	0	0	-
TRINITY_1311_c1_g1_i2	proline and serine-rich protein 1-like [Myzus persicae]	0	0		0	0	-
TRINITY_1311_c1_g1_i1	proline and serine-rich protein 1-like [Myzus persicae]	0	0		0	0	-
TRINITY_DN81_c0_g2_i1	prolactin-releasing peptide receptor [Rhopalosiphum maidis]	P:GO:0007186; F:GO:0004930; C:GO:0016020	P:G protein-coupled receptor signaling pathway; F:G protein-coupled receptor activity; C:membrane	7 transmembrane receptor (rhodopsin family)	0	0	-
TRINITY_1594_c0_g1_i2	proclotting enzyme-like isoform X2 [Myzus persicae]	P:GO:0006508; F:GO:0004252	P:proteolysis; F:serine-type endopeptidase activity	Trypsin	EC:3.4.21	Acting on peptide bonds (peptidases)	-
TRINITY_DN3950_c0_g1_i3	proclotting enzyme-like isoform X1 [Diuraphis noxia]	P:GO:0006508; F:GO:0004252	P:proteolysis; F:serine-type endopeptidase activity	Trypsin	EC:3.4.21	Acting on peptide bonds (peptidases)	-
TRINITY_DN636_c0_g1_i1	proclotting enzyme-like [Diuraphis noxia]	P:GO:0006508; F:GO:0004252; F:GO:0008233; F:GO:0008236; F:GO:0016787	P:proteolysis; F:serine-type endopeptidase activity; F:peptidase activity; F:serine-type peptidase activity; F:hydrolase activity		0	0	-
TRINITY_DN636_c0_g1_i2	proclotting enzyme-like [Diuraphis noxia]	P:GO:0006508; F:GO:0004252; F:GO:0008233; F:GO:0008236; F:GO:0016787	P:proteolysis; F:serine-type endopeptidase activity; F:peptidase activity; F:serine-type peptidase activity; F:hydrolase activity		0	0	-
TRINITY_DN4193_c0_g1_i3	probable uridine nucleosidase 1 isoform X1 [Myzus persicae]	0	0	Inosine-uridine preferring nucleoside hydrolase	0	0	-
TRINITY_2084_c0_g1_i3	probable uridine nucleosidase 1 isoform X1 [Myzus persicae]	0	0	Inosine-uridine preferring nucleoside hydrolase	0	0	-
TRINITY_DN27617_c0_g1_i1	probable ubiquitin carboxyl-terminal hydrolase FAF-X [Diuraphis noxia]	0	0	Ubiquitin carboxyl-terminal hydrolase	0	0	-
TRINITY_DN981_c0_g1_i2	probable serine threonine-protein kinase clka	F:GO:0008061; C:GO:0005576	F:chitin binding; C:extracellular region	Chitin binding Peritrophin-A domain	0	0	-
TRINITY_DN130_c0_g1_i1	probable RNA-binding protein CG14230 [Myzus persicae]	0	0	Nucleoside diphosphate kinase	0	0	-
TRINITY_DN2898_c0_g2_i1	probable phospholipid hydroperoxide glutathione peroxidase isoform X2 [Melanaphis sacchari]	P:GO:0006979; P:GO:0098869; F:GO:0004602; C:GO:0016020	P:response to oxidative stress; P:cellular oxidant detoxification; F:glutathione peroxidase activity; C:membrane	Glutathione peroxidase	EC:1.11.1.9	Glutathione peroxidase	-
TRINITY_8066_c0_g1_i2	probable inactive protein kinase ddb_g0270444	0	0		0	0	-
TRINITY_9626_c0_g1_i1	probable gpi-anchored adhesin-like protein pga55	0	0		0	0	-
TRINITY_DN5561_c0_g1_i2	probable G-protein coupled receptor Mth-like 3 [Myzus persicae]	P:GO:0007166; P:GO:0007186; F:GO:0004930; C:GO:0016020	P:cell surface receptor signaling pathway; P:G protein-coupled receptor signaling pathway; F:G protein-coupled receptor activity; C:membrane		0	0	-
TRINITY_6170_c0_g1_i1	probable G-protein coupled receptor Mth-like 3 [Myzus persicae]	P:GO:0007166; P:GO:0007186; F:GO:0004930; C:GO:0016020	P:cell surface receptor signaling pathway; P:G protein-coupled receptor signaling pathway; F:G protein-coupled receptor activity; C:membrane		0	0	-
TRINITY_6170_c0_g2_i1	probable G-protein coupled receptor Mth-like 3 [Myzus persicae]	P:GO:0007166; P:GO:0007186; F:GO:0004930; C:GO:0016020	P:cell surface receptor signaling pathway; P:G protein-coupled receptor signaling pathway; F:G protein-coupled receptor activity; C:membrane		0	0	-
TRINITY_DN3007_c0_g1_i1		P:GO:0005975; F:GO:0004567	P:carbohydrate metabolic process; F:beta-mannosidase activity	probable beta-mannosidase	EC:3.2.1.25	Beta-mannosidase	-
TRINITY_DN3007_c0_g1_i8		P:GO:0005975; F:GO:0004567	P:carbohydrate metabolic process; F:beta-mannosidase activity	probable beta-mannosidase	EC:3.2.1.25	Beta-mannosidase	-
TRINITY_DN3007_c0_g1_i4		P:GO:0005975; F:GO:0004567	P:carbohydrate metabolic process; F:beta-mannosidase activity	probable beta-mannosidase	EC:3.2.1.25	Beta-mannosidase	-
TRINITY_5474_c0_g1_i2	probable basic-leucine zipper transcription factor q isoform x1	F:GO:0008061; C:GO:0005576	F:chitin binding; C:extracellular region		0	0	-
TRINITY_DN2603_c0_g1_i1	probable basic-leucine zipper transcription factor I [Diuraphis noxia]	0	0		0	0	-
TRINITY_DN8408_c0_g1_i1	probable asparagine--tRNA ligase, mitochondrial [Lytechinus variegatus]	P:GO:0006421; F:GO:0000166; F:GO:0004816; C:GO:0005739	P:asparaginyl-tRNA aminoacylation; F:nucleotide binding; F:asparagine-tRNA ligase activity; C:mitochondrion	tRNA synthetases class II (D, K and N)	EC:6.1.1.22	Asparagine--tRNA ligase	-
TRINITY_DN1841_c0_g1_i2	pro-resilin-like [Diuraphis noxia]	F:GO:0042302	F:structural constituent of cuticle	Insect cuticle protein	0	0	-
TRINITY_DN6987_c0_g1_i1	prisilkin-39-like [Diuraphis noxia]	F:GO:0005198; F:GO:0042302	F:structural molecule activity; F:structural constituent of cuticle		0	0	-
TRINITY_8949_c0_g1_i3	prenylcysteine oxidase 1 [Acyrthosiphon pisum]	P:GO:0030328; F:GO:0001735	P:prenylcysteine catabolic process; F:prenylcysteine oxidase activity	Small acidic protein family	EC:1.8.3.5	Prenylcysteine oxidase	-
TRINITY_8949_c0_g1_i4	prenylcysteine oxidase 1 [Acyrthosiphon pisum]	P:GO:0030328; F:GO:0001735	P:prenylcysteine catabolic process; F:prenylcysteine oxidase activity	Small acidic protein family	EC:1.8.3.5	Prenylcysteine oxidase	-
TRINITY_8949_c0_g1_i7	prenylcysteine oxidase 1 [Acyrthosiphon pisum]	P:GO:0030328; F:GO:0001735	P:prenylcysteine catabolic process; F:prenylcysteine oxidase activity	Small acidic protein family	EC:1.8.3.5	Prenylcysteine oxidase	-
TRINITY_8949_c0_g1_i5	prenylcysteine oxidase 1 [Acyrthosiphon pisum]	P:GO:0030328; F:GO:0001735	P:prenylcysteine catabolic process; F:prenylcysteine oxidase activity	Prenylcysteine lyase	EC:1.8.3.5	Prenylcysteine oxidase	-
TRINITY_3996_c10_g1_i1	POU domain, class 6, transcription factor 2-like [Myzus persicae]	0	0	Domain of unknown function (DUF4786)	0	0	-
TRINITY_7338_c12_g1_i1	post-GPI attachment to proteins factor 3 [Myzus persicae]	P:GO:0006506; C:GO:0000139	P:GPI anchor biosynthetic process; C:Golgi membrane	Per1-like family	0	0	-
TRINITY_DN4431_c0_g1_i2	post-GPI attachment to proteins factor 3 [Acyrthosiphon pisum]	P:GO:0006506; C:GO:0000139	P:GPI anchor biosynthetic process; C:Golgi membrane	Per1-like family	0	0	-
TRINITY_4901_c9_g1_i1	polyadenylate-binding protein 1-B-like [Myzus persicae]	0	0		0	0	-
TRINITY_DN758_c0_g1_i1	pollen-specific leucine-rich repeat extensin-like protein 1 precursor [Acyrthosiphon pisum]	F:GO:0042302	F:structural constituent of cuticle	Insect cuticle protein	0	0	-
TRINITY_7775_c0_g1_i1	pollen-specific leucine-rich repeat extensin-like protein 1 precursor [Acyrthosiphon pisum]	-	F:structural constituent of cuticle	Insect cuticle protein	0	0	0
TRINITY_DN304_c0_g2_i1	pollen-specific leucine-rich repeat extensin-like protein 1 [Diuraphis noxia]	0	0		0	0	-
TRINITY_DN41458_c0_g1_i1	pollen-specific leucine-rich repeat extensin-like protein 1 [Acyrthosiphon pisum]	0	0		0	0	-
TRINITY_7568_c0_g1_i1	pollen-specific leucine-rich repeat extensin-like protein 1 [Acyrthosiphon pisum]	0	0		0	0	-
TRINITY_775_c2_g1_i2	pol-like protein	0	0		0	0	-
TRINITY_DN1061_c0_g1_i3	platelet-derived growth factor D-like isoform X1 [Rhopalosiphum maidis]	0	0	PDGF/VEGF domain	0	0	-
TRINITY_6398_c0_g1_i1	PIH1 domain-containing protein 1-like [Aphis gossypii]	0	0	PIH1 CS-like domain	0	0	-
TRINITY_DN3448_c0_g1_i1	phospholipase A2-like isoform X1 [Rhopalosiphum maidis]	P:GO:0006644; P:GO:0050482; F:GO:0004623; C:GO:0005576	P:phospholipid metabolic process; P:arachidonic acid secretion; F:phospholipase A2 activity; C:extracellular region	Phospholipase A2	EC:3.1.1.4	Phospholipase A(2)	-
TRINITY_DN1405_c0_g1_i2	phospholipase A2-like isoform X1 [Acyrthosiphon pisum]	P:GO:0006644; P:GO:0050482; F:GO:0004623; C:GO:0005576	P:phospholipid metabolic process; P:arachidonic acid secretion; F:phospholipase A2 activity; C:extracellular region	Phospholipase A2	EC:3.1.1.4	Phospholipase A(2)	-
TRINITY_6361_c10_g1_i1	phosphatidylethanolamine-binding protein homolog F40A3.3 isoform X2 [Acyrthosiphon pisum]	0	0	Phosphatidylethanolamine-binding protein	0	0	-
TRINITY_6225_c0_g1_i1	pheromone-binding protein-related protein 6-like [Myzus persicae]	F:GO:0005549	F:odorant binding	PBP/GOBP family	0	0	-
TRINITY_DN1604_c0_g1_i2	peroxisomal targeting signal 2 receptor [Melanaphis sacchari]	P:GO:0016558; F:GO:0005053; C:GO:0005777	P:protein import into peroxisome matrix; F:peroxisome matrix targeting signal-2 binding; C:peroxisome	WD domain, G-beta repeat	0	0	-
TRINITY_1017_c0_g1_i2	peroxisomal acyl-coenzyme A oxidase 3 isoform X3 [Acyrthosiphon pisum]	0	0	Acyl-CoA oxidase	0	0	-
TRINITY_4419_c0_g1_i3	peroxiredoxin-2-like [Diuraphis noxia]	0	0	Ras family	0	0	-
TRINITY_DN5372_c0_g1_i2	peroxidase-like isoform X2 [Acyrthosiphon pisum]	P:GO:0006979; P:GO:0098869; F:GO:0004601; F:GO:0020037	P:response to oxidative stress; P:cellular oxidant detoxification; F:peroxidase activity; F:heme binding	Animal haem peroxidase	0	0	-
TRINITY_DN2588_c0_g1_i3	peroxidase-like [Rhopalosiphum maidis]	P:GO:0006979; P:GO:0048477; P:GO:0098869; F:GO:0004601; F:GO:0020037; C:GO:0042600	P:response to oxidative stress; P:oogenesis; P:cellular oxidant detoxification; F:peroxidase activity; F:heme binding; C:egg chorion	Animal haem peroxidase	EC:1.11.1	Acting on a peroxide as acceptor	-
TRINITY_DN585_c0_g2_i1	peroxidase-like [Myzus persicae]	P:GO:0006979; P:GO:0098869; F:GO:0004601; F:GO:0020037	P:response to oxidative stress; P:cellular oxidant detoxification; F:peroxidase activity; F:heme binding	Animal haem peroxidase	EC:1.11.1	Acting on a peroxide as acceptor	-
TRINITY_1854_c3_g1_i2	peroxidase-like [Myzus persicae]	P:GO:0006979; P:GO:0048477; P:GO:0098869; F:GO:0004601; F:GO:0020037	P:response to oxidative stress; P:oogenesis; P:cellular oxidant detoxification; F:peroxidase activity; F:heme binding	Animal haem peroxidase	EC:1.11.1	Acting on a peroxide as acceptor	-
TRINITY_DN174_c0_g1_i2	perlucin isoform X2 [Acyrthosiphon pisum]	0	0	Lectin C-type domain	0	0	-
TRINITY_DN1030_c0_g3_i2	peritrophin-1-like [Diuraphis noxia]	F:GO:0008061; C:GO:0005576	F:chitin binding; C:extracellular region	Chitin binding Peritrophin-A domain	0	0	-
TRINITY_DN4400_c0_g1_i2	peritrophin-1 [Diuraphis noxia]	F:GO:0008061; C:GO:0005576	F:chitin binding; C:extracellular region	Chitin binding Peritrophin-A domain	0	0	-
TRINITY_DN4400_c0_g1_i1	peritrophin-1 [Diuraphis noxia]	F:GO:0008061; C:GO:0005576	F:chitin binding; C:extracellular region	Chitin binding Peritrophin-A domain	0	0	-
TRINITY_9393_c2_g1_i1	peptidylglycine alpha-hydroxylating monooxygenase [Myzus persicae]	P:GO:0006518; F:GO:0004504; F:GO:0005507; C:GO:0016020	P:peptide metabolic process; F:peptidylglycine monooxygenase activity; F:copper ion binding; C:membrane	Copper type II ascorbate-dependent monooxygenase, N-terminal domain	EC:1.14.17.3	Peptidylglycine monooxygenase	-
TRINITY_DN388_c0_g1_i3	peptidylglycine alpha-hydroxylating monooxygenase [Myzus persicae]	P:GO:0006518; F:GO:0004504; F:GO:0005507; C:GO:0016020	P:peptide metabolic process; F:peptidylglycine monooxygenase activity; F:copper ion binding; C:membrane	Copper type II ascorbate-dependent monooxygenase, N-terminal domain	EC:1.14.17.3	Peptidylglycine monooxygenase	-
TRINITY_DN29899_c0_g1_i1	peptidyl-prolyl cis-trans isomerase 5-like [Amphibalanus amphitrite]	P:GO:0000413; P:GO:0006457; F:GO:0003755	P:protein peptidyl-prolyl isomerization; P:protein folding; F:peptidyl-prolyl cis-trans isomerase activity	Cyclophilin type peptidyl-prolyl cis-trans isomerase/CLD	EC:5.2.1.8	Peptidylprolyl isomerase	-
TRINITY_6181_c2_g1_i1	peptidyl-alpha-hydroxyglycine alpha-amidating lyase 2-like [Myzus persicae]	P:GO:0006518; F:GO:0004598; F:GO:0046872; C:GO:0016020	P:peptide metabolic process; F:peptidylamidoglycolate lyase activity; F:metal ion binding; C:membrane	NHL repeat	EC:4.3.2.5	Peptidylamidoglycolate lyase	-
TRINITY_DN30680_c0_g1_i1	peptidoglycan-associated lipoprotein-like [Mercenaria mercenaria]	C:GO:0016020; C:GO:0016020	C:membrane; C:membrane	Outer membrane protein beta-barrel domain	0	0	-
TRINITY_DN4132_c0_g1_i1	peptidoglycan-associated lipoprotein-like [Mercenaria mercenaria]	C:GO:0016020	C:membrane	OmpA family	0	0	-
TRINITY_DN33243_c0_g1_i1	peptidase inhibitor 16-like [Mizuhopecten yessoensis]	C:GO:0005576; C:GO:0005615	C:extracellular region; C:extracellular space	Cysteine-rich secretory protein family	0	0	-
TRINITY_DN4335_c0_g1_i1	PDGF- and VEGF-related factor 1-like precursor [Acyrthosiphon pisum]	P:GO:0007165; F:GO:0008083; C:GO:0016020	P:signal transduction; F:growth factor activity; C:membrane	PDGF/VEGF domain	0	0	-
TRINITY_DN1061_c0_g1_i1	pdgf- and vegf-related factor 1-like precursor	P:GO:0007165; F:GO:0008083; C:GO:0016020	P:signal transduction; F:growth factor activity; C:membrane	PDGF/VEGF domain	0	0	-
TRINITY_4728_c0_g1_i1	pdgf- and vegf-related factor 1-like precursor	P:GO:0007165; F:GO:0008083; C:GO:0016020	P:signal transduction; F:growth factor activity; C:membrane	PDGF/VEGF domain	0	0	-
TRINITY_DN3084_c0_g3_i1	pathogenesis-related protein 5-like [Myzus persicae]	0	0	Thaumatin family	0	0	-
TRINITY_1854_c1_g1_i1	pathogenesis-related protein 5-like [Myzus persicae]	0	0	Thaumatin family	0	0	-
TRINITY_DN575_c0_g1_i2	paternally-expressed gene 3 protein-like isoform X2 [Rhopalosiphum maidis]	0	0		0	0	-
TRINITY_DN303_c0_g1_i3	paternally-expressed gene 3 protein-like [Diuraphis noxia]	F:GO:0042302	F:structural constituent of cuticle	Insect cuticle protein	0	0	-
TRINITY_DN26522_c0_g1_i1	partner of bursicon [Rhopalosiphum maidis]	P:GO:0007165; F:GO:0001664; F:GO:0005184; C:GO:0031395	P:signal transduction; F:G protein-coupled receptor binding; F:neuropeptide hormone activity; C:bursicon neuropeptide hormone complex		0	0	-
TRINITY_6953_c4_g1_i1	partner of bursicon [Rhopalosiphum maidis]	P:GO:0007165; F:GO:0001664; F:GO:0005184; C:GO:0031395	P:signal transduction; F:G protein-coupled receptor binding; F:neuropeptide hormone activity; C:bursicon neuropeptide hormone complex		0	0	-
TRINITY_7999_c0_g1_i1	papilin-like isoform X2 [Melanaphis sacchari]	0	0		0	0	-
TRINITY_DN2977_c0_g1_i1	papilin-like isoform X1 [Melanaphis sacchari]	0	0		0	0	-
TRINITY_DN122_c2_g1_i1	papilin-like [Diuraphis noxia]	0	0		0	0	-
TRINITY_DN21746_c0_g1_i1	papain inhibitor-like [Diuraphis noxia]	0	0	Lytic transglycolase	0	0	-
TRINITY_7775_c7_g1_i2	pancreatic triacylglycerol lipase isoform X1 [Myzus persicae]	P:GO:0006629; F:GO:0016298; C:GO:0005576	P:lipid metabolic process; F:lipase activity; C:extracellular region	Lipase	EC:3.1	Acting on ester bonds	-
TRINITY_3719_c0_g1_i1	pancreatic triacylglycerol lipase	P:GO:0006629; F:GO:0016298; C:GO:0005576	P:lipid metabolic process; F:lipase activity; C:extracellular region	Lipase	EC:3.1	Acting on ester bonds	-
TRINITY_DN2675_c0_g1_i2	pancreatic lipase-related protein 2-like [Diuraphis noxia]	P:GO:0006629; F:GO:0016298; C:GO:0005576	P:lipid metabolic process; F:lipase activity; C:extracellular region	Lipase	EC:3.1	Acting on ester bonds	-
TRINITY_DN2675_c0_g1_i1	pancreatic lipase-related protein 2-like [Diuraphis noxia]	P:GO:0006629; F:GO:0016298; C:GO:0005576	P:lipid metabolic process; F:lipase activity; C:extracellular region	Lipase	0	0	-
TRINITY_3231_c0_g1_i2	pancreatic lipase-related protein 2 [Acyrthosiphon pisum]	P:GO:0006629; F:GO:0016298; C:GO:0005576	P:lipid metabolic process; F:lipase activity; C:extracellular region	Lipase	EC:3.1	Acting on ester bonds	-
TRINITY_DN568_c0_g1_i3	palmitoyltransferase ZDHHC6-like [Myzus persicae]	P:GO:0019441; F:GO:0004061; F:GO:0019706; F:GO:0140439; C:GO:0005783; C:GO:0016020	P:tryptophan catabolic process to kynurenine; F:arylformamidase activity; F:protein-cysteine S-palmitoyltransferase activity; F:protein-cysteine S-stearoyltransferase activity; C:endoplasmic reticulum; C:membrane	Putative cyclase	EC:3.5.1.9; EC:2.3.1.225	Arylformamidase; Protein S-acyltransferase	-
TRINITY_5764_c0_g1_i6	palmitoyl-protein thioesterase 1 [Myzus persicae]	P:GO:0002084; F:GO:0008474	P:protein depalmitoylation; F:palmitoyl-(protein) hydrolase activity	Palmitoyl protein thioesterase	EC:3.1.2.22	Palmitoyl-protein hydrolase	-
TRINITY_5764_c0_g1_i3	palmitoyl-protein thioesterase 1 [Myzus persicae]	P:GO:0002084; F:GO:0008474	P:protein depalmitoylation; F:palmitoyl-(protein) hydrolase activity	Palmitoyl protein thioesterase	EC:3.1.2.22	Palmitoyl-protein hydrolase	-
TRINITY_5764_c0_g1_i1	palmitoyl-protein thioesterase 1 [Myzus persicae]	P:GO:0002084; F:GO:0008474	P:protein depalmitoylation; F:palmitoyl-(protein) hydrolase activity	Palmitoyl protein thioesterase	EC:3.1.2.22	Palmitoyl-protein hydrolase	-
TRINITY_5918_c0_g1_i3	oxysterol-binding protein-related protein 6-like isoform X1 [Myzus persicae]	P:GO:0006869; F:GO:0008289	P:lipid transport; F:lipid binding	Pleckstrin homology domain	0	0	-
TRINITY_5144_c2_g1_i4	oxidized low-density lipoprotein receptor 1 [Acyrthosiphon pisum]	0	0	Lectin C-type domain	0	0	-
TRINITY_DN4537_c0_g1_i2	out at first protein [Myzus persicae]	C:GO:0016020	C:membrane	Transcriptional regulator, Out at first	0	0	-
TRINITY_2989_c12_g1_i1	osiris 6-like precursor [Acyrthosiphon pisum]	C:GO:0016020	C:membrane	Protein of unknown function (DUF1676)	0	0	-
TRINITY_DN579_c0_g1_i1	osiris 21	C:GO:0016020	C:membrane	Protein of unknown function (DUF1676)	0	0	-
TRINITY_DN24_c4_g1_i1	osiris 21	C:GO:0016020	C:membrane	Protein of unknown function (DUF1676)	0	0	-
TRINITY_DN579_c0_g1_i2	osiris 21	C:GO:0016020	C:membrane	Protein of unknown function (DUF1676)	0	0	-
TRINITY_2989_c16_g1_i1	osiris 10-like protein	C:GO:0016020	C:membrane	Protein of unknown function (DUF1676)	0	0	-
TRINITY_DN2691_c0_g1_i1	ornithine aminotransferase, mitochondrial-like [Onthophagus taurus]	P:GO:0000413; P:GO:0055129; P:GO:0061077; F:GO:0003755; F:GO:0003824; F:GO:0004587; F:GO:0008483; F:GO:0016740; F:GO:0016853; F:GO:0030170; C:GO:0005737	P:protein peptidyl-prolyl isomerization; P:L-proline biosynthetic process; P:chaperone-mediated protein folding; F:peptidyl-prolyl cis-trans isomerase activity; F:catalytic activity; F:ornithine-oxo-acid transaminase activity; F:transaminase activity; F:transferase activity; F:isomerase activity; F:pyridoxal phosphate binding; C:cytoplasm	Major Facilitator Superfamily	0	0	-
TRINITY_DN38479_c0_g1_i1	origin recognition complex subunit 1-like [Diuraphis noxia]	F:GO:0016614; F:GO:0050660	F:oxidoreductase activity, acting on CH-OH group of donors; F:flavin adenine dinucleotide binding		EC:1.1	Acting on the CH-OH group of donors	-
TRINITY_DN1190_c0_g1_i2	orcokinin peptides type A isoform X2 [Acyrthosiphon pisum]	0	0		0	0	-
TRINITY_7986_c0_g1_i1	one cut domain family member 3-like	0	0	Domain of unknown function (DUF4816)	0	0	-
TRINITY_DN2921_c4_g2_i1	odorant-binding protein 9 precursor [Acyrthosiphon pisum]	F:GO:0005549	F:odorant binding	PBP/GOBP family	0	0	-
TRINITY_DN1241_c1_g1_i1	odorant-binding protein 5 precursor [Acyrthosiphon pisum]	F:GO:0005549	F:odorant binding		0	0	-
TRINITY_1267_c0_g1_i2	nucleoside diphosphate kinase-like isoform X2 [Myzus persicae]	P:GO:0006165; P:GO:0006183; P:GO:0006228; P:GO:0006241; F:GO:0004550; F:GO:0005524	P:nucleoside diphosphate phosphorylation; P:GTP biosynthetic process; P:UTP biosynthetic process; P:CTP biosynthetic process; F:nucleoside diphosphate kinase activity; F:ATP binding	Nucleoside diphosphate kinase	EC:2.7.4.6	Nucleoside-diphosphate kinase	-
TRINITY_DN38007_c0_g1_i1	nuclear pore membrane glycoprotein 210 [Myzus persicae]	C:GO:0016020	C:membrane		0	0	-
TRINITY_8658_c0_g1_i1	nuclear pore membrane glycoprotein 210 [Myzus persicae]	C:GO:0016020	C:membrane		0	0	-
TRINITY_840_c0_g1_i1	nuclear pore complex protein NUP62-like [Myzus persicae]	0	0		0	0	-
TRINITY_7946_c0_g1_i1	nuclear distribution protein nudE homolog 1 [Myzus persicae]	-	P:regulation of signal transduction; C:plasma membrane; C:collagen-containing extracellular matrix	NUDE protein, C-terminal conserved region	0	0	0
TRINITY_3912_c0_g1_i1	nose resistant to fluoxetine protein 6-like isoform X1 [Myzus persicae]	F:GO:0016747; C:GO:0016020	F:acyltransferase activity, transferring groups other than amino-acyl groups; C:membrane	Nose resistant-to-fluoxetine protein, N-terminal domain	EC:2.3.1	Acyltransferases	-
TRINITY_10079_c0_g1_i1	nose resistant to fluoxetine protein 6-like [Melanaphis sacchari]	F:GO:0016747; C:GO:0016020	F:acyltransferase activity, transferring groups other than amino-acyl groups; C:membrane	Nose resistant-to-fluoxetine protein, N-terminal domain	EC:2.3.1	Acyltransferases	-
TRINITY_DN92_c2_g1_i1	noggin-like isoform X2 [Melanaphis sacchari]	P:GO:0030514; P:GO:0045596; P:GO:0051216; C:GO:0005576	P:negative regulation of BMP signaling pathway; P:negative regulation of cell differentiation; P:cartilage development; C:extracellular region	Noggin	0	0	dnx04350:TGF-beta signaling pathway,
TRINITY_DN92_c2_g1_i2	noggin-like isoform X2 [Melanaphis sacchari]	P:GO:0030514; P:GO:0045596; P:GO:0051216; C:GO:0005576	P:negative regulation of BMP signaling pathway; P:negative regulation of cell differentiation; P:cartilage development; C:extracellular region	Noggin	0	0	dnx04350:TGF-beta signaling pathway,
TRINITY_8590_c3_g2_i1	noggin-like isoform X2 [Melanaphis sacchari]	P:GO:0030514; P:GO:0045596; P:GO:0051216; C:GO:0005576	P:negative regulation of BMP signaling pathway; P:negative regulation of cell differentiation; P:cartilage development; C:extracellular region	Noggin	0	0	-
TRINITY_DN3997_c0_g1_i4	noggin [Acyrthosiphon pisum]	P:GO:0030514; P:GO:0045596; P:GO:0051216; C:GO:0005576	P:negative regulation of BMP signaling pathway; P:negative regulation of cell differentiation; P:cartilage development; C:extracellular region	Noggin	0	0	api04350:TGF-beta signaling pathway,
TRINITY_DN3997_c0_g1_i1	noggin [Acyrthosiphon pisum]	P:GO:0030514; P:GO:0045596; P:GO:0051216; C:GO:0005576	P:negative regulation of BMP signaling pathway; P:negative regulation of cell differentiation; P:cartilage development; C:extracellular region	Noggin	0	0	-
TRINITY_8639_c0_g1_i1	nidogen isoform X1 [Cryptotermes secundus]	P:GO:0007160; F:GO:0005509; C:GO:0005604; C:GO:0016020	P:cell-matrix adhesion; F:calcium ion binding; C:basement membrane; C:membrane	Nidogen-like	0	0	-
TRINITY_7713_c0_g1_i1	neuroplastin isoform X3 [Acyrthosiphon pisum]	P:GO:0007155; P:GO:0007411; C:GO:0005886	P:cell adhesion; P:axon guidance; C:plasma membrane	Immunoglobulin I-set domain	0	0	-
TRINITY_DN30489_c0_g1_i1	neuroplastin isoform X1 [Acyrthosiphon pisum]	P:GO:0007155; P:GO:0007411; C:GO:0005886	P:cell adhesion; P:axon guidance; C:plasma membrane	Immunoglobulin domain	0	0	-
TRINITY_DN8308_c0_g1_i2	neuropilin and tolloid-like protein 2 [Nilaparvata lugens]	P:GO:2000312; C:GO:0016020	P:regulation of kainate selective glutamate receptor activity; C:membrane	CUB domain	0	0	-
TRINITY_523_c1_g1_i2	neuropeptide-like precursor 1	0	0		0	0	-
TRINITY_523_c1_g1_i1	neuropeptide-like precursor 1	0	0		0	0	-
TRINITY_DN6265_c0_g1_i1	neuropeptide CCHamide-1 isoform X3 [Myzus persicae]	0	0		0	0	-
TRINITY_DN22173_c0_g3_i1	neuroligin- y-linked	C:GO:0016020	C:membrane	Carboxylesterase family	0	0	-
TRINITY_3356_c0_g1_i1	neurofilament heavy polypeptide-like	0	0		0	0	-
TRINITY_DN613_c0_g1_i4	neuroendocrine protein 7B2 isoform X1 [Acyrthosiphon pisum]	P:GO:0007218; C:GO:0005576; C:GO:0030141	P:neuropeptide signaling pathway; C:extracellular region; C:secretory granule	Neuroendocrine protein 7B2 precursor (Secretogranin V)	0	0	-
TRINITY_DN613_c0_g1_i5	neuroendocrine protein 7B2 isoform X1 [Acyrthosiphon pisum]	P:GO:0007218; C:GO:0005576; C:GO:0030141	P:neuropeptide signaling pathway; C:extracellular region; C:secretory granule	Neuroendocrine protein 7B2 precursor (Secretogranin V)	0	0	-
TRINITY_DN613_c0_g1_i1	neuroendocrine protein 7B2 isoform X1 [Acyrthosiphon pisum]	P:GO:0007218; C:GO:0005576; C:GO:0030141	P:neuropeptide signaling pathway; C:extracellular region; C:secretory granule	Neuroendocrine protein 7B2 precursor (Secretogranin V)	0	0	-
TRINITY_DN613_c0_g1_i2	neuroendocrine protein 7B2 isoform X1 [Acyrthosiphon pisum]	P:GO:0007218; C:GO:0005576; C:GO:0030141	P:neuropeptide signaling pathway; C:extracellular region; C:secretory granule	Neuroendocrine protein 7B2 precursor (Secretogranin V)	0	0	-
TRINITY_DN613_c0_g1_i7	neuroendocrine protein 7B2 isoform X1 [Acyrthosiphon pisum]	P:GO:0007218; C:GO:0005576; C:GO:0030141	P:neuropeptide signaling pathway; C:extracellular region; C:secretory granule	Neuroendocrine protein 7B2 precursor (Secretogranin V)	0	0	-
TRINITY_DN613_c0_g1_i9	neuroendocrine protein 7B2 isoform X1 [Acyrthosiphon pisum]	P:GO:0007218; C:GO:0005576; C:GO:0030141	P:neuropeptide signaling pathway; C:extracellular region; C:secretory granule	Neuroendocrine protein 7B2 precursor (Secretogranin V)	0	0	-
TRINITY_3142_c1_g1_i5	neuroendocrine protein 7B2 isoform X1 [Acyrthosiphon pisum]	P:GO:0007218; C:GO:0005576; C:GO:0030141	P:neuropeptide signaling pathway; C:extracellular region; C:secretory granule	Neuroendocrine protein 7B2 precursor (Secretogranin V)	0	0	-
TRINITY_3142_c1_g1_i6	neuroendocrine protein 7B2 isoform X1 [Acyrthosiphon pisum]	P:GO:0007218; C:GO:0005576; C:GO:0030141	P:neuropeptide signaling pathway; C:extracellular region; C:secretory granule	Neuroendocrine protein 7B2 precursor (Secretogranin V)	0	0	-
TRINITY_3142_c1_g1_i7	neuroendocrine protein 7B2 isoform X1 [Acyrthosiphon pisum]	P:GO:0007218; C:GO:0005576; C:GO:0030141	P:neuropeptide signaling pathway; C:extracellular region; C:secretory granule	Tetratricopeptide repeat	0	0	-
TRINITY_DN3762_c0_g1_i1	neuroendocrine convertase 1-like isoform X2 [Diaphorina citri]	F:GO:0008236	F:serine-type peptidase activity	Subtilase family	EC:3.4	Acting on peptide bonds (peptidases)	-
TRINITY_3803_c2_g1_i1	neuroendocrine convertase 1-like isoform X1 [Bemisia tabaci]	P:GO:0006508; F:GO:0004252	P:proteolysis; F:serine-type endopeptidase activity	Subtilase family	EC:3.4.21	Acting on peptide bonds (peptidases)	-
TRINITY_4003_c1_g1_i1	neural cell adhesion molecule 1-like [Diuraphis noxia]	P:GO:0009653; P:GO:0030154	P:anatomical structure morphogenesis; P:cell differentiation	Immunoglobulin I-set domain	0	0	-
TRINITY_DN9205_c0_g2_i1	neogenin isoform X4 [Diuraphis noxia]	P:GO:0009653; P:GO:0030154; C:GO:0016020	P:anatomical structure morphogenesis; P:cell differentiation; C:membrane		0	0	dnx04350:TGF-beta signaling pathway,
TRINITY_8551_c0_g1_i3	neogenin isoform X3 [Myzus persicae]	P:GO:0009653; P:GO:0030154; C:GO:0016020	P:anatomical structure morphogenesis; P:cell differentiation; C:membrane	Neogenin C-terminus	0	0	-
TRINITY_DN2757_c0_g1_i1	N6-adenosine-methyltransferase catalytic subunit-like [Rhopalosiphum maidis]	P:GO:0080009; F:GO:0016422; C:GO:0005634	P:mRNA methylation; F:mRNA (2'-O-methyladenosine-N6-)-methyltransferase activity; C:nucleus	MT-A70	EC:2.1.1.62	mRNA (2'-O-methyladenosine-N(6)-)-methyltransferase	-
TRINITY_6367_c0_g1_i1	N6-adenosine-methyltransferase 70 kDa subunit [Myzus persicae]	0	0	MT-A70	0	0	-
TRINITY_3610_c0_g1_i1	N-acetylglucosamine-6-phosphate deacetylase isoform X1 [Myzus persicae]	-	P:carbohydrate metabolic process; P:N-acetylglucosamine metabolic process; F:N-acetylglucosamine-6-phosphate deacetylase activity; F:metal ion binding; F:N-acetylgalactosamine-6-phosphate deacetylase activity	Amidohydrolase family	EC:3.5.1.25	N-acetylglucosamine-6-phosphate deacetylase	0
TRINITY_7439_c6_g1_i1	myosin-2-like [Myzus persicae]	0	0		0	0	-
TRINITY_5867_c3_g1_i1	myb-like protein U [Aphis gossypii]	0	0		0	0	-
TRINITY_DN4955_c0_g1_i1	myb-like protein p	0	0		0	0	-
TRINITY_2938_c2_g1_i2	multiple inositol polyphosphate phosphatase 1-like [Myzus persicae]	F:GO:0034417; F:GO:0052826	F:bisphosphoglycerate 3-phosphatase activity; F:inositol hexakisphosphate 2-phosphatase activity	Histidine phosphatase superfamily (branch 2)	EC:3.1.3.80; EC:3.1.3.62	2,3-bisphosphoglycerate 3-phosphatase; Multiple inositol-polyphosphate phosphatase	-
TRINITY_2938_c2_g1_i1	multiple inositol polyphosphate phosphatase 1-like [Myzus persicae]	F:GO:0034417; F:GO:0052826	F:bisphosphoglycerate 3-phosphatase activity; F:inositol hexakisphosphate 2-phosphatase activity	Histidine phosphatase superfamily (branch 2)	EC:3.1.3.80; EC:3.1.3.62	2,3-bisphosphoglycerate 3-phosphatase; Multiple inositol-polyphosphate phosphatase	-
TRINITY_DN1871_c0_g1_i2	multiple inositol polyphosphate phosphatase 1-like [Myzus persicae]	F:GO:0034417; F:GO:0052826	F:bisphosphoglycerate 3-phosphatase activity; F:inositol hexakisphosphate 2-phosphatase activity		EC:3.1.3.80; EC:3.1.3.62	2,3-bisphosphoglycerate 3-phosphatase; Multiple inositol-polyphosphate phosphatase	-
TRINITY_4984_c1_g1_i1	multiple inositol polyphosphate phosphatase 1-like [Aphis gossypii]	F:GO:0034417; F:GO:0052826	F:bisphosphoglycerate 3-phosphatase activity; F:inositol hexakisphosphate 2-phosphatase activity	Histidine phosphatase superfamily (branch 2)	EC:3.1.3.80; EC:3.1.3.62	2,3-bisphosphoglycerate 3-phosphatase; Multiple inositol-polyphosphate phosphatase	-
TRINITY_3643_c0_g1_i1	multiple coagulation factor deficiency protein 2-like isoform X3 [Zootermopsis nevadensis]	F:GO:0005509	F:calcium ion binding	EF-hand domain pair	0	0	-
TRINITY_DN922_c0_g1_i7	multiple coagulation factor deficiency protein 2 homolog [Rhopalosiphum maidis]	P:GO:0008202; F:GO:0005509; C:GO:0005789	P:steroid metabolic process; F:calcium ion binding; C:endoplasmic reticulum membrane	Erg28 like protein	0	0	-
TRINITY_DN922_c0_g1_i18	multiple coagulation factor deficiency protein 2 homolog [Rhopalosiphum maidis]	P:GO:0008202; C:GO:0005789	P:steroid metabolic process; C:endoplasmic reticulum membrane	Erg28 like protein	0	0	-
TRINITY_DN922_c0_g1_i23	multiple coagulation factor deficiency protein 2 homolog [Rhopalosiphum maidis]	P:GO:0008202; C:GO:0005789	P:steroid metabolic process; C:endoplasmic reticulum membrane	EF-hand domain pair	0	0	-
TRINITY_DN922_c0_g1_i9	multiple coagulation factor deficiency protein 2 homolog [Rhopalosiphum maidis]	P:GO:0006629; F:GO:0005509; C:GO:0005783; C:GO:0016020	P:lipid metabolic process; F:calcium ion binding; C:endoplasmic reticulum; C:membrane		0	0	-
TRINITY_DN922_c0_g1_i16	multiple coagulation factor deficiency protein 2 homolog [Rhopalosiphum maidis]	P:GO:0006629; C:GO:0005783; C:GO:0016020	P:lipid metabolic process; C:endoplasmic reticulum; C:membrane		0	0	-
TRINITY_DN2971_c0_g1_i8	multiple coagulation factor deficiency protein 2 homolog [Diuraphis noxia]	0	0		0	0	-
TRINITY_7662_c0_g1_i2	multidrug resistance-associated protein 1 isoform x1	0	0	ABC transporter transmembrane region	0	0	-
TRINITY_2354_c0_g1_i2	mucin-2 isoform X1 [Acyrthosiphon pisum]	0	0		0	0	-
TRINITY_DN2110_c0_g2_i5	modular serine protease-like isoform X1 [Melanaphis sacchari]	0	0	Trypsin	0	0	-
TRINITY_DN2110_c0_g2_i3	modular serine protease-like isoform X1 [Melanaphis sacchari]	0	0	Trypsin	0	0	-
TRINITY_7288_c0_g1_i2	modular serine protease-like isoform X1 [Melanaphis sacchari]	0	0	Trypsin	0	0	-
TRINITY_DN6724_c0_g3_i1	MKRN2 opposite strand protein [Diuraphis noxia]	0	0	Single domain von Willebrand factor type C	0	0	-
TRINITY_3898_c1_g1_i2	mitochondrial inner membrane protease subunit 1 isoform X2 [Myzus persicae]	P:GO:0006465; F:GO:0004252; C:GO:0005743	P:signal peptide processing; F:serine-type endopeptidase activity; C:mitochondrial inner membrane	Signal peptidase, peptidase S26	EC:3.4.21	Acting on peptide bonds (peptidases)	-
TRINITY_4456_c3_g1_i4	mitochondrial import inner membrane translocase subunit tim9	0	0		0	0	-
TRINITY_DN1681_c2_g1_i1	mitochondrial cardiolipin hydrolase-like [Aphis gossypii]	F:GO:0003824; C:GO:0016020	F:catalytic activity; C:membrane	PLD-like domain	0	0	-
TRINITY_DN1681_c2_g1_i2	mitochondrial cardiolipin hydrolase-like [Aphis gossypii]	F:GO:0003824; C:GO:0016020	F:catalytic activity; C:membrane	PLD-like domain	0	0	-
TRINITY_DN1360_c0_g1_i2	metallo-beta-lactamase domain-containing protein 1 [Diuraphis noxia]	P:GO:0031123	P:RNA 3'-end processing	Metallo-beta-lactamase superfamily	0	0	-
TRINITY_DN42339_c0_g1_i1	mesencephalic astrocyte-derived neurotrophic factor homolog [Rhopalosiphum maidis]	C:GO:0005576	C:extracellular region	ARMET, N-terminal	0	0	-
TRINITY_8651_c11_g1_i1	membrane-bound alkaline phosphatase-like [Myzus persicae]	F:GO:0004035	F:alkaline phosphatase activity	Alkaline phosphatase	EC:3.1.3.1	Alkaline phosphatase	-
TRINITY_5295_c0_g1_i1	mediator of RNA polymerase II transcription subunit 15-like [Myzus persicae]	0	0		0	0	-
TRINITY_7775_c1_g1_i1	mediator of RNA polymerase II transcription subunit 15-like [Diuraphis noxia]	F:GO:0042302	F:structural constituent of cuticle	Insect cuticle protein	0	0	-
TRINITY_5465_c0_g1_i1	mediator of rna polymerase ii transcription subunit 15-like	P:GO:0016310; F:GO:0016301	P:phosphorylation; F:kinase activity		0	0	-
TRINITY_DN31329_c0_g1_i1	MD-2-related lipid-recognition protein-like precursor [Acyrthosiphon pisum]	0	0	ML domain	0	0	-
TRINITY_DN41780_c0_g1_i1	md-2-related lipid-recognition	0	0	ML domain	0	0	dnx04142:Lysosome,
TRINITY_DN725_c0_g2_i1	matrix metalloproteinase-16 isoform X2 [Aphis gossypii]	0	0	Putative peptidoglycan binding domain	0	0	-
TRINITY_464_c0_g1_i2	matrix metalloproteinase-16 isoform X2 [Aphis gossypii]	0	0	Putative peptidoglycan binding domain	0	0	-
TRINITY_464_c0_g1_i1	matrix metalloproteinase-16 isoform X2 [Aphis gossypii]	0	0	Putative peptidoglycan binding domain	0	0	-
TRINITY_1018_c0_g1_i1	maltase A3-like [Melanaphis sacchari]	P:GO:0005975; F:GO:0016798; C:GO:0016020	P:carbohydrate metabolic process; F:hydrolase activity, acting on glycosyl bonds; C:membrane	Alpha amylase, catalytic domain	EC:3.2	Glycosylases	-
TRINITY_1018_c0_g1_i2	maltase A3-like [Melanaphis sacchari]	P:GO:0005975; F:GO:0016798; C:GO:0016020	P:carbohydrate metabolic process; F:hydrolase activity, acting on glycosyl bonds; C:membrane	Alpha amylase, catalytic domain	EC:3.2	Glycosylases	-
TRINITY_995_c2_g1_i1	maltase A1-like [Myzus persicae]	P:GO:0005975; F:GO:0016798	P:carbohydrate metabolic process; F:hydrolase activity, acting on glycosyl bonds	Alpha amylase, catalytic domain	EC:3.2	Glycosylases	-
TRINITY_DN3122_c0_g1_i1	maltase A1-like [Myzus persicae]	P:GO:0005975; F:GO:0016798	P:carbohydrate metabolic process; F:hydrolase activity, acting on glycosyl bonds	Alpha amylase, catalytic domain	EC:3.2	Glycosylases	-
TRINITY_995_c4_g1_i3	maltase 2-like [Aphis gossypii]	P:GO:0005975; F:GO:0016798	P:carbohydrate metabolic process; F:hydrolase activity, acting on glycosyl bonds	Alpha amylase, catalytic domain	EC:3.2	Glycosylases	-
TRINITY_995_c4_g1_i1	maltase 2-like [Aphis gossypii]	P:GO:0005975; F:GO:0016798	P:carbohydrate metabolic process; F:hydrolase activity, acting on glycosyl bonds	Alpha amylase, catalytic domain	EC:3.2	Glycosylases	-
TRINITY_1175_c0_g1_i1	maltase 1-like [Myzus persicae]	P:GO:0005975; F:GO:0016798	P:carbohydrate metabolic process; F:hydrolase activity, acting on glycosyl bonds	Alpha amylase, catalytic domain	EC:3.2	Glycosylases	-
TRINITY_DN1492_c0_g1_i1	major facilitator superfamily domain-containing protein 9 isoform X1 [Myzus persicae]	P:GO:0055085; F:GO:0022857; C:GO:0016020	P:transmembrane transport; F:transmembrane transporter activity; C:membrane	Major Facilitator Superfamily	0	0	-
TRINITY_5759_c0_g1_i1	major facilitator superfamily domain-containing protein 9 isoform X1 [Myzus persicae]	P:GO:0055085; F:GO:0022857; C:GO:0016020	P:transmembrane transport; F:transmembrane transporter activity; C:membrane	Major Facilitator Superfamily	0	0	-
TRINITY_DN5579_c0_g1_i1	lysozyme-like [Myzus persicae]	P:GO:0008152; P:GO:0019835; P:GO:0042742; F:GO:0003796	P:metabolic process; P:cytolysis; P:defense response to bacterium; F:lysozyme activity	Destabilase	EC:3.2.1.17	Lysozyme	-
TRINITY_DN2634_c0_g1_i2	lysozyme 1-like [Melanaphis sacchari]	P:GO:0008152; P:GO:0019835; P:GO:0042742; F:GO:0003796	P:metabolic process; P:cytolysis; P:defense response to bacterium; F:lysozyme activity	Zinc finger, C3HC4 type (RING finger)	EC:3.2.1.17	Lysozyme	-
TRINITY_DN2634_c0_g1_i8	lysozyme 1-like [Melanaphis sacchari]	P:GO:0008152; P:GO:0019835; P:GO:0042742; F:GO:0003796	P:metabolic process; P:cytolysis; P:defense response to bacterium; F:lysozyme activity	Destabilase	EC:3.2.1.17	Lysozyme	-
TRINITY_10105_c2_g1_i1	lysosomal Pro-X carboxypeptidase-like [Rhopalosiphum maidis]	P:GO:0006508; F:GO:0004180; F:GO:0008236	P:proteolysis; F:carboxypeptidase activity; F:serine-type peptidase activity	Serine carboxypeptidase S28	EC:3.4	Acting on peptide bonds (peptidases)	-
TRINITY_DN836_c0_g1_i2	lysosomal Pro-X carboxypeptidase [Acyrthosiphon pisum]	P:GO:0006508; F:GO:0008236	P:proteolysis; F:serine-type peptidase activity	Serine carboxypeptidase S28	EC:3.4	Acting on peptide bonds (peptidases)	-
TRINITY_DN10794_c0_g1_i1	lysosomal alpha-mannosidase-like isoform X3 [Myzus persicae]	0	0	Glycosyl hydrolases family 38 N-terminal domain	0	0	-
TRINITY_9465_c0_g1_i1	lysosomal alpha-mannosidase-like isoform X1 [Myzus persicae]	P:GO:0006013; F:GO:0004559; F:GO:0030246; F:GO:0046872	P:mannose metabolic process; F:alpha-mannosidase activity; F:carbohydrate binding; F:metal ion binding	Glycosyl hydrolases family 38 N-terminal domain	EC:3.2.1.24	Alpha-mannosidase	-
TRINITY_DN10794_c0_g1_i2	lysosomal alpha-mannosidase isoform X3 [Diuraphis noxia]	P:GO:0006013; F:GO:0004559; F:GO:0030246; F:GO:0046872	P:mannose metabolic process; F:alpha-mannosidase activity; F:carbohydrate binding; F:metal ion binding	Glycosyl hydrolases family 38 N-terminal domain	EC:3.2.1.24	Alpha-mannosidase	-
TRINITY_DN10794_c0_g1_i5	lysosomal alpha-mannosidase isoform X2 [Diuraphis noxia]	0	0	Glycosyl hydrolases family 38 N-terminal domain	0	0	-
TRINITY_DN4152_c0_g1_i4	ly6/PLAUR domain-containing protein 6B-like [Rhopalosiphum maidis]	F:GO:0030548; C:GO:0016020	F:acetylcholine receptor regulator activity; C:membrane	Ly6/PLAUR domain-containing protein 6, Lypd6	0	0	-
TRINITY_DN4152_c0_g1_i3	ly6/PLAUR domain-containing protein 6B-like [Rhopalosiphum maidis]	F:GO:0030548; C:GO:0016020	F:acetylcholine receptor regulator activity; C:membrane	Ly6/PLAUR domain-containing protein 6, Lypd6	0	0	-
TRINITY_2764_c2_g1_i1	ly6/PLAUR domain-containing protein 6B-like [Rhopalosiphum maidis]	F:GO:0030548; C:GO:0016020	F:acetylcholine receptor regulator activity; C:membrane	Ly6/PLAUR domain-containing protein 6, Lypd6	0	0	-
TRINITY_9331_c1_g1_i1	low-density lipoprotein receptor-related protein 2-like isoform X1 [Myzus persicae]	0	0	Coagulation Factor Xa inhibitory site	0	0	-
TRINITY_DN5201_c0_g1_i2	low-density lipoprotein receptor-related protein 1 [Diuraphis noxia]	P:GO:0006897; F:GO:0005509; C:GO:0016020	P:endocytosis; F:calcium ion binding; C:membrane	Low-density lipoprotein receptor domain class A	0	0	-
TRINITY_DN2046_c0_g1_i1	loricrin-like [Diuraphis noxia]	0	0		0	0	-
TRINITY_4604_c0_g1_i1	loricrin-like [Diuraphis noxia]	0	0		0	0	-
TRINITY_DN34947_c0_g1_i1	location of vulva defective 1 [Myzus persicae]	C:GO:0016020	C:membrane	Sushi repeat (SCR repeat)	0	0	-
TRINITY_8797_c0_g1_i1	location of vulva defective 1 [Acyrthosiphon pisum]	0	0		0	0	-
TRINITY_DN13006_c0_g1_i1	lipase member H isoform X2 [Acyrthosiphon pisum]	F:GO:0016298; C:GO:0005576	F:lipase activity; C:extracellular region	Lipase	EC:3.1	Acting on ester bonds	-
TRINITY_DN28195_c0_g1_i1	lipase 3-like [Acyrthosiphon pisum]	0	0	Partial alpha/beta-hydrolase lipase region	0	0	-
TRINITY_DN45219_c0_g1_i1	lipase [Folsomia candida]	0	0	Lipase (class 3)	0	0	-
TRINITY_1613_c15_g1_i1	leukocyte elastase inhibitor-like [Rhopalosiphum maidis]	P:GO:0010951; F:GO:0004867; C:GO:0005615	P:negative regulation of endopeptidase activity; F:serine-type endopeptidase inhibitor activity; C:extracellular space		0	0	-
TRINITY_DN2377_c0_g1_i2	leukocyte elastase inhibitor-like [Melanaphis sacchari]	P:GO:0010951; F:GO:0004867; C:GO:0005615	P:negative regulation of endopeptidase activity; F:serine-type endopeptidase inhibitor activity; C:extracellular space	Serpin (serine protease inhibitor)	0	0	-
TRINITY_611_c4_g1_i1	leukocyte elastase inhibitor-like [Melanaphis sacchari]	P:GO:0010951; F:GO:0004867; C:GO:0005615	P:negative regulation of endopeptidase activity; F:serine-type endopeptidase inhibitor activity; C:extracellular space	Serpin (serine protease inhibitor)	0	0	-
TRINITY_DN3097_c0_g1_i1	leucine-rich repeats and immunoglobulin-like domains protein 2 [Rhopalosiphum maidis]	P:GO:0040011; C:GO:0071944	P:locomotion; C:cell periphery	Leucine rich repeat	0	0	-
TRINITY_3092_c3_g1_i3	leucine-rich repeats and immunoglobulin-like domains protein 2 [Rhopalosiphum maidis]	P:GO:0040011; C:GO:0071944	P:locomotion; C:cell periphery	Leucine rich repeat	0	0	-
TRINITY_DN4746_c0_g2_i1	leucine-rich repeat-containing protein ddb_g0290503	0	0		0	0	-
TRINITY_8776_c0_g1_i1	leucine-rich repeat-containing protein ddb_g0290503	0	0		0	0	-
TRINITY_6212_c0_g1_i1	leucine-rich repeat-containing protein 24-like [Myzus persicae]	P:GO:0040011; C:GO:0016020; C:GO:0071944	P:locomotion; C:membrane; C:cell periphery	Leucine rich repeat	0	0	-
TRINITY_DN4099_c0_g2_i1	leucine-rich repeat-containing protein 24	P:GO:0040011; C:GO:0016020; C:GO:0071944	P:locomotion; C:membrane; C:cell periphery	Leucine rich repeat	0	0	-
TRINITY_7616_c2_g1_i1	leucine-rich repeat-containing protein 24	P:GO:0040011; C:GO:0016020; C:GO:0071944	P:locomotion; C:membrane; C:cell periphery	Leucine rich repeat	0	0	-
TRINITY_DN65_c1_g1_i1	leucine-rich repeat extensin-like protein 5 isoform X3 [Acyrthosiphon pisum]	0	0		0	0	-
TRINITY_3645_c3_g1_i2	leucine-rich repeat extensin-like protein 1 isoform X1 [Diuraphis noxia]	0	0		0	0	-
TRINITY_DN54_c0_g1_i1	leucine-rich repeat extensin-like protein 1 [Myzus persicae]	0	0	Domain of unknown function (DUF243)	0	0	-
TRINITY_9804_c0_g1_i1	leucine-rich repeat extensin-like protein 1 [Myzus persicae]	0	0	Domain of unknown function (DUF243)	0	0	-
TRINITY_DN4463_c0_g2_i1	leucine-rich repeat extensin-like protein 1 [Melanaphis sacchari]	C:GO:0000428	C:DNA-directed RNA polymerase complex		0	0	-
TRINITY_2153_c0_g1_i1	leucine-rich repeat and fibronectin type-III domain-containing protein 5-like [Myzus persicae]	C:GO:0016020	C:membrane	Leucine rich repeat	0	0	-
TRINITY_7253_c2_g1_i1	legumain-like [Myzus persicae]	P:GO:0006508; F:GO:0008233; C:GO:0110165	P:proteolysis; F:peptidase activity; C:cellular anatomical entity	Peptidase C13 family	EC:3.4	Acting on peptide bonds (peptidases)	-
TRINITY_DN28495_c0_g1_i1	latrophilin Cirl isoform X1 [Rhopalosiphum maidis]	0	0	Galactose binding lectin domain	0	0	-
TRINITY_DN23971_c0_g1_i1	larval/pupal rigid cuticle protein 66-like [Diuraphis noxia]	F:GO:0042302	F:structural constituent of cuticle	Insect cuticle protein	0	0	-
TRINITY_6360_c17_g1_i1	larval cuticle protein A3A [Myzus persicae]	F:GO:0042302	F:structural constituent of cuticle	Insect cuticle protein	0	0	-
TRINITY_6360_c16_g1_i1	larval cuticle protein A2B-like [Myzus persicae]	F:GO:0042302	F:structural constituent of cuticle	Insect cuticle protein	0	0	-
TRINITY_DN1108_c0_g1_i1	larval cuticle protein A2B [Acyrthosiphon pisum]	F:GO:0042302	F:structural constituent of cuticle	Insect cuticle protein	0	0	-
TRINITY_6360_c1_g1_i1	larval cuticle protein A2B [Acyrthosiphon pisum]	F:GO:0042302	F:structural constituent of cuticle	Insect cuticle protein	0	0	-
TRINITY_866_c1_g1_i2	laminin subunit gamma-1 isoform X1 [Myzus persicae]	P:GO:0000904; P:GO:0016043; P:GO:0048513; P:GO:0048731	P:cell morphogenesis involved in differentiation; P:cellular component organization; P:animal organ development; P:system development	Laminin N-terminal (Domain VI)	0	0	-
TRINITY_DN756_c0_g1_i1	laminin subunit beta-1 isoform X2 [Homalodisca vitripennis]	P:GO:0000904; P:GO:0016043; P:GO:0048513; P:GO:0048731; C:GO:0005604; C:GO:0016020	P:cell morphogenesis involved in differentiation; P:cellular component organization; P:animal organ development; P:system development; C:basement membrane; C:membrane	Laminin N-terminal (Domain VI)	0	0	-
TRINITY_2952_c0_g1_i1	lachesin-like isoform X1 [Myzus persicae]	0	0	Immunoglobulin I-set domain	0	0	-
TRINITY_7851_c0_g1_i1	lachesin-like [Myzus persicae]	0	0	Immunoglobulin I-set domain	0	0	-
TRINITY_DN3953_c0_g1_i2	lachesin-like [Acyrthosiphon pisum]	0	0	Immunoglobulin I-set domain	0	0	-
TRINITY_DN568_c0_g1_i12	kynurenine formamidase-like [Diuraphis noxia]	P:GO:0019441; F:GO:0004061	P:tryptophan catabolic process to kynurenine; F:arylformamidase activity	Putative cyclase	EC:3.5.1.9	Arylformamidase	-
TRINITY_DN568_c0_g1_i16	kynurenine formamidase-like [Diuraphis noxia]	P:GO:0019441; F:GO:0004061	P:tryptophan catabolic process to kynurenine; F:arylformamidase activity	Putative cyclase	EC:3.5.1.9	Arylformamidase	-
TRINITY_DN568_c0_g1_i6	kynurenine formamidase-like [Diuraphis noxia]	P:GO:0019441; F:GO:0004061	P:tryptophan catabolic process to kynurenine; F:arylformamidase activity	Putative cyclase	EC:3.5.1.9	Arylformamidase	-
TRINITY_DN568_c0_g1_i7	kynurenine formamidase-like [Diuraphis noxia]	P:GO:0019441; F:GO:0004061	P:tryptophan catabolic process to kynurenine; F:arylformamidase activity	Putative cyclase	EC:3.5.1.9	Arylformamidase	-
TRINITY_DN250_c0_g1_i3	kininogen-1-like [Priapulus caudatus]	0	0		0	0	-
TRINITY_DN121_c2_g1_i1	keratin, type I cytoskeletal 9 [Acyrthosiphon pisum]	0	0		0	0	-
TRINITY_7112_c0_g1_i1	KDEL motif-containing protein 1-like [Myzus persicae]	0	0	Glycosyl transferase family 90	0	0	-
TRINITY_2143_c0_g1_i1	juvenile hormone epoxide hydrolase 1-like [Diprion similis]	F:GO:0016803; C:GO:0005783; C:GO:0016020	F:ether hydrolase activity; C:endoplasmic reticulum; C:membrane	Epoxide hydrolase N terminus	EC:3.3.2	Acting on ether bonds	-
TRINITY_DN1206_c0_g1_i1	juvenile hormone epoxide hydrolase 1 [Diuraphis noxia]	F:GO:0016803; C:GO:0005783; C:GO:0016020	F:ether hydrolase activity; C:endoplasmic reticulum; C:membrane	Epoxide hydrolase N terminus	EC:3.3.2	Acting on ether bonds	dnx00981:Insect hormone biosynthesis,
TRINITY_DN1206_c0_g1_i2	juvenile hormone epoxide hydrolase 1 [Cryptotermes secundus]	F:GO:0016803; C:GO:0005783; C:GO:0016020	F:ether hydrolase activity; C:endoplasmic reticulum; C:membrane	Epoxide hydrolase N terminus	EC:3.3.2	Acting on ether bonds	dnx00981:Insect hormone biosynthesis,
TRINITY_8290_c0_g1_i1	irregular chiasm C-roughest protein isoform X4 [Nilaparvata lugens]	C:GO:0016020	C:membrane	Immunoglobulin V-set domain	0	0	-
TRINITY_2677_c3_g1_i1	involucrin-like [Myzus persicae]	F:GO:0008061; C:GO:0005576; C:GO:0016020	F:chitin binding; C:extracellular region; C:membrane	Chitin binding Peritrophin-A domain	0	0	-
TRINITY_1333_c1_g1_i1	interference hedgehog-like [Melanaphis sacchari]	P:GO:0009653; P:GO:0030154; C:GO:0016020	P:anatomical structure morphogenesis; P:cell differentiation; C:membrane	Mitochondrial large subunit ribosomal protein (Img2)	0	0	-
TRINITY_2470_c5_g1_i3	integrator complex subunit 11 [Acyrthosiphon pisum]	P:GO:0031123; C:GO:0005634	P:RNA 3'-end processing; C:nucleus	Zn-dependent metallo-hydrolase RNA specificity domain	0	0	-
TRINITY_DN4970_c1_g1_i1	insulin-like growth factor-binding protein-related protein 1 [Myzus persicae]	P:GO:0001558; F:GO:0005520; C:GO:0005576	P:regulation of cell growth; F:insulin-like growth factor binding; C:extracellular region	Kazal-type serine protease inhibitor domain	0	0	-
TRINITY_3889_c0_g1_i1	insulin-like growth factor-binding protein-related protein 1 [Myzus persicae]	P:GO:0001558; F:GO:0005520; C:GO:0005576	P:regulation of cell growth; F:insulin-like growth factor binding; C:extracellular region	Kazal-type serine protease inhibitor domain	0	0	-
TRINITY_DN31767_c0_g1_i1	insulin-like growth factor-binding protein complex acid labile subunit [Amphibalanus amphitrite]	P:GO:0040011; C:GO:0016020; C:GO:0016020; C:GO:0071944	P:locomotion; C:membrane; C:membrane; C:cell periphery		0	0	-
TRINITY_3272_c4_g1_i3	inositol-trisphosphate 3-kinase B-like isoform X1 [Myzus persicae]	0	0	Inositol polyphosphate kinase	0	0	-
TRINITY_5401_c5_g1_i1	inactive tyrosine-protein kinase 7-like [Rhopalosiphum maidis]	P:GO:0016310; F:GO:0016301	P:phosphorylation; F:kinase activity	Immunoglobulin I-set domain	EC:2.7	Transferring phosphorus-containing groups	-
TRINITY_2136_c0_g1_i1	inactive pancreatic lipase-related protein 1-like isoform X1 [Rhopalosiphum maidis]	P:GO:0006629; F:GO:0016298; C:GO:0005576	P:lipid metabolic process; F:lipase activity; C:extracellular region	Lipase	EC:3.1	Acting on ester bonds	-
TRINITY_DN4209_c0_g2_i1	inactive pancreatic lipase-related protein 1-like isoform X1 [Myzus persicae]	P:GO:0006629; F:GO:0016298; C:GO:0005576; C:GO:0016020	P:lipid metabolic process; F:lipase activity; C:extracellular region; C:membrane	Lipase	EC:3.1	Acting on ester bonds	-
TRINITY_2386_c0_g1_i1	inactive pancreatic lipase-related protein 1-like [Rhopalosiphum maidis]	P:GO:0006629; F:GO:0004806; C:GO:0005576	P:lipid metabolic process; F:triglyceride lipase activity; C:extracellular region	Lipase	EC:3.1.1.3	Triacylglycerol lipase	-
TRINITY_DN1320_c0_g1_i1	immediate early response 3-interacting protein 1 [Acyrthosiphon pisum]	P:GO:0015031; C:GO:0016020	P:protein transport; C:membrane	Yos1-like	0	0	-
TRINITY_DN25991_c0_g1_i1	hypothetical protein CRE_29390 [Caenorhabditis remanei]	C:GO:0016020	C:membrane	OmpW family	0	0	-
TRINITY_DN40806_c0_g1_i1	hypothetical protein CRE_24723 [Caenorhabditis remanei]	C:GO:0016020; C:GO:0016020	C:membrane; C:membrane		0	0	-
TRINITY_91_c3_g1_i2	hornerin-like [Myzus persicae]	F:GO:0042302	F:structural constituent of cuticle	Insect cuticle protein	0	0	-
TRINITY_DN227_c0_g2_i2	hornerin-like [Myzus persicae]	0	0		0	0	-
TRINITY_DN227_c0_g2_i4	hornerin-like [Myzus persicae]	0	0		0	0	-
TRINITY_DN165_c1_g1_i1	homeobox protein cut isoform X1 [Myzus persicae]	0	0	CUT domain	0	0	-
TRINITY_DN165_c1_g1_i4	homeobox protein cut isoform X1 [Diuraphis noxia]	0	0	Homeodomain	0	0	-
TRINITY_DN1909_c0_g1_i1	histone-lysine N-methyltransferase 2E [Diuraphis noxia]	0	0	Domain of unknown function (DUF4786)	0	0	-
TRINITY_DN1909_c0_g1_i2	histone-lysine N-methyltransferase 2E [Diuraphis noxia]	0	0	Domain of unknown function (DUF4786)	0	0	-
TRINITY_DN76_c0_g1_i5	histone-lysine N-methyltransferase 2C-like isoform X1 [Asterias rubens]	0	0		0	0	-
TRINITY_DN76_c0_g1_i2	histone-lysine N-methyltransferase 2C-like isoform X1 [Asterias rubens]	0	0		0	0	-
TRINITY_193_c0_g1_i1	histone chaperone asf1 [Acyrthosiphon pisum]	-	P:chromatin organization; F:structural constituent of chromatin; C:nucleus	ASF1 like histone chaperone	0	0	0
TRINITY_DN6296_c0_g1_i1	histidine-rich protein PFHRP-II-like [Diuraphis noxia]	F:GO:0042302	F:structural constituent of cuticle	Insect cuticle protein	0	0	-
TRINITY_DN136_c0_g1_i1	histidine-rich glycoprotein-like isoform X1 [Melanaphis sacchari]	0	0		0	0	-
TRINITY_DN136_c0_g1_i2	histidine-rich glycoprotein-like isoform X1 [Melanaphis sacchari]	0	0		0	0	-
TRINITY_1997_c0_g1_i3	histidine-rich glycoprotein-like isoform X1 [Melanaphis sacchari]	0	0		0	0	-
TRINITY_1997_c0_g1_i4	histidine-rich glycoprotein-like isoform X1 [Melanaphis sacchari]	0	0		0	0	-
TRINITY_1997_c0_g1_i2	histidine-rich glycoprotein-like isoform X1 [Melanaphis sacchari]	0	0		0	0	-
TRINITY_3733_c0_g1_i2	histidine-rich glycoprotein-like [Myzus persicae]	-	0		0	0	0
TRINITY_DN2990_c0_g1_i1	histidine-rich glycoprotein-like [Aphis gossypii]	0	0		0	0	-
TRINITY_DN6989_c0_g1_i1	histidine-rich glycoprotein-like [Aphis gossypii]	0	0		0	0	-
TRINITY_896_c1_g1_i1	histidine-rich glycoprotein-like [Aphis gossypii]	0	0		0	0	-
TRINITY_DN227_c0_g1_i2	histidine-rich glycoprotein [Acyrthosiphon pisum]	0	0		0	0	-
TRINITY_DN227_c0_g1_i1	histidine-rich glycoprotein [Acyrthosiphon pisum]	0	0		0	0	-
TRINITY_DN3265_c0_g4_i1	hexokinase type 2-like isoform X3 [Diuraphis noxia]	P:GO:0001678; P:GO:0006096; P:GO:0019318; P:GO:0046835; F:GO:0004396; F:GO:0005524; F:GO:0005536	P:cellular glucose homeostasis; P:glycolytic process; P:hexose metabolic process; P:carbohydrate phosphorylation; F:hexokinase activity; F:ATP binding; F:glucose binding	Hexokinase	EC:2.7.1.1	Hexokinase	dnx00010:Glycolysis / Gluconeogenesis,dnx00051:Fructose and mannose metabolism,dnx00052:Galactose metabolism,dnx00500:Starch and sucrose metabolism,dnx00520:Amino sugar and nucleotide sugar metabolism,dnx01100:Metabolic pathways,dnx01200:Carbon metabolism,dnx01250:Biosynthesis of nucleotide sugars,
TRINITY_DN38751_c0_g1_i1	hemocytin [Diuraphis noxia]	0	0		0	0	-
TRINITY_DN7209_c0_g1_i2	hemicentin-1-like [Myzus persicae]	0	0		0	0	-
TRINITY_8708_c3_g1_i1	hemicentin-1-like [Aphidius gifuensis]	0	0	Immunoglobulin I-set domain	0	0	-
TRINITY_2574_c0_g1_i1	helicostatins [Diuraphis noxia]	0	0		0	0	-
TRINITY_5272_c4_g1_i1	guanine nucleotide-binding protein-like 3 homolog [Acyrthosiphon pisum]	0	0	Sodium/calcium exchanger protein	0	0	-
TRINITY_DN8426_c0_g2_i1	guanine nucleotide-binding protein subunit beta-2-like 1 [Crassostrea virginica]	P:GO:0001934; P:GO:0072344; F:GO:0005080; F:GO:0016301; F:GO:0043022; C:GO:0005634; C:GO:0005829; C:GO:0015935	P:positive regulation of protein phosphorylation; P:rescue of stalled ribosome; F:protein kinase C binding; F:kinase activity; F:ribosome binding; C:nucleus; C:cytosol; C:small ribosomal subunit		EC:2.7	Transferring phosphorus-containing groups	-
TRINITY_DN109_c2_g2_i1	growth arrest-specific protein 1-like [Diuraphis noxia]	P:GO:0015031; P:GO:0016192; P:GO:0051649; P:GO:0051726; F:GO:0003924; F:GO:0005525; C:GO:0005794	P:protein transport; P:vesicle-mediated transport; P:establishment of localization in cell; P:regulation of cell cycle; F:GTPase activity; F:GTP binding; C:Golgi apparatus	ADP-ribosylation factor family	EC:3.6.1.15	Nucleoside-triphosphate phosphatase	-
TRINITY_1878_c0_g1_i1	group XV phospholipase A2-like isoform X1 [Myzus persicae]	P:GO:0006629; F:GO:0008374	P:lipid metabolic process; F:O-acyltransferase activity	Lecithin:cholesterol acyltransferase	EC:2.3.1	Acyltransferases	-
TRINITY_DN1291_c0_g1_i2	group XV phospholipase A2-like isoform X1 [Myzus persicae]	P:GO:0006629; F:GO:0008374	P:lipid metabolic process; F:O-acyltransferase activity	Lecithin:cholesterol acyltransferase	EC:2.3.1	Acyltransferases	-
TRINITY_DN2653_c0_g1_i2	GRIP and coiled-coil domain-containing protein 1 [Diuraphis noxia]	0	0	GRIP domain	0	0	-
TRINITY_6336_c0_g1_i1	GPI transamidase component PIG-T [Myzus persicae]	P:GO:0016255; C:GO:0042765	P:attachment of GPI anchor to protein; C:GPI-anchor transamidase complex	Gpi16 subunit, GPI transamidase component	0	0	-
TRINITY_DN3732_c0_g1_i1	GPI ethanolamine phosphate transferase 1-like [Diuraphis noxia]	P:GO:0006506; F:GO:0051377; C:GO:0005789	P:GPI anchor biosynthetic process; F:mannose-ethanolamine phosphotransferase activity; C:endoplasmic reticulum membrane	Type I phosphodiesterase / nucleotide pyrophosphatase	EC:2.7.8	Transferring phosphorus-containing groups	dnx00563:Glycosylphosphatidylinositol (GPI)-anchor biosynthesis,dnx01100:Metabolic pathways,
TRINITY_DN3732_c0_g1_i3	GPI ethanolamine phosphate transferase 1-like [Diuraphis noxia]	P:GO:0006506; F:GO:0051377; C:GO:0005789	P:GPI anchor biosynthetic process; F:mannose-ethanolamine phosphotransferase activity; C:endoplasmic reticulum membrane	Type I phosphodiesterase / nucleotide pyrophosphatase	EC:2.7.8	Transferring phosphorus-containing groups	dnx00563:Glycosylphosphatidylinositol (GPI)-anchor biosynthesis,dnx01100:Metabolic pathways,
TRINITY_2396_c0_g1_i1	golgi-associated plant pathogenesis-related protein 1-like	0	0	Cysteine-rich secretory protein family	0	0	-
TRINITY_2696_c2_g1_i1	glycosylated lysosomal membrane protein B-like [Myzus persicae]	C:GO:0005765	C:lysosomal membrane	Lysosomal transcription factor, NCU-G1	0	0	-
TRINITY_9903_c0_g1_i1	glycine, alanine and asparagine-rich protein-like isoform X3 [Myzus persicae]	0	0		0	0	-
TRINITY_9869_c1_g1_i1	glycine-rich cell wall structural protein-like [Myzus persicae]	0	0		0	0	-
TRINITY_2475_c2_g1_i1	glycine-rich cell wall structural protein-like [Myzus persicae]	0	0		0	0	-
TRINITY_DN29131_c0_g1_i1	glycine-rich cell wall structural protein-like [Diuraphis noxia]	0	0		0	0	-
TRINITY_DN97_c0_g1_i1	glycine-rich cell wall structural protein 2-like [Diuraphis noxia]	0	0		0	0	-
TRINITY_DN37895_c0_g1_i1	glycine-rich cell wall structural protein 1.8-like [Myzus persicae]	F:GO:0042302	F:structural constituent of cuticle	Insect cuticle protein	0	0	-
TRINITY_53_c0_g1_i1	glycine-rich cell wall structural protein 1.0-like isoform X2 [Myzus persicae]	0	0		0	0	-
TRINITY_53_c0_g1_i2	glycine-rich cell wall structural protein 1.0-like isoform X2 [Myzus persicae]	0	0		0	0	-
TRINITY_DN307_c1_g4_i1	glycine-rich cell wall structural protein 1.0-like isoform X2 [Diuraphis noxia]	0	0		0	0	-
TRINITY_DN307_c1_g4_i2	glycine-rich cell wall structural protein 1.0-like isoform X1 [Diuraphis noxia]	0	0		0	0	-
TRINITY_DN433_c0_g2_i1	glycine-rich cell wall structural protein 1	P:GO:0040003; F:GO:0005214; C:GO:0031012	P:chitin-based cuticle development; F:structural constituent of chitin-based cuticle; C:extracellular matrix	Domain of unknown function (DUF243)	0	0	-
TRINITY_DN3802_c0_g1_i5	glycine receptor subunit alpha-3-like isoform X2 [Diuraphis noxia]	P:GO:1902476; F:GO:0004888; F:GO:0005230; F:GO:0005254; C:GO:0005886	P:chloride transmembrane transport; F:transmembrane signaling receptor activity; F:extracellular ligand-gated ion channel activity; F:chloride channel activity; C:plasma membrane	Neurotransmitter-gated ion-channel ligand binding domain	0	0	-
TRINITY_690_c0_g1_i1	glutenin, high molecular weight subunit PW212 [Myzus persicae]	0	0		0	0	-
TRINITY_7799_c4_g1_i3	glutathione peroxidase 1-like [Myzus persicae]	P:GO:0006979; P:GO:0098869; F:GO:0004602	P:response to oxidative stress; P:cellular oxidant detoxification; F:glutathione peroxidase activity	Glutathione peroxidase	EC:1.11.1.9	Glutathione peroxidase	-
TRINITY_6572_c1_g1_i1	glutaminyl-peptide cyclotransferase-like [Myzus persicae]	F:GO:0016603	F:glutaminyl-peptide cyclotransferase activity	Peptidase family M28	EC:2.3.2.5	Glutaminyl-peptide cyclotransferase	-
TRINITY_3890_c2_g1_i1	glutamate-gated chloride channel isoform X8 [Acyrthosiphon pisum]	0	0		0	0	-
TRINITY_9674_c0_g1_i1	glutamate receptor nmda 2b isoform x3	0	0		0	0	-
TRINITY_1300_c0_g1_i1	glutamate receptor ionotropic, NMDA 3A-like [Aphis gossypii]	P:GO:0034220; P:GO:0035235; F:GO:0004970; C:GO:0005886	P:ion transmembrane transport; P:ionotropic glutamate receptor signaling pathway; F:ionotropic glutamate receptor activity; C:plasma membrane		0	0	-
TRINITY_1667_c1_g1_i1	glutamate receptor ionotropic, kainate 3-like isoform X3 [Myzus persicae]	0	0	Receptor family ligand binding region	0	0	-
TRINITY_1667_c1_g1_i3	glutamate receptor ionotropic, kainate 2-like isoform X1 [Myzus persicae]	0	0	Receptor family ligand binding region	0	0	-
TRINITY_1656_c0_g1_i3	glutamate receptor ionotropic, kainate 2-like [Myzus persicae]	P:GO:0034220; P:GO:0035235; F:GO:0004970; C:GO:0045211; C:GO:0070161	P:ion transmembrane transport; P:ionotropic glutamate receptor signaling pathway; F:ionotropic glutamate receptor activity; C:postsynaptic membrane; C:anchoring junction	Sodium:neurotransmitter symporter family	0	0	-
TRINITY_1649_c0_g1_i1	glutamate receptor ionotropic, kainate 1 isoform X1 [Myzus persicae]	P:GO:0034220; P:GO:0035235; F:GO:0004970; C:GO:0045211; C:GO:0070161	P:ion transmembrane transport; P:ionotropic glutamate receptor signaling pathway; F:ionotropic glutamate receptor activity; C:postsynaptic membrane; C:anchoring junction	Receptor family ligand binding region	0	0	-
TRINITY_DN4981_c1_g1_i9	glucoside xylosyltransferase 1 [Myzus persicae]	F:GO:0016757; C:GO:0016020	F:glycosyltransferase activity; C:membrane		EC:2.4	Glycosyltransferases	-
TRINITY_DN6358_c0_g1_i3	glucosidase 2 subunit beta-like [Myzus persicae]	P:GO:0006491; F:GO:0005509	P:N-glycan processing; F:calcium ion binding	Glucosidase II beta subunit-like	0	0	dnx04141:Protein processing in endoplasmic reticulum,
TRINITY_6464_c0_g1_i3	glucosidase 2 subunit beta-like [Myzus persicae]	P:GO:0006491	P:N-glycan processing	Glucosidase II beta subunit-like	0	0	-
TRINITY_4055_c0_g1_i2	glucose dehydrogenase [FAD, quinone] [Acyrthosiphon pisum]	F:GO:0016614; F:GO:0050660	F:oxidoreductase activity, acting on CH-OH group of donors; F:flavin adenine dinucleotide binding	GMC oxidoreductase	EC:1.1	Acting on the CH-OH group of donors	-
TRINITY_4106_c2_g1_i1	glucose dehydrogenase	F:GO:0016614; F:GO:0050660	F:oxidoreductase activity, acting on CH-OH group of donors; F:flavin adenine dinucleotide binding	GMC oxidoreductase	EC:1.1	Acting on the CH-OH group of donors	-
TRINITY_1844_c25_g1_i1	glucokinase-like [Myzus persicae]	P:GO:0001678; P:GO:0006096; P:GO:0019318; P:GO:0046835; P:GO:0051156; F:GO:0004340; F:GO:0005524; F:GO:0005536	P:cellular glucose homeostasis; P:glycolytic process; P:hexose metabolic process; P:carbohydrate phosphorylation; P:glucose 6-phosphate metabolic process; F:glucokinase activity; F:ATP binding; F:glucose binding	Hexokinase	EC:2.7.1.2; EC:2.7.1.1	Glucokinase; Hexokinase	-
TRINITY_DN30712_c0_g1_i1	GILT-like protein 1 [Sipha flava]	F:GO:0016671	F:oxidoreductase activity, acting on a sulfur group of donors, disulfide as acceptor	Gamma interferon inducible lysosomal thiol reductase (GILT)	EC:1.8.4	Acting on a sulfur group of donors	-
TRINITY_2296_c0_g1_i1	GILT-like protein 1 [Myzus persicae]	F:GO:0016671	F:oxidoreductase activity, acting on a sulfur group of donors, disulfide as acceptor	Gamma interferon inducible lysosomal thiol reductase (GILT)	0	0	-
TRINITY_6647_c0_g1_i3	general transcriptional corepressor trfA [Myzus persicae]	0	0		0	0	-
TRINITY_DN2094_c0_g1_i3	general odorant-binding protein 72-like [Myzus persicae]	F:GO:0005549	F:odorant binding	PBP/GOBP family	0	0	-
TRINITY_DN6868_c0_g1_i1	general odorant-binding protein 70 [Myzus persicae]	F:GO:0005549	F:odorant binding	PBP/GOBP family	0	0	-
TRINITY_DN11259_c0_g1_i1	general odorant-binding protein 69a [Diuraphis noxia]	F:GO:0005549	F:odorant binding	PBP/GOBP family	0	0	-
TRINITY_DN298_c0_g1_i3	general odorant-binding protein 28a [Myzus persicae]	F:GO:0005549; C:GO:0016020	F:odorant binding; C:membrane	PBP/GOBP family	0	0	-
TRINITY_DN298_c0_g1_i4	general odorant-binding protein 28a [Myzus persicae]	F:GO:0005549; C:GO:0016020	F:odorant binding; C:membrane	PBP/GOBP family	0	0	-
TRINITY_DN143_c0_g1_i4	gene=sim to NP_001156234.1%5BAcyrthosiphon pisum%5D	0	0		0	0	-
TRINITY_9770_c0_g1_i1	gene=MYZPE13164_G006_v1.0_000198340	0	0		0	0	-
TRINITY_9771_c0_g1_i1	gene=MYZPE13164_G006_v1.0_000198320	0	0		0	0	-
TRINITY_345_c0_g1_i1	gene=MYZPE13164_G006_v1.0_000178800	0	0		0	0	-
TRINITY_DN3534_c0_g1_i2	gene=MYZPE13164_G006_v1.0_000178780	C:GO:0016020; C:GO:0016020	C:membrane; C:membrane		0	0	-
TRINITY_163_c0_g1_i2	gene=MYZPE13164_G006_v1.0_000162950	0	0	MIR domain	0	0	-
TRINITY_6445_c0_g1_i2	gene=MYZPE13164_G006_v1.0_000160700	P:GO:0030198; C:GO:0005576	P:extracellular matrix organization; C:extracellular region	Thrombospondin type 1 domain	0	0	-
TRINITY_DN28642_c0_g1_i1	gene=MYZPE13164_G006_v1.0_000120510	0	0		0	0	-
TRINITY_8060_c0_g1_i1	gene=MYZPE13164_G006_v1.0_000109060	0	0		0	0	-
TRINITY_4546_c5_g1_i1	gene=MYZPE13164_G006_v1.0_000104930	0	0		0	0	-
TRINITY_DN6321_c0_g1_i1	gene=MYZPE13164_G006_v1.0_000093300	0	0		0	0	-
TRINITY_8618_c3_g1_i1	gene=MYZPE13164_G006_v1.0_000090260	0	0		0	0	-
TRINITY_DN64_c2_g1_i4	gene=MYZPE13164_G006_v1.0_000087750	0	0	Domain of unknown function (DUF4802)	0	0	-
TRINITY_4005_c21_g1_i1	gene=MYZPE13164_G006_v1.0_000078030	0	0		0	0	-
TRINITY_DN3944_c0_g1_i1	gene=MYZPE13164_G006_v1.0_000072200	0	0		0	0	-
TRINITY_2679_c1_g1_i1	gene=MYZPE13164_G006_v1.0_000008880	0	0		0	0	-
TRINITY_DN6997_c0_g1_i2	gene=MYZPE13164_G006_v1.0_000002110	0	0		0	0	-
TRINITY_3271_c14_g1_i1	gene=MYZPE13164_G006_v1.0_000002110	0	0		0	0	-
TRINITY_3271_c13_g1_i1	gene=MYZPE13164_G006_v1.0_000002090	0	0		0	0	-
TRINITY_8822_c0_g1_i1	gene=LOC107174046 Dbxref=GeneID:107174046,Genbank:XM_015524846.1 Name=XM_015524846.1 gbkey=mRNA model_evidence=Supporting evidence includes similarity to: 4 Proteins%2C and 100%25 coverage of the annotated genomic feature by RNAseq alignments%2C including 1 sample with support for all annotated introns product=uncharacterized LOC107174046 transcript_id=XM_015524846.1 protein_id=XP_015380332.1 gen…	C:GO:0016020	C:membrane		0	0	-
TRINITY_DN1595_c1_g1_i1	gene=LOC107174016 Dbxref=GeneID:107174016,Genbank:XM_015524814.1 Name=XM_015524814.1 gbkey=mRNA model_evidence=Supporting evidence includes similarity to: 1 Protein%2C and 100%25 coverage of the annotated genomic feature by RNAseq alignments%2C including 1 sample with support for all annotated introns product=uncharacterized LOC107174016 transcript_id=XM_015524814.1 protein_id=XP_015380300.1 gene…	0	0		0	0	-
TRINITY_DN1302_c0_g1_i1	gene=LOC107173938 Dbxref=GeneID:107173938,Genbank:XM_015524691.1 Name=XM_015524691.1 gbkey=mRNA model_evidence=Supporting evidence includes similarity to: 1 EST%2C 2 Proteins%2C and 100%25 coverage of the annotated genomic feature by RNAseq alignments%2C including 1 sample with support for all annotated introns product=uncharacterized LOC107173938 transcript_id=XM_015524691.1 protein_id=XP_015380…	C:GO:0016020	C:membrane		0	0	-
TRINITY_DN34329_c0_g1_i1	gene=LOC107173896 Dbxref=GeneID:107173896,Genbank:XM_015524633.1 Name=XM_015524633.1 gbkey=mRNA model_evidence=Supporting evidence includes similarity to: 1 Protein%2C and 100%25 coverage of the annotated genomic feature by RNAseq alignments%2C including 1 sample with support for all annotated introns product=uncharacterized LOC107173896 transcript_id=XM_015524633.1 protein_id=XP_015380119.1 gene…	C:GO:0005615	C:extracellular space	Spaetzle	0	0	-
TRINITY_DN45_c0_g2_i1	gene=LOC107173792 Dbxref=GeneID:107173792,Genbank:XM_015524474.1 Name=XM_015524474.1 gbkey=mRNA model_evidence=Supporting evidence includes similarity to: 2 Proteins%2C and 100%25 coverage of the annotated genomic feature by RNAseq alignments%2C including 1 sample with support for all annotated introns product=uncharacterized LOC107173792 transcript_id=XM_015524474.1 protein_id=XP_015379960.1 gen…	0	0		0	0	-
TRINITY_5587_c0_g1_i1	gene=LOC107173792 Dbxref=GeneID:107173792,Genbank:XM_015524474.1 Name=XM_015524474.1 gbkey=mRNA model_evidence=Supporting evidence includes similarity to: 2 Proteins%2C and 100%25 coverage of the annotated genomic feature by RNAseq alignments%2C including 1 sample with support for all annotated introns product=uncharacterized LOC107173792 transcript_id=XM_015524474.1 protein_id=XP_015379960.1 gen…	0	0		0	0	-
TRINITY_DN3_c0_g1_i1	gene=LOC107173772 Dbxref=GeneID:107173772,Genbank:XM_015524436.1 Name=XM_015524436.1 gbkey=mRNA model_evidence=Supporting evidence includes similarity to: 4 Proteins%2C and 100%25 coverage of the annotated genomic feature by RNAseq alignments%2C including 1 sample with support for all annotated introns product=uncharacterized LOC107173772 transcript_id=XM_015524436.1 protein_id=XP_015379922.1 gen…	0	0		0	0	-
TRINITY_DN4091_c0_g1_i1	gene=LOC107173768 Dbxref=GeneID:107173768,Genbank:XM_015524434.1 Name=XM_015524434.1 gbkey=mRNA model_evidence=Supporting evidence includes similarity to: 1 Protein%2C and 100%25 coverage of the annotated genomic feature by RNAseq alignments%2C including 1 sample with support for all annotated introns product=uncharacterized LOC107173768%2C transcript variant X3 transcript_id=XM_015524434.1 prote…	0	0		0	0	-
TRINITY_DN24126_c0_g1_i1	gene=LOC107173639 Dbxref=GeneID:107173639,Genbank:XM_015524246.1 Name=XM_015524246.1 gbkey=mRNA model_evidence=Supporting evidence includes similarity to: 100%25 coverage of the annotated genomic feature by RNAseq alignments%2C including 1 sample with support for all annotated introns product=uncharacterized LOC107173639 transcript_id=XM_015524246.1 protein_id=XP_015379732.1 gene_biotype=protein_…	0	0		0	0	-
TRINITY_DN427_c0_g2_i1	gene=LOC107173466 Dbxref=GeneID:107173466,Genbank:XM_015524018.1 Name=XM_015524018.1 gbkey=mRNA model_evidence=Supporting evidence includes similarity to: 1 Protein%2C and 100%25 coverage of the annotated genomic feature by RNAseq alignments%2C including 1 sample with support for all annotated introns product=uncharacterized LOC107173466 transcript_id=XM_015524018.1 protein_id=XP_015379504.1 gene…	0	0		0	0	-
TRINITY_DN1228_c0_g1_i1	gene=LOC107173304 Dbxref=GeneID:107173304,Genbank:XM_015523791.1 Name=XM_015523791.1 gbkey=mRNA model_evidence=Supporting evidence includes similarity to: 4 Proteins%2C and 100%25 coverage of the annotated genomic feature by RNAseq alignments%2C including 1 sample with support for all annotated introns product=uncharacterized LOC107173304 transcript_id=XM_015523791.1 protein_id=XP_015379277.1 gen…	0	0	Insect pheromone-binding family, A10/OS-D	0	0	-
TRINITY_DN1617_c0_g1_i1	gene=LOC107173266 Dbxref=GeneID:107173266,Genbank:XM_015523738.1 Name=XM_015523738.1 gbkey=mRNA model_evidence=Supporting evidence includes similarity to: 1 Protein%2C and 100%25 coverage of the annotated genomic feature by RNAseq alignments%2C including 1 sample with support for all annotated introns product=uncharacterized LOC107173266 transcript_id=XM_015523738.1 protein_id=XP_015379224.1 gene…	0	0		0	0	-
TRINITY_414_c1_g1_i1	gene=LOC107173169 Dbxref=GeneID:107173169,Genbank:XM_015523589.1 Name=XM_015523589.1 gbkey=mRNA model_evidence=Supporting evidence includes similarity to: 2 Proteins%2C and 100%25 coverage of the annotated genomic feature by RNAseq alignments%2C including 1 sample with support for all annotated introns product=uncharacterized LOC107173169%2C transcript variant X1 transcript_id=XM_015523589.1 prot…	0	0		0	0	-
TRINITY_DN567_c1_g1_i3	gene=LOC107173093 Dbxref=GeneID:107173093,Genbank:XM_015523470.1 Name=XM_015523470.1 gbkey=mRNA model_evidence=Supporting evidence includes similarity to: 1 Protein%2C and 100%25 coverage of the annotated genomic feature by RNAseq alignments%2C including 1 sample with support for all annotated introns product=uncharacterized LOC107173093 transcript_id=XM_015523470.1 protein_id=XP_015378956.1 gene…	0	0		0	0	-
TRINITY_DN931_c0_g1_i2	gene=LOC107172950 Dbxref=GeneID:107172950,Genbank:XM_015523273.1 Name=XM_015523273.1 gbkey=mRNA model_evidence=Supporting evidence includes similarity to: 100%25 coverage of the annotated genomic feature by RNAseq alignments%2C including 1 sample with support for all annotated introns product=uncharacterized LOC107172950%2C transcript variant X2 transcript_id=XM_015523273.1 protein_id=XP_01537875…	0	0		0	0	-
TRINITY_776_c1_g1_i2	gene=LOC107172950 Dbxref=GeneID:107172950,Genbank:XM_015523273.1 Name=XM_015523273.1 gbkey=mRNA model_evidence=Supporting evidence includes similarity to: 100%25 coverage of the annotated genomic feature by RNAseq alignments%2C including 1 sample with support for all annotated introns product=uncharacterized LOC107172950%2C transcript variant X2 transcript_id=XM_015523273.1 protein_id=XP_01537875…	0	0		0	0	-
TRINITY_775_c8_g1_i1	gene=LOC107172946 Dbxref=GeneID:107172946,Genbank:XM_015523267.1 Name=XM_015523267.1 gbkey=mRNA model_evidence=Supporting evidence includes similarity to: 1 Protein%2C and 100%25 coverage of the annotated genomic feature by RNAseq alignments product=uncharacterized LOC107172946 transcript_id=XM_015523267.1 protein_id=XP_015378753.1 gene_biotype=protein_coding	0	0		0	0	-
TRINITY_775_c2_g1_i1	gene=LOC107172926 Dbxref=GeneID:107172926,Genbank:XM_015523244.1 Name=XM_015523244.1 gbkey=mRNA model_evidence=Supporting evidence includes similarity to: 1 Protein%2C and 93%25 coverage of the annotated genomic feature by RNAseq alignments product=uncharacterized LOC107172926 transcript_id=XM_015523244.1 protein_id=XP_015378730.1 gene_biotype=protein_coding	0	0		0	0	-
TRINITY_DN106_c0_g1_i1	gene=LOC107172925 Dbxref=GeneID:107172925,Genbank:XM_015523243.1 Name=XM_015523243.1 gbkey=mRNA model_evidence=Supporting evidence includes similarity to: 1 Protein%2C and 96%25 coverage of the annotated genomic feature by RNAseq alignments product=uncharacterized LOC107172925 transcript_id=XM_015523243.1 protein_id=XP_015378729.1 gene_biotype=protein_coding	0	0		0	0	-
TRINITY_346_c0_g1_i1	gene=LOC107172888 Dbxref=GeneID:107172888,Genbank:XM_015523183.1 Name=XM_015523183.1 end_range=1074,. gbkey=mRNA model_evidence=Supporting evidence includes similarity to: 1 Protein%2C and 100%25 coverage of the annotated genomic feature by RNAseq alignments =true product=uncharacterized LOC107172888 transcript_id=XM_015523183.1 protein_id=XP_015378669.1 gene_biotype=protein_coding	0	0		0	0	-
TRINITY_DN890_c0_g1_i1	gene=LOC107172580 Dbxref=GeneID:107172580,Genbank:XM_015522875.1 Name=XM_015522875.1 gbkey=mRNA model_evidence=Supporting evidence includes similarity to: 2 Proteins%2C and 100%25 coverage of the annotated genomic feature by RNAseq alignments%2C including 1 sample with support for all annotated introns product=uncharacterized LOC107172580 transcript_id=XM_015522875.1 protein_id=XP_015378361.1 gen…	0	0		0	0	-
TRINITY_2342_c0_g1_i1	gene=LOC107172580 Dbxref=GeneID:107172580,Genbank:XM_015522875.1 Name=XM_015522875.1 gbkey=mRNA model_evidence=Supporting evidence includes similarity to: 2 Proteins%2C and 100%25 coverage of the annotated genomic feature by RNAseq alignments%2C including 1 sample with support for all annotated introns product=uncharacterized LOC107172580 transcript_id=XM_015522875.1 protein_id=XP_015378361.1 gen…	0	0		0	0	-
TRINITY_2213_c0_g1_i1	gene=LOC107172445 Dbxref=GeneID:107172445,Genbank:XM_015522734.1 Name=XM_015522734.1 gbkey=mRNA model_evidence=Supporting evidence includes similarity to: 100%25 coverage of the annotated genomic feature by RNAseq alignments%2C including 1 sample with support for all annotated introns product=uncharacterized LOC107172445 transcript_id=XM_015522734.1 protein_id=XP_015378220.1 gene_biotype=protein_…	0	0		0	0	-
TRINITY_9563_c3_g1_i1	gene=LOC107171932 Dbxref=GeneID:107171932,Genbank:XM_015522194.1 Name=XM_015522194.1 gbkey=mRNA model_evidence=Supporting evidence includes similarity to: 1 Protein%2C and 100%25 coverage of the annotated genomic feature by RNAseq alignments%2C including 1 sample with support for all annotated introns =true product=uncharacterized LOC107171932 start_range=.,9314 transcript_id=XM_015522194.1 prote…	0	0		0	0	-
TRINITY_5245_c0_g1_i1	gene=LOC107171276 Dbxref=GeneID:107171276,Genbank:XM_015521514.1 Name=XM_015521514.1 gbkey=mRNA model_evidence=Supporting evidence includes similarity to: 1 Protein%2C and 100%25 coverage of the annotated genomic feature by RNAseq alignments%2C including 1 sample with support for all annotated introns product=uncharacterized LOC107171276 transcript_id=XM_015521514.1 protein_id=XP_015377000.1 gene…	0	0		0	0	-
TRINITY_5069_c10_g1_i1	gene=LOC107171180 Dbxref=GeneID:107171180,Genbank:XM_015521413.1 Name=XM_015521413.1 gbkey=mRNA model_evidence=Supporting evidence includes similarity to: 1 Protein%2C and 100%25 coverage of the annotated genomic feature by RNAseq alignments%2C including 1 sample with support for all annotated introns product=uncharacterized LOC107171180 transcript_id=XM_015521413.1 protein_id=XP_015376899.1 gene…	0	0		0	0	-
TRINITY_DN3847_c0_g1_i1	gene=LOC107171169 Dbxref=GeneID:107171169,Genbank:XM_015521403.1 Name=XM_015521403.1 end_range=38016,. gbkey=mRNA model_evidence=Supporting evidence includes similarity to: 100%25 coverage of the annotated genomic feature by RNAseq alignments%2C including 1 sample with support for all annotated introns =true product=uncharacterized LOC107171169 transcript_id=XM_015521403.1 protein_id=XP_015376889…	0	0		0	0	-
TRINITY_DN3847_c0_g1_i3	gene=LOC107171169 Dbxref=GeneID:107171169,Genbank:XM_015521403.1 Name=XM_015521403.1 end_range=38016,. gbkey=mRNA model_evidence=Supporting evidence includes similarity to: 100%25 coverage of the annotated genomic feature by RNAseq alignments%2C including 1 sample with support for all annotated introns =true product=uncharacterized LOC107171169 transcript_id=XM_015521403.1 protein_id=XP_015376889…	0	0		0	0	-
TRINITY_DN4022_c0_g1_i2	gene=LOC107171019 Dbxref=GeneID:107171019,Genbank:XM_015521250.1 Name=XM_015521250.1 gbkey=mRNA model_evidence=Supporting evidence includes similarity to: 100%25 coverage of the annotated genomic feature by RNAseq alignments%2C including 1 sample with support for all annotated introns product=uncharacterized LOC107171019 transcript_id=XM_015521250.1 protein_id=XP_015376736.1 gene_biotype=protein_…	0	0		0	0	-
TRINITY_DN3353_c0_g1_i1	gene=LOC107170934 Dbxref=GeneID:107170934,Genbank:XM_015521156.1 Name=XM_015521156.1 gbkey=mRNA model_evidence=Supporting evidence includes similarity to: 1 Protein%2C and 52%25 coverage of the annotated genomic feature by RNAseq alignments product=uncharacterized LOC107170934 transcript_id=XM_015521156.1 protein_id=XP_015376642.1 gene_biotype=protein_coding	0	0		0	0	-
TRINITY_DN5682_c0_g1_i1	gene=LOC107170868 Dbxref=GeneID:107170868,Genbank:XM_015521073.1 Name=XM_015521073.1 gbkey=mRNA model_evidence=Supporting evidence includes similarity to: 3 Proteins%2C and 100%25 coverage of the annotated genomic feature by RNAseq alignments%2C including 1 sample with support for all annotated introns product=uncharacterized LOC107170868 transcript_id=XM_015521073.1 protein_id=XP_015376559.1 gen…	P:GO:0032222; P:GO:0045187; P:GO:1903818; F:GO:0034235; C:GO:0005886	P:regulation of synaptic transmission, cholinergic; P:regulation of circadian sleep/wake cycle, sleep; P:positive regulation of voltage-gated potassium channel activity; F:GPI anchor binding; C:plasma membrane	Sleepless protein	0	0	-
TRINITY_DN58_c0_g1_i5	gene=LOC107170646 Dbxref=GeneID:107170646,Genbank:XM_015520810.1 Name=XM_015520810.1 gbkey=mRNA model_evidence=Supporting evidence includes similarity to: 1 Protein%2C and 100%25 coverage of the annotated genomic feature by RNAseq alignments%2C including 1 sample with support for all annotated introns product=uncharacterized LOC107170646 transcript_id=XM_015520810.1 protein_id=XP_015376296.1 gene…	0	0		0	0	-
TRINITY_DN58_c0_g1_i2	gene=LOC107170644 Dbxref=GeneID:107170644,Genbank:XM_015520809.1 Name=XM_015520809.1 gbkey=mRNA model_evidence=Supporting evidence includes similarity to: 1 Protein%2C and 100%25 coverage of the annotated genomic feature by RNAseq alignments%2C including 1 sample with support for all annotated introns product=uncharacterized LOC107170644 transcript_id=XM_015520809.1 protein_id=XP_015376295.1 gene…	0	0		0	0	-
TRINITY_DN58_c0_g1_i6	gene=LOC107170644 Dbxref=GeneID:107170644,Genbank:XM_015520809.1 Name=XM_015520809.1 gbkey=mRNA model_evidence=Supporting evidence includes similarity to: 1 Protein%2C and 100%25 coverage of the annotated genomic feature by RNAseq alignments%2C including 1 sample with support for all annotated introns product=uncharacterized LOC107170644 transcript_id=XM_015520809.1 protein_id=XP_015376295.1 gene…	0	0		0	0	-
TRINITY_DN58_c0_g1_i1	gene=LOC107170644 Dbxref=GeneID:107170644,Genbank:XM_015520809.1 Name=XM_015520809.1 gbkey=mRNA model_evidence=Supporting evidence includes similarity to: 1 Protein%2C and 100%25 coverage of the annotated genomic feature by RNAseq alignments%2C including 1 sample with support for all annotated introns product=uncharacterized LOC107170644 transcript_id=XM_015520809.1 protein_id=XP_015376295.1 gene…	0	0		0	0	-
TRINITY_3061_c1_g1_i2	gene=LOC107170644 Dbxref=GeneID:107170644,Genbank:XM_015520809.1 Name=XM_015520809.1 gbkey=mRNA model_evidence=Supporting evidence includes similarity to: 1 Protein%2C and 100%25 coverage of the annotated genomic feature by RNAseq alignments%2C including 1 sample with support for all annotated introns product=uncharacterized LOC107170644 transcript_id=XM_015520809.1 protein_id=XP_015376295.1 gene…	0	0		0	0	-
TRINITY_DN71_c0_g2_i1	gene=LOC107170486 Dbxref=GeneID:107170486,Genbank:XM_015520615.1 Name=XM_015520615.1 gbkey=mRNA model_evidence=Supporting evidence includes similarity to: 1 EST%2C 2 Proteins%2C and 100%25 coverage of the annotated genomic feature by RNAseq alignments%2C including 1 sample with support for all annotated introns product=uncharacterized LOC107170486 transcript_id=XM_015520615.1 protein_id=XP_015376…	0	0		0	0	-
TRINITY_DN1686_c0_g1_i1	gene=LOC107170283 Dbxref=GeneID:107170283,Genbank:XM_015520355.1 Name=XM_015520355.1 gbkey=mRNA model_evidence=Supporting evidence includes similarity to: 27 Proteins%2C and 100%25 coverage of the annotated genomic feature by RNAseq alignments%2C including 1 sample with support for all annotated introns product=uncharacterized LOC107170283 transcript_id=XM_015520355.1 protein_id=XP_015375841.1 ge…	0	0	Lectin C-type domain	0	0	-
TRINITY_DN1252_c1_g1_i1	gene=LOC107170052 Dbxref=GeneID:107170052,Genbank:XM_015520059.1 Name=XM_015520059.1 gbkey=mRNA model_evidence=Supporting evidence includes similarity to: 1 Protein%2C and 100%25 coverage of the annotated genomic feature by RNAseq alignments%2C including 1 sample with support for all annotated introns product=uncharacterized LOC107170052 transcript_id=XM_015520059.1 protein_id=XP_015375545.1 gene…	C:GO:0016020	C:membrane		0	0	-
TRINITY_DN1092_c1_g1_i1	gene=LOC107170050 Dbxref=GeneID:107170050,Genbank:XM_015520057.1 Name=XM_015520057.1 gbkey=mRNA model_evidence=Supporting evidence includes similarity to: 1 Protein%2C and 100%25 coverage of the annotated genomic feature by RNAseq alignments%2C including 1 sample with support for all annotated introns product=uncharacterized LOC107170050%2C transcript variant X2 transcript_id=XM_015520057.1 prote…	C:GO:0016020	C:membrane		0	0	-
TRINITY_995_c6_g1_i1	gene=LOC107169981 Dbxref=GeneID:107169981,Genbank:XM_015519959.1 Name=XM_015519959.1 gbkey=mRNA model_evidence=Supporting evidence includes similarity to: 2 Proteins%2C and 100%25 coverage of the annotated genomic feature by RNAseq alignments%2C including 1 sample with support for all annotated introns product=uncharacterized LOC107169981%2C transcript variant X1 transcript_id=XM_015519959.1 prot…	P:GO:0007166; P:GO:0007186; F:GO:0004930; C:GO:0016020	P:cell surface receptor signaling pathway; P:G protein-coupled receptor signaling pathway; F:G protein-coupled receptor activity; C:membrane	7 transmembrane receptor (Secretin family)	0	0	-
TRINITY_DN3797_c0_g1_i1	gene=LOC107169891 Dbxref=GeneID:107169891,Genbank:XM_015519832.1 Name=XM_015519832.1 gbkey=mRNA model_evidence=Supporting evidence includes similarity to: 6 Proteins%2C and 100%25 coverage of the annotated genomic feature by RNAseq alignments%2C including 1 sample with support for all annotated introns =true product=uncharacterized LOC107169891 start_range=.,708 transcript_id=XM_015519832.1 prote…	F:GO:0005509	F:calcium ion binding	EGF domain	0	0	-
TRINITY_7724_c0_g1_i1	gene=LOC107169891 Dbxref=GeneID:107169891,Genbank:XM_015519832.1 Name=XM_015519832.1 gbkey=mRNA model_evidence=Supporting evidence includes similarity to: 6 Proteins%2C and 100%25 coverage of the annotated genomic feature by RNAseq alignments%2C including 1 sample with support for all annotated introns =true product=uncharacterized LOC107169891 start_range=.,708 transcript_id=XM_015519832.1 prote…	F:GO:0005509	F:calcium ion binding	EGF domain	0	0	-
TRINITY_7724_c0_g1_i2	gene=LOC107169891 Dbxref=GeneID:107169891,Genbank:XM_015519832.1 Name=XM_015519832.1 gbkey=mRNA model_evidence=Supporting evidence includes similarity to: 6 Proteins%2C and 100%25 coverage of the annotated genomic feature by RNAseq alignments%2C including 1 sample with support for all annotated introns =true product=uncharacterized LOC107169891 start_range=.,708 transcript_id=XM_015519832.1 prote…	F:GO:0005509	F:calcium ion binding	EGF domain	0	0	-
TRINITY_DN3626_c0_g1_i1	gene=LOC107169823 Dbxref=GeneID:107169823,Genbank:XM_015519707.1 Name=XM_015519707.1 gbkey=mRNA model_evidence=Supporting evidence includes similarity to: 1 Protein%2C and 100%25 coverage of the annotated genomic feature by RNAseq alignments%2C including 1 sample with support for all annotated introns product=uncharacterized LOC107169823%2C transcript variant X1 transcript_id=XM_015519707.1 prote…	0	0		0	0	-
TRINITY_DN6724_c0_g3_i5	gene=LOC107169688 Dbxref=GeneID:107169688,Genbank:XM_015519515.1 Name=XM_015519515.1 gbkey=mRNA model_evidence=Supporting evidence includes similarity to: 6 Proteins%2C and 100%25 coverage of the annotated genomic feature by RNAseq alignments%2C including 1 sample with support for all annotated introns product=uncharacterized LOC107169688 transcript_id=XM_015519515.1 protein_id=XP_015375001.1 gen…	0	0	Single domain von Willebrand factor type C	0	0	-
TRINITY_DN5976_c0_g1_i2	gene=LOC107169681 Dbxref=GeneID:107169681,Genbank:XM_015519503.1 Name=XM_015519503.1 gbkey=mRNA model_evidence=Supporting evidence includes similarity to: 1 Protein%2C and 100%25 coverage of the annotated genomic feature by RNAseq alignments%2C including 1 sample with support for all annotated introns product=uncharacterized LOC107169681 transcript_id=XM_015519503.1 protein_id=XP_015374989.1 gene…	0	0	Peptidase S8 pro-domain	0	0	-
TRINITY_2892_c0_g1_i1	gene=LOC107169627 Dbxref=GeneID:107169627,Genbank:XM_015519431.1 Name=XM_015519431.1 gbkey=mRNA model_evidence=Supporting evidence includes similarity to: 4 Proteins%2C and 100%25 coverage of the annotated genomic feature by RNAseq alignments%2C including 1 sample with support for all annotated introns product=uncharacterized LOC107169627 transcript_id=XM_015519431.1 protein_id=XP_015374917.1 gen…	C:GO:0016020	C:membrane		0	0	-
TRINITY_DN4213_c0_g1_i2	gene=LOC107169623 Dbxref=GeneID:107169623,Genbank:XM_015519424.1 Name=XM_015519424.1 gbkey=mRNA model_evidence=Supporting evidence includes similarity to: 2 Proteins%2C and 100%25 coverage of the annotated genomic feature by RNAseq alignments%2C including 1 sample with support for all annotated introns product=uncharacterized LOC107169623 transcript_id=XM_015519424.1 protein_id=XP_015374910.1 gen…	C:GO:0016020; C:GO:0016020	C:membrane; C:membrane		0	0	-
TRINITY_DN4213_c0_g1_i1	gene=LOC107169623 Dbxref=GeneID:107169623,Genbank:XM_015519424.1 Name=XM_015519424.1 gbkey=mRNA model_evidence=Supporting evidence includes similarity to: 2 Proteins%2C and 100%25 coverage of the annotated genomic feature by RNAseq alignments%2C including 1 sample with support for all annotated introns product=uncharacterized LOC107169623 transcript_id=XM_015519424.1 protein_id=XP_015374910.1 gen…	C:GO:0016020	C:membrane		0	0	-
TRINITY_DN25815_c0_g1_i1	gene=LOC107169622 Dbxref=GeneID:107169622,Genbank:XM_015519423.1 Name=XM_015519423.1 gbkey=mRNA model_evidence=Supporting evidence includes similarity to: 4 Proteins%2C and 100%25 coverage of the annotated genomic feature by RNAseq alignments%2C including 1 sample with support for all annotated introns product=uncharacterized LOC107169622 transcript_id=XM_015519423.1 protein_id=XP_015374909.1 gen…	C:GO:0016020	C:membrane	Protein of unknown function (DUF1676)	0	0	-
TRINITY_5836_c0_g1_i1	gene=LOC107169606 Dbxref=GeneID:107169606,Genbank:XM_015519402.1 Name=XM_015519402.1 gbkey=mRNA model_evidence=Supporting evidence includes similarity to: 1 Protein%2C and 100%25 coverage of the annotated genomic feature by RNAseq alignments%2C including 1 sample with support for all annotated introns product=uncharacterized LOC107169606%2C transcript variant X2 transcript_id=XM_015519402.1 prote…	0	0	Peptidase family C1 propeptide	0	0	-
TRINITY_DN5923_c0_g1_i1	gene=LOC107169593 Dbxref=GeneID:107169593,Genbank:XM_015519382.1 Name=XM_015519382.1 gbkey=mRNA model_evidence=Supporting evidence includes similarity to: 1 Protein%2C and 100%25 coverage of the annotated genomic feature by RNAseq alignments%2C including 1 sample with support for all annotated introns product=uncharacterized LOC107169593%2C transcript variant X1 transcript_id=XM_015519382.1 prote…	0	0		0	0	-
TRINITY_DN5923_c0_g1_i2	gene=LOC107169593 Dbxref=GeneID:107169593,Genbank:XM_015519382.1 Name=XM_015519382.1 gbkey=mRNA model_evidence=Supporting evidence includes similarity to: 1 Protein%2C and 100%25 coverage of the annotated genomic feature by RNAseq alignments%2C including 1 sample with support for all annotated introns product=uncharacterized LOC107169593%2C transcript variant X1 transcript_id=XM_015519382.1 prote…	0	0		0	0	-
TRINITY_DN16496_c0_g1_i1	gene=LOC107169571 Dbxref=GeneID:107169571,Genbank:XM_015519354.1 Name=XM_015519354.1 gbkey=mRNA model_evidence=Supporting evidence includes similarity to: 53 Proteins%2C and 98%25 coverage of the annotated genomic feature by RNAseq alignments product=uncharacterized LOC107169571 transcript_id=XM_015519354.1 protein_id=XP_015374840.1 gene_biotype=protein_coding	P:GO:0006508; F:GO:0004252	P:proteolysis; F:serine-type endopeptidase activity	Trypsin	EC:3.4.21	Acting on peptide bonds (peptidases)	-
TRINITY_DN2074_c0_g1_i2	gene=LOC107169422 Dbxref=GeneID:107169422,Genbank:XM_015519148.1 Name=XM_015519148.1 gbkey=mRNA model_evidence=Supporting evidence includes similarity to: 1 EST%2C 2 Proteins%2C and 97%25 coverage of the annotated genomic feature by RNAseq alignments%2C including 1 sample with support for all annotated introns product=uncharacterized LOC107169422 transcript_id=XM_015519148.1 protein_id=XP_0153746…	0	0		0	0	-
TRINITY_DN2579_c0_g1_i1	gene=LOC107169358 Dbxref=GeneID:107169358,Genbank:XM_015519085.1 Name=XM_015519085.1 gbkey=mRNA model_evidence=Supporting evidence includes similarity to: 3 Proteins%2C and 99%25 coverage of the annotated genomic feature by RNAseq alignments%2C including 1 sample with support for all annotated introns product=uncharacterized LOC107169358 transcript_id=XM_015519085.1 protein_id=XP_015374571.1 gene…	P:GO:0007165; F:GO:0008083; C:GO:0016020	P:signal transduction; F:growth factor activity; C:membrane	PDGF/VEGF domain	0	0	-
TRINITY_4091_c4_g1_i1	gene=LOC107169358 Dbxref=GeneID:107169358,Genbank:XM_015519085.1 Name=XM_015519085.1 gbkey=mRNA model_evidence=Supporting evidence includes similarity to: 3 Proteins%2C and 99%25 coverage of the annotated genomic feature by RNAseq alignments%2C including 1 sample with support for all annotated introns product=uncharacterized LOC107169358 transcript_id=XM_015519085.1 protein_id=XP_015374571.1 gene…	P:GO:0007165; F:GO:0008083; C:GO:0016020	P:signal transduction; F:growth factor activity; C:membrane	PDGF/VEGF domain	0	0	-
TRINITY_DN7093_c0_g3_i1	gene=LOC107169207 Dbxref=GeneID:107169207,Genbank:XM_015518878.1 Name=XM_015518878.1 gbkey=mRNA model_evidence=Supporting evidence includes similarity to: 1 Protein%2C and 100%25 coverage of the annotated genomic feature by RNAseq alignments%2C including 1 sample with support for all annotated introns product=uncharacterized LOC107169207 transcript_id=XM_015518878.1 protein_id=XP_015374364.1 gene…	0	0		0	0	-
TRINITY_4144_c0_g1_i2	gene=LOC107169207 Dbxref=GeneID:107169207,Genbank:XM_015518878.1 Name=XM_015518878.1 gbkey=mRNA model_evidence=Supporting evidence includes similarity to: 1 Protein%2C and 100%25 coverage of the annotated genomic feature by RNAseq alignments%2C including 1 sample with support for all annotated introns product=uncharacterized LOC107169207 transcript_id=XM_015518878.1 protein_id=XP_015374364.1 gene…	0	0		0	0	-
TRINITY_DN25918_c0_g1_i1	gene=LOC107169196 Dbxref=GeneID:107169196,Genbank:XM_015518867.1 Name=XM_015518867.1 gbkey=mRNA model_evidence=Supporting evidence includes similarity to: 1 EST%2C 2 Proteins%2C and 100%25 coverage of the annotated genomic feature by RNAseq alignments%2C including 1 sample with support for all annotated introns product=uncharacterized LOC107169196 transcript_id=XM_015518867.1 protein_id=XP_015374…	0	0		0	0	-
TRINITY_4773_c1_g1_i1	gene=LOC107169196 Dbxref=GeneID:107169196,Genbank:XM_015518867.1 Name=XM_015518867.1 gbkey=mRNA model_evidence=Supporting evidence includes similarity to: 1 EST%2C 2 Proteins%2C and 100%25 coverage of the annotated genomic feature by RNAseq alignments%2C including 1 sample with support for all annotated introns product=uncharacterized LOC107169196 transcript_id=XM_015518867.1 protein_id=XP_015374…	0	0		0	0	-
TRINITY_DN5580_c1_g1_i1	gene=LOC107169195 Dbxref=GeneID:107169195,Genbank:XM_015518862.1 Name=XM_015518862.1 gbkey=mRNA model_evidence=Supporting evidence includes similarity to: 2 Proteins%2C and 100%25 coverage of the annotated genomic feature by RNAseq alignments product=uncharacterized LOC107169195 transcript_id=XM_015518862.1 protein_id=XP_015374348.1 gene_biotype=protein_coding	0	0		0	0	-
TRINITY_207_c1_g1_i1	gene=LOC107169195 Dbxref=GeneID:107169195,Genbank:XM_015518862.1 Name=XM_015518862.1 gbkey=mRNA model_evidence=Supporting evidence includes similarity to: 2 Proteins%2C and 100%25 coverage of the annotated genomic feature by RNAseq alignments product=uncharacterized LOC107169195 transcript_id=XM_015518862.1 protein_id=XP_015374348.1 gene_biotype=protein_coding	0	0		0	0	-
TRINITY_DN6631_c0_g1_i2	gene=LOC107169194 Dbxref=GeneID:107169194,Genbank:XM_015518861.1 Name=XM_015518861.1 gbkey=mRNA model_evidence=Supporting evidence includes similarity to: 1 Protein%2C and 100%25 coverage of the annotated genomic feature by RNAseq alignments product=uncharacterized LOC107169194 transcript_id=XM_015518861.1 protein_id=XP_015374347.1 gene_biotype=protein_coding	0	0		0	0	-
TRINITY_DN27488_c0_g1_i1	gene=LOC107169081 Dbxref=GeneID:107169081,Genbank:XM_015518714.1 Name=XM_015518714.1 gbkey=mRNA model_evidence=Supporting evidence includes similarity to: 1 Protein%2C and 98%25 coverage of the annotated genomic feature by RNAseq alignments product=uncharacterized LOC107169081 transcript_id=XM_015518714.1 protein_id=XP_015374200.1 gene_biotype=protein_coding	0	0		0	0	-
TRINITY_1019_c0_g1_i2	gene=LOC107169081 Dbxref=GeneID:107169081,Genbank:XM_015518714.1 Name=XM_015518714.1 gbkey=mRNA model_evidence=Supporting evidence includes similarity to: 1 Protein%2C and 98%25 coverage of the annotated genomic feature by RNAseq alignments product=uncharacterized LOC107169081 transcript_id=XM_015518714.1 protein_id=XP_015374200.1 gene_biotype=protein_coding	0	0		0	0	-
TRINITY_DN45499_c0_g1_i1	gene=LOC107168885 Dbxref=GeneID:107168885,Genbank:XM_015518430.1 Name=XM_015518430.1 gbkey=mRNA model_evidence=Supporting evidence includes similarity to: 1 Protein%2C and 100%25 coverage of the annotated genomic feature by RNAseq alignments%2C including 1 sample with support for all annotated introns product=uncharacterized LOC107168885 transcript_id=XM_015518430.1 protein_id=XP_015373916.1 gene…	C:GO:0016020	C:membrane	Protein of unknown function (DUF1676)	0	0	-
TRINITY_2996_c0_g1_i1	gene=LOC107168885 Dbxref=GeneID:107168885,Genbank:XM_015518430.1 Name=XM_015518430.1 gbkey=mRNA model_evidence=Supporting evidence includes similarity to: 1 Protein%2C and 100%25 coverage of the annotated genomic feature by RNAseq alignments%2C including 1 sample with support for all annotated introns product=uncharacterized LOC107168885 transcript_id=XM_015518430.1 protein_id=XP_015373916.1 gene…	C:GO:0016020	C:membrane	Protein of unknown function (DUF1676)	0	0	-
TRINITY_DN6220_c0_g1_i1	gene=LOC107168884 Dbxref=GeneID:107168884,Genbank:XM_015518429.1 Name=XM_015518429.1 gbkey=mRNA model_evidence=Supporting evidence includes similarity to: 100%25 coverage of the annotated genomic feature by RNAseq alignments%2C including 1 sample with support for all annotated introns product=uncharacterized LOC107168884 transcript_id=XM_015518429.1 protein_id=XP_015373915.1 gene_biotype=protein_…	C:GO:0016020	C:membrane	Protein of unknown function (DUF1676)	0	0	-
TRINITY_DN1983_c1_g1_i1	gene=LOC107168883 Dbxref=GeneID:107168883,Genbank:XM_015518428.1 Name=XM_015518428.1 gbkey=mRNA model_evidence=Supporting evidence includes similarity to: 1 Protein%2C and 100%25 coverage of the annotated genomic feature by RNAseq alignments%2C including 1 sample with support for all annotated introns product=uncharacterized LOC107168883 transcript_id=XM_015518428.1 protein_id=XP_015373914.1 gene…	C:GO:0016020	C:membrane	Protein of unknown function (DUF1676)	0	0	-
TRINITY_2994_c0_g1_i1	gene=LOC107168883 Dbxref=GeneID:107168883,Genbank:XM_015518428.1 Name=XM_015518428.1 gbkey=mRNA model_evidence=Supporting evidence includes similarity to: 1 Protein%2C and 100%25 coverage of the annotated genomic feature by RNAseq alignments%2C including 1 sample with support for all annotated introns product=uncharacterized LOC107168883 transcript_id=XM_015518428.1 protein_id=XP_015373914.1 gene…	C:GO:0016020	C:membrane	Protein of unknown function (DUF1676)	0	0	-
TRINITY_DN732_c0_g1_i1	gene=LOC107168882 Dbxref=GeneID:107168882,Genbank:XM_015518427.1 Name=XM_015518427.1 gbkey=mRNA model_evidence=Supporting evidence includes similarity to: 3 Proteins%2C and 100%25 coverage of the annotated genomic feature by RNAseq alignments%2C including 1 sample with support for all annotated introns product=uncharacterized LOC107168882 transcript_id=XM_015518427.1 protein_id=XP_015373913.1 gen…	C:GO:0016020	C:membrane	Protein of unknown function (DUF1676)	0	0	-
TRINITY_2989_c14_g1_i1	gene=LOC107168882 Dbxref=GeneID:107168882,Genbank:XM_015518427.1 Name=XM_015518427.1 gbkey=mRNA model_evidence=Supporting evidence includes similarity to: 3 Proteins%2C and 100%25 coverage of the annotated genomic feature by RNAseq alignments%2C including 1 sample with support for all annotated introns product=uncharacterized LOC107168882 transcript_id=XM_015518427.1 protein_id=XP_015373913.1 gen…	C:GO:0016020	C:membrane	Protein of unknown function (DUF1676)	0	0	-
TRINITY_DN1111_c0_g1_i1	gene=LOC107168880 Dbxref=GeneID:107168880,Genbank:XM_015518425.1 Name=XM_015518425.1 gbkey=mRNA model_evidence=Supporting evidence includes similarity to: 5 Proteins%2C and 100%25 coverage of the annotated genomic feature by RNAseq alignments%2C including 1 sample with support for all annotated introns product=uncharacterized LOC107168880 transcript_id=XM_015518425.1 protein_id=XP_015373911.1 gen…	C:GO:0016020	C:membrane	Protein of unknown function (DUF1676)	0	0	-
TRINITY_3000_c0_g1_i1	gene=LOC107168880 Dbxref=GeneID:107168880,Genbank:XM_015518425.1 Name=XM_015518425.1 gbkey=mRNA model_evidence=Supporting evidence includes similarity to: 5 Proteins%2C and 100%25 coverage of the annotated genomic feature by RNAseq alignments%2C including 1 sample with support for all annotated introns product=uncharacterized LOC107168880 transcript_id=XM_015518425.1 protein_id=XP_015373911.1 gen…	C:GO:0016020	C:membrane	Protein of unknown function (DUF1676)	0	0	-
TRINITY_DN1638_c0_g1_i1	gene=LOC107168878 Dbxref=GeneID:107168878,Genbank:XM_015518423.1 Name=XM_015518423.1 gbkey=mRNA model_evidence=Supporting evidence includes similarity to: 3 Proteins%2C and 94%25 coverage of the annotated genomic feature by RNAseq alignments product=uncharacterized LOC107168878 transcript_id=XM_015518423.1 protein_id=XP_015373909.1 gene_biotype=protein_coding	C:GO:0016020	C:membrane	Protein of unknown function (DUF1676)	0	0	-
TRINITY_DN25970_c0_g1_i1	gene=LOC107168663 Dbxref=GeneID:107168663,Genbank:XM_015518148.1 Name=XM_015518148.1 gbkey=mRNA model_evidence=Supporting evidence includes similarity to: 1 Protein%2C and 100%25 coverage of the annotated genomic feature by RNAseq alignments%2C including 1 sample with support for all annotated introns product=uncharacterized LOC107168663 transcript_id=XM_015518148.1 protein_id=XP_015373634.1 gene…	0	0		0	0	-
TRINITY_8349_c1_g1_i1	gene=LOC107168620 Dbxref=GeneID:107168620,Genbank:XM_015518099.1 Name=XM_015518099.1 gbkey=mRNA model_evidence=Supporting evidence includes similarity to: 1 Protein%2C and 100%25 coverage of the annotated genomic feature by RNAseq alignments%2C including 1 sample with support for all annotated introns product=uncharacterized LOC107168620 transcript_id=XM_015518099.1 protein_id=XP_015373585.1 gene…	0	0		0	0	-
TRINITY_5478_c1_g1_i1	gene=LOC107168219 Dbxref=GeneID:107168219,Genbank:XM_015517549.1 Name=XM_015517549.1 gbkey=mRNA model_evidence=Supporting evidence includes similarity to: 100%25 coverage of the annotated genomic feature by RNAseq alignments%2C including 1 sample with support for all annotated introns product=uncharacterized LOC107168219 transcript_id=XM_015517549.1 protein_id=XP_015373035.1 gene_biotype=protein_…	F:GO:0008061; C:GO:0005576	F:chitin binding; C:extracellular region	Chitin binding Peritrophin-A domain	0	0	-
TRINITY_DN7442_c0_g1_i1	gene=LOC107168189 Dbxref=GeneID:107168189,Genbank:XM_015517510.1 Name=XM_015517510.1 gbkey=mRNA model_evidence=Supporting evidence includes similarity to: 1 Protein%2C and 100%25 coverage of the annotated genomic feature by RNAseq alignments%2C including 1 sample with support for all annotated introns product=uncharacterized LOC107168189 transcript_id=XM_015517510.1 protein_id=XP_015372996.1 gene…	F:GO:0005549	F:odorant binding	PBP/GOBP family	0	0	-
TRINITY_DN2964_c0_g1_i1	gene=LOC107168154 Dbxref=GeneID:107168154,Genbank:XM_015517467.1 Name=XM_015517467.1 gbkey=mRNA model_evidence=Supporting evidence includes similarity to: 1 EST%2C 2 Proteins%2C and 100%25 coverage of the annotated genomic feature by RNAseq alignments%2C including 1 sample with support for all annotated introns product=uncharacterized LOC107168154%2C transcript variant X1 transcript_id=XM_0155174…	C:GO:0016020	C:membrane	Protein of unknown function (DUF1676)	0	0	-
TRINITY_DN42_c6_g2_i1	gene=LOC107168152 Dbxref=GeneID:107168152,Genbank:XM_015517466.1 Name=XM_015517466.1 gbkey=mRNA model_evidence=Supporting evidence includes similarity to: 2 ESTs%2C 4 Proteins%2C and 100%25 coverage of the annotated genomic feature by RNAseq alignments%2C including 1 sample with support for all annotated introns product=uncharacterized LOC107168152 transcript_id=XM_015517466.1 protein_id=XP_01537…	C:GO:0016020	C:membrane	Protein of unknown function (DUF1676)	0	0	-
TRINITY_DN391_c0_g1_i1	gene=LOC107168151 Dbxref=GeneID:107168151,Genbank:XM_015517465.1 Name=XM_015517465.1 gbkey=mRNA model_evidence=Supporting evidence includes similarity to: 3 ESTs%2C 17 Proteins%2C and 100%25 coverage of the annotated genomic feature by RNAseq alignments%2C including 1 sample with support for all annotated introns product=uncharacterized LOC107168151 transcript_id=XM_015517465.1 protein_id=XP_0153…	C:GO:0016020	C:membrane	Protein of unknown function (DUF1676)	0	0	-
TRINITY_DN1295_c2_g1_i1	gene=LOC107168150 Dbxref=GeneID:107168150,Genbank:XM_015517464.1 Name=XM_015517464.1 gbkey=mRNA model_evidence=Supporting evidence includes similarity to: 6 Proteins%2C and 100%25 coverage of the annotated genomic feature by RNAseq alignments%2C including 1 sample with support for all annotated introns product=uncharacterized LOC107168150 transcript_id=XM_015517464.1 protein_id=XP_015372950.1 gen…	C:GO:0016020	C:membrane	Protein of unknown function (DUF1676)	0	0	-
TRINITY_DN1354_c0_g1_i1	gene=LOC107168149 Dbxref=GeneID:107168149,Genbank:XM_015517463.1 Name=XM_015517463.1 gbkey=mRNA model_evidence=Supporting evidence includes similarity to: 4 Proteins%2C and 100%25 coverage of the annotated genomic feature by RNAseq alignments%2C including 1 sample with support for all annotated introns product=uncharacterized LOC107168149 transcript_id=XM_015517463.1 protein_id=XP_015372949.1 gen…	C:GO:0016020	C:membrane	Protein of unknown function (DUF1676)	0	0	-
TRINITY_2989_c5_g1_i1	gene=LOC107168149 Dbxref=GeneID:107168149,Genbank:XM_015517463.1 Name=XM_015517463.1 gbkey=mRNA model_evidence=Supporting evidence includes similarity to: 4 Proteins%2C and 100%25 coverage of the annotated genomic feature by RNAseq alignments%2C including 1 sample with support for all annotated introns product=uncharacterized LOC107168149 transcript_id=XM_015517463.1 protein_id=XP_015372949.1 gen…	C:GO:0016020	C:membrane	Protein of unknown function (DUF1676)	0	0	-
TRINITY_DN26885_c0_g1_i1	gene=LOC107168146 Dbxref=GeneID:107168146,Genbank:XM_015517460.1 Name=XM_015517460.1 gbkey=mRNA model_evidence=Supporting evidence includes similarity to: 90%25 coverage of the annotated genomic feature by RNAseq alignments%2C including 1 sample with support for all annotated introns product=uncharacterized LOC107168146 transcript_id=XM_015517460.1 protein_id=XP_015372946.1 gene_biotype=protein_c…	0	0		0	0	-
TRINITY_4935_c0_g1_i1	gene=LOC107168107 Dbxref=GeneID:107168107,Genbank:XM_015517405.1 Name=XM_015517405.1 gbkey=mRNA model_evidence=Supporting evidence includes similarity to: 1 Protein%2C and 72%25 coverage of the annotated genomic feature by RNAseq alignments product=uncharacterized LOC107168107 transcript_id=XM_015517405.1 protein_id=XP_015372891.1 gene_biotype=protein_coding	0	0		0	0	-
TRINITY_DN3621_c0_g1_i1	gene=LOC107168095 Dbxref=GeneID:107168095,Genbank:XM_015517384.1 Name=XM_015517384.1 gbkey=mRNA model_evidence=Supporting evidence includes similarity to: 5 Proteins%2C and 100%25 coverage of the annotated genomic feature by RNAseq alignments%2C including 1 sample with support for all annotated introns product=uncharacterized LOC107168095 transcript_id=XM_015517384.1 protein_id=XP_015372870.1 gen…	P:GO:0032222; P:GO:0045187; P:GO:1903818; F:GO:0034235; C:GO:0005886	P:regulation of synaptic transmission, cholinergic; P:regulation of circadian sleep/wake cycle, sleep; P:positive regulation of voltage-gated potassium channel activity; F:GPI anchor binding; C:plasma membrane	Sleepless protein	0	0	-
TRINITY_DN4790_c0_g2_i2	gene=LOC107167988 Dbxref=GeneID:107167988,Genbank:XM_015517231.1 Name=XM_015517231.1 gbkey=mRNA model_evidence=Supporting evidence includes similarity to: 1 Protein%2C and 98%25 coverage of the annotated genomic feature by RNAseq alignments%2C including 1 sample with support for all annotated introns product=uncharacterized LOC107167988 transcript_id=XM_015517231.1 protein_id=XP_015372717.1 gene_…	P:GO:0044782; C:GO:0005813; C:GO:0036064	P:cilium organization; C:centrosome; C:ciliary basal body		0	0	-
TRINITY_DN24548_c0_g1_i1	gene=LOC107167976 Dbxref=GeneID:107167976,Genbank:XM_015517215.1 Name=XM_015517215.1 gbkey=mRNA model_evidence=Supporting evidence includes similarity to: 100%25 coverage of the annotated genomic feature by RNAseq alignments%2C including 1 sample with support for all annotated introns product=uncharacterized LOC107167976 transcript_id=XM_015517215.1 protein_id=XP_015372701.1 gene_biotype=protein_…	0	0		0	0	-
TRINITY_DN26336_c0_g1_i1	gene=LOC107167970 Dbxref=GeneID:107167970,Genbank:XM_015517206.1 Name=XM_015517206.1 gbkey=mRNA model_evidence=Supporting evidence includes similarity to: 14 Proteins%2C and 100%25 coverage of the annotated genomic feature by RNAseq alignments%2C including 1 sample with support for all annotated introns product=uncharacterized LOC107167970 transcript_id=XM_015517206.1 protein_id=XP_015372692.1 ge…	F:GO:0042302	F:structural constituent of cuticle	Insect cuticle protein	0	0	-
TRINITY_DN2120_c0_g1_i1	gene=LOC107167926 Dbxref=GeneID:107167926,Genbank:XM_015517142.1 Name=XM_015517142.1 gbkey=mRNA model_evidence=Supporting evidence includes similarity to: 1 Protein%2C and 96%25 coverage of the annotated genomic feature by RNAseq alignments%2C including 1 sample with support for all annotated introns product=uncharacterized LOC107167926 transcript_id=XM_015517142.1 protein_id=XP_015372628.1 gene_…	0	0		0	0	-
TRINITY_194_c1_g1_i2	gene=LOC107167926 Dbxref=GeneID:107167926,Genbank:XM_015517142.1 Name=XM_015517142.1 gbkey=mRNA model_evidence=Supporting evidence includes similarity to: 1 Protein%2C and 96%25 coverage of the annotated genomic feature by RNAseq alignments%2C including 1 sample with support for all annotated introns product=uncharacterized LOC107167926 transcript_id=XM_015517142.1 protein_id=XP_015372628.1 gene_…	0	0		0	0	-
TRINITY_6362_c0_g1_i1	gene=LOC107167902 Dbxref=GeneID:107167902,Genbank:XM_015517117.1 Name=XM_015517117.1 gbkey=mRNA model_evidence=Supporting evidence includes similarity to: 1 Protein%2C and 100%25 coverage of the annotated genomic feature by RNAseq alignments%2C including 1 sample with support for all annotated introns product=uncharacterized LOC107167902%2C transcript variant X1 transcript_id=XM_015517117.1 prote…	-	0		0	0	0
TRINITY_DN121_c0_g1_i2	gene=LOC107167789 Dbxref=GeneID:107167789,Genbank:XM_015516974.1 Name=XM_015516974.1 gbkey=mRNA model_evidence=Supporting evidence includes similarity to: 16 Proteins%2C and 100%25 coverage of the annotated genomic feature by RNAseq alignments%2C including 1 sample with support for all annotated introns product=uncharacterized LOC107167789%2C transcript variant X1 transcript_id=XM_015516974.1 pro…	F:GO:0008061; C:GO:0005576	F:chitin binding; C:extracellular region	Chitin binding Peritrophin-A domain	0	0	-
TRINITY_DN4505_c1_g2_i1	gene=LOC107167763 Dbxref=GeneID:107167763,Genbank:XM_015516944.1 Name=XM_015516944.1 end_range=206872,. gbkey=mRNA model_evidence=Supporting evidence includes similarity to: 89%25 coverage of the annotated genomic feature by RNAseq alignments%2C including 1 sample with support for all annotated introns =true product=uncharacterized LOC107167763 transcript_id=XM_015516944.1 protein_id=XP_015372430…	0	0		0	0	-
TRINITY_8760_c0_g1_i1	gene=LOC107167727 Dbxref=GeneID:107167727,Genbank:XM_015516903.1 Name=XM_015516903.1 gbkey=mRNA model_evidence=Supporting evidence includes similarity to: 1 Protein product=uncharacterized LOC107167727 transcript_id=XM_015516903.1 protein_id=XP_015372389.1 gene_biotype=protein_coding	0	0		0	0	-
TRINITY_3356_c5_g1_i2	gene=LOC107167619 Dbxref=GeneID:107167619,Genbank:XM_015516760.1 Name=XM_015516760.1 gbkey=mRNA model_evidence=Supporting evidence includes similarity to: 13 Proteins%2C and 100%25 coverage of the annotated genomic feature by RNAseq alignments%2C including 1 sample with support for all annotated introns product=uncharacterized LOC107167619 transcript_id=XM_015516760.1 protein_id=XP_015372246.1 ge…	-	P:carbohydrate metabolic process; F:nucleic acid binding; F:hydrolase activity, hydrolyzing O-glycosyl compounds; F:chitin binding; F:metal ion binding; C:membrane	Glycosyl hydrolases family 18	EC:3.2.1	Glycosylases	0
TRINITY_7168_c2_g1_i1	gene=LOC107167583 Dbxref=GeneID:107167583,Genbank:XM_015516708.1 Name=XM_015516708.1 gbkey=mRNA model_evidence=Supporting evidence includes similarity to: 1 Protein%2C and 100%25 coverage of the annotated genomic feature by RNAseq alignments%2C including 1 sample with support for all annotated introns product=uncharacterized LOC107167583 transcript_id=XM_015516708.1 protein_id=XP_015372194.1 gene…	0	0		0	0	-
TRINITY_DN3963_c0_g2_i3	gene=LOC107167581 Dbxref=GeneID:107167581,Genbank:XM_015516705.1 Name=XM_015516705.1 end_range=264249,. gbkey=mRNA model_evidence=Supporting evidence includes similarity to: 1 Protein%2C and 100%25 coverage of the annotated genomic feature by RNAseq alignments%2C including 1 sample with support for all annotated introns =true product=uncharacterized LOC107167581 transcript_id=XM_015516705.1 prote…	0	0		0	0	-
TRINITY_6922_c0_g1_i1	gene=LOC107167581 Dbxref=GeneID:107167581,Genbank:XM_015516705.1 Name=XM_015516705.1 end_range=264249,. gbkey=mRNA model_evidence=Supporting evidence includes similarity to: 1 Protein%2C and 100%25 coverage of the annotated genomic feature by RNAseq alignments%2C including 1 sample with support for all annotated introns =true product=uncharacterized LOC107167581 transcript_id=XM_015516705.1 prote…	0	0		0	0	-
TRINITY_DN473_c0_g1_i1	gene=LOC107167476 Dbxref=GeneID:107167476,Genbank:XM_015516526.1 Name=XM_015516526.1 gbkey=mRNA model_evidence=Supporting evidence includes similarity to: 1 Protein%2C and 100%25 coverage of the annotated genomic feature by RNAseq alignments%2C including 1 sample with support for all annotated introns product=uncharacterized LOC107167476%2C transcript variant X2 transcript_id=XM_015516526.1 prote…	0	0		0	0	-
TRINITY_DN473_c0_g1_i2	gene=LOC107167476 Dbxref=GeneID:107167476,Genbank:XM_015516526.1 Name=XM_015516526.1 gbkey=mRNA model_evidence=Supporting evidence includes similarity to: 1 Protein%2C and 100%25 coverage of the annotated genomic feature by RNAseq alignments%2C including 1 sample with support for all annotated introns product=uncharacterized LOC107167476%2C transcript variant X2 transcript_id=XM_015516526.1 prote…	0	0		0	0	-
TRINITY_5568_c0_g1_i1	gene=LOC107167476 Dbxref=GeneID:107167476,Genbank:XM_015516526.1 Name=XM_015516526.1 gbkey=mRNA model_evidence=Supporting evidence includes similarity to: 1 Protein%2C and 100%25 coverage of the annotated genomic feature by RNAseq alignments%2C including 1 sample with support for all annotated introns product=uncharacterized LOC107167476%2C transcript variant X2 transcript_id=XM_015516526.1 prote…	0	0		0	0	-
TRINITY_5568_c0_g1_i2	gene=LOC107167476 Dbxref=GeneID:107167476,Genbank:XM_015516526.1 Name=XM_015516526.1 gbkey=mRNA model_evidence=Supporting evidence includes similarity to: 1 Protein%2C and 100%25 coverage of the annotated genomic feature by RNAseq alignments%2C including 1 sample with support for all annotated introns product=uncharacterized LOC107167476%2C transcript variant X2 transcript_id=XM_015516526.1 prote…	0	0		0	0	-
TRINITY_DN379_c0_g6_i1	gene=LOC107167466 Dbxref=GeneID:107167466,Genbank:XM_015516513.1 Name=XM_015516513.1 gbkey=mRNA model_evidence=Supporting evidence includes similarity to: 5 Proteins%2C and 100%25 coverage of the annotated genomic feature by RNAseq alignments%2C including 1 sample with support for all annotated introns product=uncharacterized LOC107167466 transcript_id=XM_015516513.1 protein_id=XP_015371999.1 gen…	C:GO:0016020	C:membrane	Protein of unknown function (DUF1676)	0	0	-
TRINITY_3006_c0_g1_i1	gene=LOC107167466 Dbxref=GeneID:107167466,Genbank:XM_015516513.1 Name=XM_015516513.1 gbkey=mRNA model_evidence=Supporting evidence includes similarity to: 5 Proteins%2C and 100%25 coverage of the annotated genomic feature by RNAseq alignments%2C including 1 sample with support for all annotated introns product=uncharacterized LOC107167466 transcript_id=XM_015516513.1 protein_id=XP_015371999.1 gen…	C:GO:0016020	C:membrane	Protein of unknown function (DUF1676)	0	0	-
TRINITY_DN630_c3_g1_i1	gene=LOC107167462 Dbxref=GeneID:107167462,Genbank:XM_015516510.1 Name=XM_015516510.1 gbkey=mRNA model_evidence=Supporting evidence includes similarity to: 1 Protein%2C and 100%25 coverage of the annotated genomic feature by RNAseq alignments%2C including 1 sample with support for all annotated introns product=uncharacterized LOC107167462 transcript_id=XM_015516510.1 protein_id=XP_015371996.1 gene…	C:GO:0016020	C:membrane	Protein of unknown function (DUF1676)	0	0	-
TRINITY_DN5281_c0_g1_i1	gene=LOC107167391 Dbxref=GeneID:107167391,Genbank:XM_015516412.1 Name=XM_015516412.1 gbkey=mRNA model_evidence=Supporting evidence includes similarity to: 1 Protein%2C and 100%25 coverage of the annotated genomic feature by RNAseq alignments%2C including 1 sample with support for all annotated introns product=uncharacterized LOC107167391%2C transcript variant X1 transcript_id=XM_015516412.1 prote…	0	0		0	0	-
TRINITY_DN5281_c0_g1_i2	gene=LOC107167391 Dbxref=GeneID:107167391,Genbank:XM_015516412.1 Name=XM_015516412.1 gbkey=mRNA model_evidence=Supporting evidence includes similarity to: 1 Protein%2C and 100%25 coverage of the annotated genomic feature by RNAseq alignments%2C including 1 sample with support for all annotated introns product=uncharacterized LOC107167391%2C transcript variant X1 transcript_id=XM_015516412.1 prote…	0	0		0	0	-
TRINITY_6931_c0_g1_i1	gene=LOC107167147 Dbxref=GeneID:107167147,Genbank:XM_015516059.1 Name=XM_015516059.1 gbkey=mRNA model_evidence=Supporting evidence includes similarity to: 1 Protein%2C and 100%25 coverage of the annotated genomic feature by RNAseq alignments%2C including 1 sample with support for all annotated introns product=uncharacterized LOC107167147 transcript_id=XM_015516059.1 protein_id=XP_015371545.1 gene…	P:GO:0006412; F:GO:0003735; C:GO:0005840; C:GO:1990904	P:translation; F:structural constituent of ribosome; C:ribosome; C:ribonucleoprotein complex	Ribosomal protein L35Ae	0	0	-
TRINITY_DN199_c0_g1_i2	gene=LOC107167117 Dbxref=GeneID:107167117,Genbank:XM_015516018.1 Name=XM_015516018.1 gbkey=mRNA model_evidence=Supporting evidence includes similarity to: 2 Proteins%2C and 100%25 coverage of the annotated genomic feature by RNAseq alignments%2C including 1 sample with support for all annotated introns product=uncharacterized LOC107167117 transcript_id=XM_015516018.1 protein_id=XP_015371504.1 gen…	0	0		0	0	-
TRINITY_DN1221_c0_g1_i2	gene=LOC107167029 Dbxref=GeneID:107167029,Genbank:XM_015515945.1 Name=XM_015515945.1 gbkey=mRNA model_evidence=Supporting evidence includes similarity to: 7 Proteins%2C and 100%25 coverage of the annotated genomic feature by RNAseq alignments%2C including 1 sample with support for all annotated introns product=uncharacterized LOC107167029 transcript_id=XM_015515945.1 protein_id=XP_015371431.1 gen…	0	0	ADP-ribosylation factor family	0	0	-
TRINITY_9696_c2_g1_i1	gene=LOC107167029 Dbxref=GeneID:107167029,Genbank:XM_015515945.1 Name=XM_015515945.1 gbkey=mRNA model_evidence=Supporting evidence includes similarity to: 7 Proteins%2C and 100%25 coverage of the annotated genomic feature by RNAseq alignments%2C including 1 sample with support for all annotated introns product=uncharacterized LOC107167029 transcript_id=XM_015515945.1 protein_id=XP_015371431.1 gen…	0	0	ADP-ribosylation factor family	0	0	-
TRINITY_4102_c0_g1_i1	gene=LOC107166781 Dbxref=GeneID:107166781,Genbank:XM_015515574.1 Name=XM_015515574.1 gbkey=mRNA model_evidence=Supporting evidence includes similarity to: 4 Proteins%2C and 100%25 coverage of the annotated genomic feature by RNAseq alignments%2C including 1 sample with support for all annotated introns product=uncharacterized LOC107166781%2C transcript variant X2 transcript_id=XM_015515574.1 prot…	0	0	DM4/DM12 family	0	0	-
TRINITY_DN45459_c0_g1_i1	gene=LOC107166746 Dbxref=GeneID:107166746,Genbank:XM_015515537.1 Name=XM_015515537.1 end_range=306641,. gbkey=mRNA model_evidence=Supporting evidence includes similarity to: 2 Proteins%2C and 100%25 coverage of the annotated genomic feature by RNAseq alignments%2C including 1 sample with support for all annotated introns =true product=uncharacterized LOC107166746 transcript_id=XM_015515537.1 prot…	F:GO:0005509; C:GO:0016020	F:calcium ion binding; C:membrane		0	0	-
TRINITY_DN688_c0_g1_i1	gene=LOC107166740 Dbxref=GeneID:107166740,Genbank:XM_015515531.1 Name=XM_015515531.1 gbkey=mRNA model_evidence=Supporting evidence includes similarity to: 1 Protein%2C and 100%25 coverage of the annotated genomic feature by RNAseq alignments%2C including 1 sample with support for all annotated introns product=uncharacterized LOC107166740%2C transcript variant X2 transcript_id=XM_015515531.1 prote…	0	0		0	0	-
TRINITY_2613_c0_g1_i1	gene=LOC107166740 Dbxref=GeneID:107166740,Genbank:XM_015515530.1 Name=XM_015515530.1 gbkey=mRNA model_evidence=Supporting evidence includes similarity to: 1 Protein%2C and 100%25 coverage of the annotated genomic feature by RNAseq alignments%2C including 1 sample with support for all annotated introns product=uncharacterized LOC107166740%2C transcript variant X1 transcript_id=XM_015515530.1 prote…	0	0		0	0	-
TRINITY_1478_c0_g1_i1	gene=LOC107166714 Dbxref=GeneID:107166714,Genbank:XM_015515486.1 Name=XM_015515486.1 gbkey=mRNA model_evidence=Supporting evidence includes similarity to: 1 Protein%2C and 100%25 coverage of the annotated genomic feature by RNAseq alignments%2C including 1 sample with support for all annotated introns product=uncharacterized LOC107166714 transcript_id=XM_015515486.1 protein_id=XP_015370972.1 gene…	0	0		0	0	-
TRINITY_8661_c0_g1_i1	gene=LOC107166426 Dbxref=GeneID:107166426,Genbank:XM_015515089.1 Name=XM_015515089.1 gbkey=mRNA model_evidence=Supporting evidence includes similarity to: 1 Protein%2C and 99%25 coverage of the annotated genomic feature by RNAseq alignments%2C including 1 sample with support for all annotated introns product=uncharacterized LOC107166426 transcript_id=XM_015515089.1 protein_id=XP_015370575.1 gene_…	0	0		0	0	-
TRINITY_5018_c0_g1_i1	gene=LOC107166408 Dbxref=GeneID:107166408,Genbank:XM_015515062.1 Name=XM_015515062.1 gbkey=mRNA model_evidence=Supporting evidence includes similarity to: 33 Proteins%2C and 100%25 coverage of the annotated genomic feature by RNAseq alignments%2C including 1 sample with support for all annotated introns product=uncharacterized LOC107166408 transcript_id=XM_015515062.1 protein_id=XP_015370548.1 ge…	-	P:proteolysis; P:endocytosis; F:serine-type endopeptidase activity; F:scavenger receptor activity; F:chitin binding; C:extracellular region; C:membrane	Scavenger receptor cysteine-rich domain	EC:3.4.21	Acting on peptide bonds (peptidases)	0
TRINITY_3271_c7_g1_i2	gene=LOC107166394 Dbxref=GeneID:107166394,Genbank:XM_015515040.1 Name=XM_015515040.1 gbkey=mRNA model_evidence=Supporting evidence includes similarity to: 2 Proteins%2C and 100%25 coverage of the annotated genomic feature by RNAseq alignments%2C including 1 sample with support for all annotated introns product=uncharacterized LOC107166394%2C transcript variant X1 transcript_id=XM_015515040.1 prot…	0	0		0	0	-
TRINITY_DN1969_c0_g1_i1	gene=LOC107166301 Dbxref=GeneID:107166301,Genbank:XM_015514897.1 Name=XM_015514897.1 gbkey=mRNA model_evidence=Supporting evidence includes similarity to: 1 Protein%2C and 100%25 coverage of the annotated genomic feature by RNAseq alignments%2C including 1 sample with support for all annotated introns product=uncharacterized LOC107166301 transcript_id=XM_015514897.1 protein_id=XP_015370383.1 gene…	0	0		0	0	-
TRINITY_9892_c0_g1_i1	gene=LOC107166301 Dbxref=GeneID:107166301,Genbank:XM_015514897.1 Name=XM_015514897.1 gbkey=mRNA model_evidence=Supporting evidence includes similarity to: 1 Protein%2C and 100%25 coverage of the annotated genomic feature by RNAseq alignments%2C including 1 sample with support for all annotated introns product=uncharacterized LOC107166301 transcript_id=XM_015514897.1 protein_id=XP_015370383.1 gene…	0	0		0	0	-
TRINITY_DN3578_c0_g1_i2	gene=LOC107166292 Dbxref=GeneID:107166292,Genbank:XM_015514889.1 Name=XM_015514889.1 gbkey=mRNA model_evidence=Supporting evidence includes similarity to: 2 Proteins%2C and 98%25 coverage of the annotated genomic feature by RNAseq alignments product=uncharacterized LOC107166292 transcript_id=XM_015514889.1 protein_id=XP_015370375.1 gene_biotype=protein_coding	0	0		0	0	-
TRINITY_8064_c0_g1_i1	gene=LOC107166254 Dbxref=GeneID:107166254,Genbank:XM_015514842.1 Name=XM_015514842.1 gbkey=mRNA model_evidence=Supporting evidence includes similarity to: 1 Protein%2C and 92%25 coverage of the annotated genomic feature by RNAseq alignments product=uncharacterized LOC107166254 transcript_id=XM_015514842.1 protein_id=XP_015370328.1 gene_biotype=protein_coding	0	0		0	0	-
TRINITY_DN4769_c0_g1_i1	gene=LOC107165996 Dbxref=GeneID:107165996,Genbank:XM_015514465.1 Name=XM_015514465.1 gbkey=mRNA model_evidence=Supporting evidence includes similarity to: 1 EST%2C 1 Protein%2C and 90%25 coverage of the annotated genomic feature by RNAseq alignments%2C including 1 sample with support for all annotated introns product=uncharacterized LOC107165996 transcript_id=XM_015514465.1 protein_id=XP_01536995…	0	0		0	0	-
TRINITY_DN18683_c0_g2_i1	gene=LOC107165935 Dbxref=GeneID:107165935,Genbank:XM_015514372.1 Name=XM_015514372.1 gbkey=mRNA model_evidence=Supporting evidence includes similarity to: 2 Proteins%2C and 100%25 coverage of the annotated genomic feature by RNAseq alignments%2C including 1 sample with support for all annotated introns product=uncharacterized LOC107165935 transcript_id=XM_015514372.1 protein_id=XP_015369858.1 gen…	C:GO:0016020	C:membrane	Lytic transglycolase	0	0	-
TRINITY_DN18683_c0_g2_i2	gene=LOC107165935 Dbxref=GeneID:107165935,Genbank:XM_015514372.1 Name=XM_015514372.1 gbkey=mRNA model_evidence=Supporting evidence includes similarity to: 2 Proteins%2C and 100%25 coverage of the annotated genomic feature by RNAseq alignments%2C including 1 sample with support for all annotated introns product=uncharacterized LOC107165935 transcript_id=XM_015514372.1 protein_id=XP_015369858.1 gen…	C:GO:0016020	C:membrane	Lytic transglycolase	0	0	-
TRINITY_405_c3_g1_i1	gene=LOC107165935 Dbxref=GeneID:107165935,Genbank:XM_015514372.1 Name=XM_015514372.1 gbkey=mRNA model_evidence=Supporting evidence includes similarity to: 2 Proteins%2C and 100%25 coverage of the annotated genomic feature by RNAseq alignments%2C including 1 sample with support for all annotated introns product=uncharacterized LOC107165935 transcript_id=XM_015514372.1 protein_id=XP_015369858.1 gen…	C:GO:0016020	C:membrane	Lytic transglycolase	0	0	-
TRINITY_DN147_c1_g1_i1	gene=LOC107165894 Dbxref=GeneID:107165894,Genbank:XM_015514331.1 Name=XM_015514331.1 gbkey=mRNA model_evidence=Supporting evidence includes similarity to: 1 EST%2C 23 Proteins%2C and 100%25 coverage of the annotated genomic feature by RNAseq alignments%2C including 1 sample with support for all annotated introns product=uncharacterized LOC107165894 transcript_id=XM_015514331.1 protein_id=XP_01536…	0	0		0	0	-
TRINITY_DN46095_c0_g1_i1	gene=LOC107165703 Dbxref=GeneID:107165703,Genbank:XM_015514061.1 Name=XM_015514061.1 gbkey=mRNA model_evidence=Supporting evidence includes similarity to: 99%25 coverage of the annotated genomic feature by RNAseq alignments%2C including 1 sample with support for all annotated introns product=uncharacterized LOC107165703 transcript_id=XM_015514061.1 protein_id=XP_015369547.1 gene_biotype=protein_c…	0	0		0	0	-
TRINITY_DN5459_c0_g1_i1	gene=LOC107165693 Dbxref=GeneID:107165693,Genbank:XM_015514052.1 Name=XM_015514052.1 gbkey=mRNA model_evidence=Supporting evidence includes similarity to: 1 Protein%2C and 92%25 coverage of the annotated genomic feature by RNAseq alignments product=uncharacterized LOC107165693 transcript_id=XM_015514052.1 protein_id=XP_015369538.1 gene_biotype=protein_coding	0	0		0	0	-
TRINITY_DN41746_c0_g1_i1	gene=LOC107165685 Dbxref=GeneID:107165685,Genbank:XM_015514039.1 Name=XM_015514039.1 gbkey=mRNA model_evidence=Supporting evidence includes similarity to: 2 Proteins%2C and 92%25 coverage of the annotated genomic feature by RNAseq alignments product=uncharacterized LOC107165685 transcript_id=XM_015514039.1 protein_id=XP_015369525.1 gene_biotype=protein_coding	0	0		0	0	-
TRINITY_9944_c0_g1_i1	gene=LOC107165679 Dbxref=GeneID:107165679,Genbank:XM_015514031.1 Name=XM_015514031.1 gbkey=mRNA model_evidence=Supporting evidence includes similarity to: 1 Protein%2C and 82%25 coverage of the annotated genomic feature by RNAseq alignments product=uncharacterized LOC107165679 transcript_id=XM_015514031.1 protein_id=XP_015369517.1 gene_biotype=protein_coding	0	0		0	0	-
TRINITY_DN835_c0_g1_i1	gene=LOC107165649 Dbxref=GeneID:107165649,Genbank:XM_015513989.1 Name=XM_015513989.1 gbkey=mRNA model_evidence=Supporting evidence includes similarity to: 2 Proteins%2C and 100%25 coverage of the annotated genomic feature by RNAseq alignments%2C including 1 sample with support for all annotated introns product=uncharacterized LOC107165649 transcript_id=XM_015513989.1 protein_id=XP_015369475.1 gen…	C:GO:0016020; C:GO:0016020	C:membrane; C:membrane		0	0	-
TRINITY_1592_c2_g1_i2	gene=LOC107165646 Dbxref=GeneID:107165646,Genbank:XM_015513984.1 Name=XM_015513984.1 gbkey=mRNA model_evidence=Supporting evidence includes similarity to: 1 EST%2C 1 Protein%2C and 100%25 coverage of the annotated genomic feature by RNAseq alignments%2C including 1 sample with support for all annotated introns product=uncharacterized LOC107165646%2C transcript variant X2 transcript_id=XM_01551398…	0	0		0	0	-
TRINITY_7458_c0_g1_i1	gene=LOC107165608 Dbxref=GeneID:107165608,Genbank:XM_015513934.1 Name=XM_015513934.1 gbkey=mRNA model_evidence=Supporting evidence includes similarity to: 1 Protein%2C and 100%25 coverage of the annotated genomic feature by RNAseq alignments%2C including 1 sample with support for all annotated introns product=uncharacterized LOC107165608 transcript_id=XM_015513934.1 protein_id=XP_015369420.1 gene…	P:GO:0006644; P:GO:0050482; F:GO:0004623; F:GO:0005198	P:phospholipid metabolic process; P:arachidonic acid secretion; F:phospholipase A2 activity; F:structural molecule activity	Phospholipase A2-like domain	EC:3.1.1.4	Phospholipase A(2)	-
TRINITY_DN7539_c0_g1_i1	gene=LOC107165607 Dbxref=GeneID:107165607,Genbank:XM_015513933.1 Name=XM_015513933.1 gbkey=mRNA model_evidence=Supporting evidence includes similarity to: 1 EST%2C 1 Protein%2C and 100%25 coverage of the annotated genomic feature by RNAseq alignments%2C including 1 sample with support for all annotated introns product=uncharacterized LOC107165607 transcript_id=XM_015513933.1 protein_id=XP_0153694…	0	0		0	0	-
TRINITY_DN41894_c0_g1_i1	gene=LOC107165607 Dbxref=GeneID:107165607,Genbank:XM_015513933.1 Name=XM_015513933.1 gbkey=mRNA model_evidence=Supporting evidence includes similarity to: 1 EST%2C 1 Protein%2C and 100%25 coverage of the annotated genomic feature by RNAseq alignments%2C including 1 sample with support for all annotated introns product=uncharacterized LOC107165607 transcript_id=XM_015513933.1 protein_id=XP_0153694…	0	0		0	0	-
TRINITY_9797_c3_g1_i1	gene=LOC107165607 Dbxref=GeneID:107165607,Genbank:XM_015513933.1 Name=XM_015513933.1 gbkey=mRNA model_evidence=Supporting evidence includes similarity to: 1 EST%2C 1 Protein%2C and 100%25 coverage of the annotated genomic feature by RNAseq alignments%2C including 1 sample with support for all annotated introns product=uncharacterized LOC107165607 transcript_id=XM_015513933.1 protein_id=XP_0153694…	0	0		0	0	-
TRINITY_DN4107_c0_g1_i1	gene=LOC107165564 Dbxref=GeneID:107165564,Genbank:XM_015513861.1 Name=XM_015513861.1 gbkey=mRNA model_evidence=Supporting evidence includes similarity to: 8 Proteins%2C and 100%25 coverage of the annotated genomic feature by RNAseq alignments%2C including 1 sample with support for all annotated introns product=uncharacterized LOC107165564 transcript_id=XM_015513861.1 protein_id=XP_015369347.1 gen…	F:GO:0008061; C:GO:0005576	F:chitin binding; C:extracellular region	Chitin binding Peritrophin-A domain	0	0	-
TRINITY_3035_c0_g1_i1	gene=LOC107165564 Dbxref=GeneID:107165564,Genbank:XM_015513861.1 Name=XM_015513861.1 gbkey=mRNA model_evidence=Supporting evidence includes similarity to: 8 Proteins%2C and 100%25 coverage of the annotated genomic feature by RNAseq alignments%2C including 1 sample with support for all annotated introns product=uncharacterized LOC107165564 transcript_id=XM_015513861.1 protein_id=XP_015369347.1 gen…	F:GO:0008061; C:GO:0005576	F:chitin binding; C:extracellular region	Chitin binding Peritrophin-A domain	0	0	-
TRINITY_3035_c0_g1_i2	gene=LOC107165564 Dbxref=GeneID:107165564,Genbank:XM_015513861.1 Name=XM_015513861.1 gbkey=mRNA model_evidence=Supporting evidence includes similarity to: 8 Proteins%2C and 100%25 coverage of the annotated genomic feature by RNAseq alignments%2C including 1 sample with support for all annotated introns product=uncharacterized LOC107165564 transcript_id=XM_015513861.1 protein_id=XP_015369347.1 gen…	F:GO:0008061; C:GO:0005576	F:chitin binding; C:extracellular region	Chitin binding Peritrophin-A domain	0	0	-
TRINITY_DN2287_c0_g1_i1	gene=LOC107165514 Dbxref=GeneID:107165514,Genbank:XM_015513789.1 Name=XM_015513789.1 gbkey=mRNA model_evidence=Supporting evidence includes similarity to: 3 Proteins%2C and 100%25 coverage of the annotated genomic feature by RNAseq alignments%2C including 1 sample with support for all annotated introns product=uncharacterized LOC107165514%2C transcript variant X2 transcript_id=XM_015513789.1 prot…	0	0	Domain of unknown function (DUF4789)	0	0	-
TRINITY_3278_c0_g1_i2	gene=LOC107165514 Dbxref=GeneID:107165514,Genbank:XM_015513789.1 Name=XM_015513789.1 gbkey=mRNA model_evidence=Supporting evidence includes similarity to: 3 Proteins%2C and 100%25 coverage of the annotated genomic feature by RNAseq alignments%2C including 1 sample with support for all annotated introns product=uncharacterized LOC107165514%2C transcript variant X2 transcript_id=XM_015513789.1 prot…	0	0	Domain of unknown function (DUF4789)	0	0	-
TRINITY_DN244_c10_g1_i1	gene=LOC107165345 Dbxref=GeneID:107165345,Genbank:XM_015513540.1 Name=XM_015513540.1 gbkey=mRNA model_evidence=Supporting evidence includes similarity to: 100%25 coverage of the annotated genomic feature by RNAseq alignments%2C including 1 sample with support for all annotated introns product=uncharacterized LOC107165345%2C transcript variant X2 transcript_id=XM_015513540.1 protein_id=XP_01536902…	0	0		0	0	-
TRINITY_2800_c0_g1_i3	gene=LOC107165345 Dbxref=GeneID:107165345,Genbank:XM_015513540.1 Name=XM_015513540.1 gbkey=mRNA model_evidence=Supporting evidence includes similarity to: 100%25 coverage of the annotated genomic feature by RNAseq alignments%2C including 1 sample with support for all annotated introns product=uncharacterized LOC107165345%2C transcript variant X2 transcript_id=XM_015513540.1 protein_id=XP_01536902…	0	0		0	0	-
TRINITY_2800_c0_g1_i1	gene=LOC107165345 Dbxref=GeneID:107165345,Genbank:XM_015513534.1 Name=XM_015513534.1 gbkey=mRNA model_evidence=Supporting evidence includes similarity to: 1 Protein%2C and 100%25 coverage of the annotated genomic feature by RNAseq alignments%2C including 1 sample with support for all annotated introns product=uncharacterized LOC107165345%2C transcript variant X1 transcript_id=XM_015513534.1 prote…	0	0		0	0	-
TRINITY_DN5607_c0_g1_i2	gene=LOC107165344 Dbxref=GeneID:107165344,Genbank:XM_015513530.1 Name=XM_015513530.1 gbkey=mRNA model_evidence=Supporting evidence includes similarity to: 1 Protein%2C and 100%25 coverage of the annotated genomic feature by RNAseq alignments%2C including 1 sample with support for all annotated introns product=uncharacterized LOC107165344 transcript_id=XM_015513530.1 protein_id=XP_015369016.1 gene…	0	0	Domain of unknown function (DUF4789)	0	0	-
TRINITY_5552_c0_g1_i1	gene=LOC107165344 Dbxref=GeneID:107165344,Genbank:XM_015513530.1 Name=XM_015513530.1 gbkey=mRNA model_evidence=Supporting evidence includes similarity to: 1 Protein%2C and 100%25 coverage of the annotated genomic feature by RNAseq alignments%2C including 1 sample with support for all annotated introns product=uncharacterized LOC107165344 transcript_id=XM_015513530.1 protein_id=XP_015369016.1 gene…	0	0	Domain of unknown function (DUF4789)	0	0	-
TRINITY_5564_c0_g1_i1	gene=LOC107165343 Dbxref=GeneID:107165343,Genbank:XM_015513528.1 Name=XM_015513528.1 gbkey=mRNA model_evidence=Supporting evidence includes similarity to: 1 Protein%2C and 100%25 coverage of the annotated genomic feature by RNAseq alignments%2C including 1 sample with support for all annotated introns product=uncharacterized LOC107165343%2C transcript variant X1 transcript_id=XM_015513528.1 prote…	0	0		0	0	-
TRINITY_DN6597_c0_g1_i1	gene=LOC107165300 Dbxref=GeneID:107165300,Genbank:XM_015513473.1 Name=XM_015513473.1 gbkey=mRNA model_evidence=Supporting evidence includes similarity to: 1 Protein%2C and 100%25 coverage of the annotated genomic feature by RNAseq alignments%2C including 1 sample with support for all annotated introns product=uncharacterized LOC107165300 transcript_id=XM_015513473.1 protein_id=XP_015368959.1 gene…	P:GO:0007154; P:GO:0023052; C:GO:0016020	P:cell communication; P:signaling; C:membrane	Receptor family ligand binding region	0	0	-
TRINITY_5896_c15_g1_i1	gene=LOC107165300 Dbxref=GeneID:107165300,Genbank:XM_015513473.1 Name=XM_015513473.1 gbkey=mRNA model_evidence=Supporting evidence includes similarity to: 1 Protein%2C and 100%25 coverage of the annotated genomic feature by RNAseq alignments%2C including 1 sample with support for all annotated introns product=uncharacterized LOC107165300 transcript_id=XM_015513473.1 protein_id=XP_015368959.1 gene…	P:GO:0007154; P:GO:0023052; C:GO:0016020	P:cell communication; P:signaling; C:membrane		0	0	-
TRINITY_DN281_c0_g1_i3	gene=LOC107165180 Dbxref=GeneID:107165180,Genbank:XM_015513302.1 Name=XM_015513302.1 gbkey=mRNA model_evidence=Supporting evidence includes similarity to: 2 Proteins%2C and 99%25 coverage of the annotated genomic feature by RNAseq alignments product=uncharacterized LOC107165180 transcript_id=XM_015513302.1 protein_id=XP_015368788.1 gene_biotype=protein_coding	0	0	Domain of unknown function (DUF4774)	0	0	-
TRINITY_DN281_c0_g1_i1	gene=LOC107165180 Dbxref=GeneID:107165180,Genbank:XM_015513302.1 Name=XM_015513302.1 gbkey=mRNA model_evidence=Supporting evidence includes similarity to: 2 Proteins%2C and 99%25 coverage of the annotated genomic feature by RNAseq alignments product=uncharacterized LOC107165180 transcript_id=XM_015513302.1 protein_id=XP_015368788.1 gene_biotype=protein_coding	0	0	Domain of unknown function (DUF4774)	0	0	-
TRINITY_DN427_c0_g1_i1	gene=LOC107165173 Dbxref=GeneID:107165173,Genbank:XM_015513288.1 Name=XM_015513288.1 gbkey=mRNA model_evidence=Supporting evidence includes similarity to: 2 Proteins%2C and 100%25 coverage of the annotated genomic feature by RNAseq alignments%2C including 1 sample with support for all annotated introns product=uncharacterized LOC107165173 transcript_id=XM_015513288.1 protein_id=XP_015368774.1 gen…	0	0	Domain of unknown function (DUF4773)	0	0	-
TRINITY_DN4709_c0_g1_i1	gene=LOC107165083 Dbxref=GeneID:107165083,Genbank:XM_015513153.1 Name=XM_015513153.1 gbkey=mRNA model_evidence=Supporting evidence includes similarity to: 1 Protein%2C and 100%25 coverage of the annotated genomic feature by RNAseq alignments%2C including 1 sample with support for all annotated introns product=uncharacterized LOC107165083%2C transcript variant X1 transcript_id=XM_015513153.1 prote…	0	0		0	0	-
TRINITY_5490_c0_g1_i1	gene=LOC107165083 Dbxref=GeneID:107165083,Genbank:XM_015513153.1 Name=XM_015513153.1 gbkey=mRNA model_evidence=Supporting evidence includes similarity to: 1 Protein%2C and 100%25 coverage of the annotated genomic feature by RNAseq alignments%2C including 1 sample with support for all annotated introns product=uncharacterized LOC107165083%2C transcript variant X1 transcript_id=XM_015513153.1 prote…	0	0		0	0	-
TRINITY_DN461_c0_g1_i1	gene=LOC107165072 Dbxref=GeneID:107165072,Genbank:XM_015513134.1 Name=XM_015513134.1 gbkey=mRNA model_evidence=Supporting evidence includes similarity to: 4 Proteins%2C and 100%25 coverage of the annotated genomic feature by RNAseq alignments%2C including 1 sample with support for all annotated introns product=uncharacterized LOC107165072 transcript_id=XM_015513134.1 protein_id=XP_015368620.1 gen…	0	0		0	0	-
TRINITY_DN461_c0_g1_i2	gene=LOC107165072 Dbxref=GeneID:107165072,Genbank:XM_015513134.1 Name=XM_015513134.1 gbkey=mRNA model_evidence=Supporting evidence includes similarity to: 4 Proteins%2C and 100%25 coverage of the annotated genomic feature by RNAseq alignments%2C including 1 sample with support for all annotated introns product=uncharacterized LOC107165072 transcript_id=XM_015513134.1 protein_id=XP_015368620.1 gen…	0	0		0	0	-
TRINITY_DN8371_c0_g1_i2	gene=LOC107165017 Dbxref=GeneID:107165017,Genbank:XM_015513062.1 Name=XM_015513062.1 gbkey=mRNA model_evidence=Supporting evidence includes similarity to: 1 Protein%2C and 100%25 coverage of the annotated genomic feature by RNAseq alignments%2C including 1 sample with support for all annotated introns product=uncharacterized LOC107165017 transcript_id=XM_015513062.1 protein_id=XP_015368548.1 gene…	P:GO:0005975; F:GO:0008061; C:GO:0005576	P:carbohydrate metabolic process; F:chitin binding; C:extracellular region		0	0	-
TRINITY_5672_c1_g1_i1	gene=LOC107164850 Dbxref=GeneID:107164850,Genbank:XM_015512825.1 Name=XM_015512825.1 gbkey=mRNA model_evidence=Supporting evidence includes similarity to: 5 Proteins%2C and 100%25 coverage of the annotated genomic feature by RNAseq alignments%2C including 1 sample with support for all annotated introns product=uncharacterized LOC107164850 transcript_id=XM_015512825.1 protein_id=XP_015368311.1 gen…	P:GO:0006644; P:GO:0050482; F:GO:0004623	P:phospholipid metabolic process; P:arachidonic acid secretion; F:phospholipase A2 activity	Phospholipase A2	EC:3.1.1.4	Phospholipase A(2)	-
TRINITY_DN3397_c0_g1_i1	gene=LOC107164850 Dbxref=GeneID:107164850,Genbank:XM_015512825.1 Name=XM_015512825.1 gbkey=mRNA model_evidence=Supporting evidence includes similarity to: 5 Proteins%2C and 100%25 coverage of the annotated genomic feature by RNAseq alignments%2C including 1 sample with support for all annotated introns product=uncharacterized LOC107164850 transcript_id=XM_015512825.1 protein_id=XP_015368311.1 gen…	P:GO:0006644; P:GO:0050482; F:GO:0004623	P:phospholipid metabolic process; P:arachidonic acid secretion; F:phospholipase A2 activity	Phospholipase A2	EC:3.1.1.4	Phospholipase A(2)	-
TRINITY_DN3502_c0_g1_i2	gene=LOC107164764 Dbxref=GeneID:107164764,Genbank:XM_015512710.1 Name=XM_015512710.1 gbkey=mRNA model_evidence=Supporting evidence includes similarity to: 2 Proteins%2C and 100%25 coverage of the annotated genomic feature by RNAseq alignments%2C including 1 sample with support for all annotated introns product=uncharacterized LOC107164764 transcript_id=XM_015512710.1 protein_id=XP_015368196.1 gen…	0	0		0	0	-
TRINITY_DN3502_c0_g1_i3	gene=LOC107164764 Dbxref=GeneID:107164764,Genbank:XM_015512710.1 Name=XM_015512710.1 gbkey=mRNA model_evidence=Supporting evidence includes similarity to: 2 Proteins%2C and 100%25 coverage of the annotated genomic feature by RNAseq alignments%2C including 1 sample with support for all annotated introns product=uncharacterized LOC107164764 transcript_id=XM_015512710.1 protein_id=XP_015368196.1 gen…	0	0		0	0	-
TRINITY_DN4606_c0_g1_i1	gene=LOC107164722 Dbxref=GeneID:107164722,Genbank:XM_015512650.1 Name=XM_015512650.1 gbkey=mRNA model_evidence=Supporting evidence includes similarity to: 1 Protein%2C and 81%25 coverage of the annotated genomic feature by RNAseq alignments product=uncharacterized LOC107164722 transcript_id=XM_015512650.1 protein_id=XP_015368136.1 gene_biotype=protein_coding	0	0		0	0	-
TRINITY_5383_c0_g1_i1	gene=LOC107164722 Dbxref=GeneID:107164722,Genbank:XM_015512650.1 Name=XM_015512650.1 gbkey=mRNA model_evidence=Supporting evidence includes similarity to: 1 Protein%2C and 81%25 coverage of the annotated genomic feature by RNAseq alignments product=uncharacterized LOC107164722 transcript_id=XM_015512650.1 protein_id=XP_015368136.1 gene_biotype=protein_coding	0	0		0	0	-
TRINITY_DN3587_c0_g1_i2	gene=LOC107164689 Dbxref=GeneID:107164689,Genbank:XM_015512599.1 Name=XM_015512599.1 gbkey=mRNA model_evidence=Supporting evidence includes similarity to: 100%25 coverage of the annotated genomic feature by RNAseq alignments%2C including 1 sample with support for all annotated introns product=uncharacterized LOC107164689%2C transcript variant X3 transcript_id=XM_015512599.1 protein_id=XP_01536808…	0	0		0	0	-
TRINITY_DN3587_c0_g1_i1	gene=LOC107164689 Dbxref=GeneID:107164689,Genbank:XM_015512598.1 Name=XM_015512598.1 gbkey=mRNA model_evidence=Supporting evidence includes similarity to: 1 Protein%2C and 100%25 coverage of the annotated genomic feature by RNAseq alignments%2C including 1 sample with support for all annotated introns product=uncharacterized LOC107164689%2C transcript variant X2 transcript_id=XM_015512598.1 prote…	0	0		0	0	-
TRINITY_7895_c0_g1_i1	gene=LOC107164689 Dbxref=GeneID:107164689,Genbank:XM_015512598.1 Name=XM_015512598.1 gbkey=mRNA model_evidence=Supporting evidence includes similarity to: 1 Protein%2C and 100%25 coverage of the annotated genomic feature by RNAseq alignments%2C including 1 sample with support for all annotated introns product=uncharacterized LOC107164689%2C transcript variant X2 transcript_id=XM_015512598.1 prote…	0	0		0	0	-
TRINITY_7895_c0_g1_i3	gene=LOC107164689 Dbxref=GeneID:107164689,Genbank:XM_015512598.1 Name=XM_015512598.1 gbkey=mRNA model_evidence=Supporting evidence includes similarity to: 1 Protein%2C and 100%25 coverage of the annotated genomic feature by RNAseq alignments%2C including 1 sample with support for all annotated introns product=uncharacterized LOC107164689%2C transcript variant X2 transcript_id=XM_015512598.1 prote…	0	0		0	0	-
TRINITY_8799_c0_g1_i1	gene=LOC107164624 Dbxref=GeneID:107164624,Genbank:XM_015512511.1 Name=XM_015512511.1 gbkey=mRNA model_evidence=Supporting evidence includes similarity to: 1 Protein%2C and 100%25 coverage of the annotated genomic feature by RNAseq alignments%2C including 1 sample with support for all annotated introns product=uncharacterized LOC107164624 transcript_id=XM_015512511.1 protein_id=XP_015367997.1 gene…	C:GO:0016020	C:membrane		0	0	-
TRINITY_DN1460_c0_g1_i1	gene=LOC107164579 Dbxref=GeneID:107164579,Genbank:XM_015512444.1 Name=XM_015512444.1 gbkey=mRNA model_evidence=Supporting evidence includes similarity to: 1 Protein%2C and 100%25 coverage of the annotated genomic feature by RNAseq alignments%2C including 1 sample with support for all annotated introns product=uncharacterized LOC107164579 transcript_id=XM_015512444.1 protein_id=XP_015367930.1 gene…	0	0		0	0	-
TRINITY_DN1460_c0_g1_i2	gene=LOC107164579 Dbxref=GeneID:107164579,Genbank:XM_015512444.1 Name=XM_015512444.1 gbkey=mRNA model_evidence=Supporting evidence includes similarity to: 1 Protein%2C and 100%25 coverage of the annotated genomic feature by RNAseq alignments%2C including 1 sample with support for all annotated introns product=uncharacterized LOC107164579 transcript_id=XM_015512444.1 protein_id=XP_015367930.1 gene…	0	0		0	0	-
TRINITY_DN1214_c0_g1_i1	gene=LOC107164577 Dbxref=GeneID:107164577,Genbank:XM_015512442.1 Name=XM_015512442.1 gbkey=mRNA model_evidence=Supporting evidence includes similarity to: 1 Protein%2C and 100%25 coverage of the annotated genomic feature by RNAseq alignments%2C including 1 sample with support for all annotated introns product=uncharacterized LOC107164577 transcript_id=XM_015512442.1 protein_id=XP_015367928.1 gene…	0	0		0	0	-
TRINITY_9677_c1_g1_i2	gene=LOC107164577 Dbxref=GeneID:107164577,Genbank:XM_015512442.1 Name=XM_015512442.1 gbkey=mRNA model_evidence=Supporting evidence includes similarity to: 1 Protein%2C and 100%25 coverage of the annotated genomic feature by RNAseq alignments%2C including 1 sample with support for all annotated introns product=uncharacterized LOC107164577 transcript_id=XM_015512442.1 protein_id=XP_015367928.1 gene…	0	0		0	0	-
TRINITY_DN8888_c0_g1_i1	gene=LOC107164456 Dbxref=GeneID:107164456,Genbank:XM_015512292.1 Name=XM_015512292.1 gbkey=mRNA model_evidence=Supporting evidence includes similarity to: 100%25 coverage of the annotated genomic feature by RNAseq alignments%2C including 1 sample with support for all annotated introns product=uncharacterized LOC107164456 transcript_id=XM_015512292.1 protein_id=XP_015367778.1 gene_biotype=protein_…	0	0		0	0	-
TRINITY_DN5097_c0_g1_i2	gene=LOC107164435 Dbxref=GeneID:107164435,Genbank:XM_015512269.1 Name=XM_015512269.1 gbkey=mRNA model_evidence=Supporting evidence includes similarity to: 1 Protein%2C and 100%25 coverage of the annotated genomic feature by RNAseq alignments%2C including 1 sample with support for all annotated introns product=uncharacterized LOC107164435 transcript_id=XM_015512269.1 protein_id=XP_015367755.1 gene…	0	0		0	0	-
TRINITY_DN5097_c0_g1_i1	gene=LOC107164435 Dbxref=GeneID:107164435,Genbank:XM_015512269.1 Name=XM_015512269.1 gbkey=mRNA model_evidence=Supporting evidence includes similarity to: 1 Protein%2C and 100%25 coverage of the annotated genomic feature by RNAseq alignments%2C including 1 sample with support for all annotated introns product=uncharacterized LOC107164435 transcript_id=XM_015512269.1 protein_id=XP_015367755.1 gene…	0	0		0	0	-
TRINITY_8785_c0_g1_i1	gene=LOC107164435 Dbxref=GeneID:107164435,Genbank:XM_015512269.1 Name=XM_015512269.1 gbkey=mRNA model_evidence=Supporting evidence includes similarity to: 1 Protein%2C and 100%25 coverage of the annotated genomic feature by RNAseq alignments%2C including 1 sample with support for all annotated introns product=uncharacterized LOC107164435 transcript_id=XM_015512269.1 protein_id=XP_015367755.1 gene…	0	0		0	0	-
TRINITY_DN4304_c1_g2_i1	gene=LOC107164431 Dbxref=GeneID:107164431,Genbank:XM_015512258.1 Name=XM_015512258.1 gbkey=mRNA model_evidence=Supporting evidence includes similarity to: 1 Protein%2C and 100%25 coverage of the annotated genomic feature by RNAseq alignments%2C including 1 sample with support for all annotated introns product=uncharacterized LOC107164431%2C transcript variant X1 transcript_id=XM_015512258.1 prote…	0	0		0	0	-
TRINITY_DN7750_c0_g1_i1	gene=LOC107164240 Dbxref=GeneID:107164240,Genbank:XM_015511991.1 Name=XM_015511991.1 gbkey=mRNA model_evidence=Supporting evidence includes similarity to: 1 Protein%2C and 100%25 coverage of the annotated genomic feature by RNAseq alignments%2C including 1 sample with support for all annotated introns product=uncharacterized LOC107164240%2C transcript variant X2 transcript_id=XM_015511991.1 prote…	0	0		0	0	-
TRINITY_3766_c2_g1_i1	gene=LOC107164240 Dbxref=GeneID:107164240,Genbank:XM_015511991.1 Name=XM_015511991.1 gbkey=mRNA model_evidence=Supporting evidence includes similarity to: 1 Protein%2C and 100%25 coverage of the annotated genomic feature by RNAseq alignments%2C including 1 sample with support for all annotated introns product=uncharacterized LOC107164240%2C transcript variant X2 transcript_id=XM_015511991.1 prote…	0	0		0	0	-
TRINITY_DN552_c0_g1_i1	gene=LOC107164064 Dbxref=GeneID:107164064,Genbank:XM_015511745.1 Name=XM_015511745.1 gbkey=mRNA model_evidence=Supporting evidence includes similarity to: 1 EST%2C 1 Protein%2C and 100%25 coverage of the annotated genomic feature by RNAseq alignments%2C including 1 sample with support for all annotated introns product=uncharacterized LOC107164064 transcript_id=XM_015511745.1 protein_id=XP_0153672…	0	0		0	0	-
TRINITY_DN552_c0_g1_i2	gene=LOC107164064 Dbxref=GeneID:107164064,Genbank:XM_015511745.1 Name=XM_015511745.1 gbkey=mRNA model_evidence=Supporting evidence includes similarity to: 1 EST%2C 1 Protein%2C and 100%25 coverage of the annotated genomic feature by RNAseq alignments%2C including 1 sample with support for all annotated introns product=uncharacterized LOC107164064 transcript_id=XM_015511745.1 protein_id=XP_0153672…	0	0		0	0	-
TRINITY_DN25846_c0_g1_i1	gene=LOC107164043 Dbxref=GeneID:107164043,Genbank:XM_015511719.1 Name=XM_015511719.1 gbkey=mRNA model_evidence=Supporting evidence includes similarity to: 1 Protein%2C and 100%25 coverage of the annotated genomic feature by RNAseq alignments%2C including 1 sample with support for all annotated introns product=uncharacterized LOC107164043 transcript_id=XM_015511719.1 protein_id=XP_015367205.1 gene…	C:GO:0016020; C:GO:0016020	C:membrane; C:membrane		0	0	-
TRINITY_DN525_c0_g1_i3	gene=LOC107163998 Dbxref=GeneID:107163998,Genbank:XM_015511658.1 Name=XM_015511658.1 gbkey=mRNA model_evidence=Supporting evidence includes similarity to: 1 Protein%2C and 97%25 coverage of the annotated genomic feature by RNAseq alignments product=uncharacterized LOC107163998 transcript_id=XM_015511658.1 protein_id=XP_015367144.1 gene_biotype=protein_coding	0	0		0	0	-
TRINITY_DN525_c0_g1_i1	gene=LOC107163998 Dbxref=GeneID:107163998,Genbank:XM_015511658.1 Name=XM_015511658.1 gbkey=mRNA model_evidence=Supporting evidence includes similarity to: 1 Protein%2C and 97%25 coverage of the annotated genomic feature by RNAseq alignments product=uncharacterized LOC107163998 transcript_id=XM_015511658.1 protein_id=XP_015367144.1 gene_biotype=protein_coding	0	0		0	0	-
TRINITY_9371_c0_g1_i1	gene=LOC107163998 Dbxref=GeneID:107163998,Genbank:XM_015511658.1 Name=XM_015511658.1 gbkey=mRNA model_evidence=Supporting evidence includes similarity to: 1 Protein%2C and 97%25 coverage of the annotated genomic feature by RNAseq alignments product=uncharacterized LOC107163998 transcript_id=XM_015511658.1 protein_id=XP_015367144.1 gene_biotype=protein_coding	0	0		0	0	-
TRINITY_9371_c0_g1_i2	gene=LOC107163998 Dbxref=GeneID:107163998,Genbank:XM_015511658.1 Name=XM_015511658.1 gbkey=mRNA model_evidence=Supporting evidence includes similarity to: 1 Protein%2C and 97%25 coverage of the annotated genomic feature by RNAseq alignments product=uncharacterized LOC107163998 transcript_id=XM_015511658.1 protein_id=XP_015367144.1 gene_biotype=protein_coding	0	0		0	0	-
TRINITY_9371_c0_g1_i3	gene=LOC107163998 Dbxref=GeneID:107163998,Genbank:XM_015511658.1 Name=XM_015511658.1 gbkey=mRNA model_evidence=Supporting evidence includes similarity to: 1 Protein%2C and 97%25 coverage of the annotated genomic feature by RNAseq alignments product=uncharacterized LOC107163998 transcript_id=XM_015511658.1 protein_id=XP_015367144.1 gene_biotype=protein_coding	0	0		0	0	-
TRINITY_9371_c0_g1_i4	gene=LOC107163998 Dbxref=GeneID:107163998,Genbank:XM_015511658.1 Name=XM_015511658.1 gbkey=mRNA model_evidence=Supporting evidence includes similarity to: 1 Protein%2C and 97%25 coverage of the annotated genomic feature by RNAseq alignments product=uncharacterized LOC107163998 transcript_id=XM_015511658.1 protein_id=XP_015367144.1 gene_biotype=protein_coding	0	0		0	0	-
TRINITY_DN3160_c0_g1_i1	gene=LOC107163936 Dbxref=GeneID:107163936,Genbank:XM_015511581.1 Name=XM_015511581.1 gbkey=mRNA model_evidence=Supporting evidence includes similarity to: 1 Protein%2C and 100%25 coverage of the annotated genomic feature by RNAseq alignments product=uncharacterized LOC107163936 transcript_id=XM_015511581.1 protein_id=XP_015367067.1 gene_biotype=protein_coding	0	0		0	0	-
TRINITY_DN39_c0_g1_i1	gene=LOC107163802 Dbxref=GeneID:107163802,Genbank:XM_015511387.1 Name=XM_015511387.1 gbkey=mRNA model_evidence=Supporting evidence includes similarity to: 2 Proteins%2C and 100%25 coverage of the annotated genomic feature by RNAseq alignments%2C including 1 sample with support for all annotated introns product=uncharacterized LOC107163802%2C transcript variant X2 transcript_id=XM_015511387.1 prot…	0	0	DOMON domain	0	0	-
TRINITY_DN1190_c0_g1_i1	gene=LOC107163751 Dbxref=GeneID:107163751,Genbank:XM_015511312.1 Name=XM_015511312.1 gbkey=mRNA model_evidence=Supporting evidence includes similarity to: 1 Protein%2C and 100%25 coverage of the annotated genomic feature by RNAseq alignments%2C including 1 sample with support for all annotated introns product=uncharacterized LOC107163751 transcript_id=XM_015511312.1 protein_id=XP_015366798.1 gene…	0	0		0	0	-
TRINITY_DN37346_c0_g1_i1	gene=LOC107163712 Dbxref=GeneID:107163712,Genbank:XM_015511253.1 Name=XM_015511253.1 gbkey=mRNA model_evidence=Supporting evidence includes similarity to: 2 Proteins%2C and 100%25 coverage of the annotated genomic feature by RNAseq alignments%2C including 1 sample with support for all annotated introns product=uncharacterized LOC107163712 transcript_id=XM_015511253.1 protein_id=XP_015366739.1 gen…	C:GO:0016020	C:membrane	Protein of unknown function (DUF1676)	0	0	-
TRINITY_302_c0_g1_i1	gene=LOC107163712 Dbxref=GeneID:107163712,Genbank:XM_015511253.1 Name=XM_015511253.1 gbkey=mRNA model_evidence=Supporting evidence includes similarity to: 2 Proteins%2C and 100%25 coverage of the annotated genomic feature by RNAseq alignments%2C including 1 sample with support for all annotated introns product=uncharacterized LOC107163712 transcript_id=XM_015511253.1 protein_id=XP_015366739.1 gen…	C:GO:0016020	C:membrane	Protein of unknown function (DUF1676)	0	0	-
TRINITY_DN4285_c0_g1_i1	gene=LOC107163710 Dbxref=GeneID:107163710,Genbank:XM_015511255.1 Name=XM_015511255.1 gbkey=mRNA model_evidence=Supporting evidence includes similarity to: 3 Proteins%2C and 100%25 coverage of the annotated genomic feature by RNAseq alignments product=uncharacterized LOC107163710 transcript_id=XM_015511255.1 protein_id=XP_015366741.1 gene_biotype=protein_coding	0	0	DNA/RNA non-specific endonuclease	0	0	-
TRINITY_DN14136_c0_g1_i1	gene=LOC107163486 Dbxref=GeneID:107163486,Genbank:XM_015510942.1 Name=XM_015510942.1 gbkey=mRNA model_evidence=Supporting evidence includes similarity to: 100%25 coverage of the annotated genomic feature by RNAseq alignments%2C including 1 sample with support for all annotated introns product=uncharacterized LOC107163486 transcript_id=XM_015510942.1 protein_id=XP_015366428.1 gene_biotype=protein_…	0	0		0	0	-
TRINITY_DN2380_c0_g2_i1	gene=LOC107163477 Dbxref=GeneID:107163477,Genbank:XM_015510930.1 Name=XM_015510930.1 gbkey=mRNA model_evidence=Supporting evidence includes similarity to: 1 EST%2C 1 Protein%2C and 100%25 coverage of the annotated genomic feature by RNAseq alignments%2C including 1 sample with support for all annotated introns product=uncharacterized LOC107163477 transcript_id=XM_015510930.1 protein_id=XP_0153664…	P:GO:0006412; F:GO:0003735; C:GO:0005737; C:GO:0005840; C:GO:1990904	P:translation; F:structural constituent of ribosome; C:cytoplasm; C:ribosome; C:ribonucleoprotein complex	Ribosomal protein S16	0	0	-
TRINITY_4005_c5_g1_i2	gene=LOC107163477 Dbxref=GeneID:107163477,Genbank:XM_015510930.1 Name=XM_015510930.1 gbkey=mRNA model_evidence=Supporting evidence includes similarity to: 1 EST%2C 1 Protein%2C and 100%25 coverage of the annotated genomic feature by RNAseq alignments%2C including 1 sample with support for all annotated introns product=uncharacterized LOC107163477 transcript_id=XM_015510930.1 protein_id=XP_0153664…	P:GO:0006412; F:GO:0003735; C:GO:0005737; C:GO:0005840; C:GO:1990904	P:translation; F:structural constituent of ribosome; C:cytoplasm; C:ribosome; C:ribonucleoprotein complex	Ribosomal protein S16	0	0	-
TRINITY_DN39064_c0_g1_i1	gene=LOC107163473 Dbxref=GeneID:107163473,Genbank:XM_015510927.1 Name=XM_015510927.1 gbkey=mRNA model_evidence=Supporting evidence includes similarity to: 1 Protein%2C and 51%25 coverage of the annotated genomic feature by RNAseq alignments product=uncharacterized LOC107163473 transcript_id=XM_015510927.1 protein_id=XP_015366413.1 gene_biotype=protein_coding	0	0		0	0	-
TRINITY_2682_c0_g1_i1	gene=LOC107163473 Dbxref=GeneID:107163473,Genbank:XM_015510927.1 Name=XM_015510927.1 gbkey=mRNA model_evidence=Supporting evidence includes similarity to: 1 Protein%2C and 51%25 coverage of the annotated genomic feature by RNAseq alignments product=uncharacterized LOC107163473 transcript_id=XM_015510927.1 protein_id=XP_015366413.1 gene_biotype=protein_coding	0	0		0	0	-
TRINITY_DN4734_c0_g1_i1	gene=LOC107163432 Dbxref=GeneID:107163432,Genbank:XM_015510873.1 Name=XM_015510873.1 end_range=1264,. gbkey=mRNA model_evidence=Supporting evidence includes similarity to: 2 Proteins%2C and 100%25 coverage of the annotated genomic feature by RNAseq alignments%2C including 1 sample with support for all annotated introns =true product=uncharacterized LOC107163432 transcript_id=XM_015510873.1 protei…	0	0		0	0	-
TRINITY_DN215_c0_g1_i1	gene=LOC107163399 Dbxref=GeneID:107163399,Genbank:XM_015510808.1 Name=XM_015510808.1 gbkey=mRNA model_evidence=Supporting evidence includes similarity to: 1 Protein%2C and 100%25 coverage of the annotated genomic feature by RNAseq alignments%2C including 1 sample with support for all annotated introns product=uncharacterized LOC107163399 transcript_id=XM_015510808.1 protein_id=XP_015366294.1 gene…	0	0		0	0	-
TRINITY_DN1359_c0_g1_i1	gene=LOC107163387 Dbxref=GeneID:107163387,Genbank:XM_015510792.1 Name=XM_015510792.1 gbkey=mRNA model_evidence=Supporting evidence includes similarity to: 3 Proteins%2C and 100%25 coverage of the annotated genomic feature by RNAseq alignments%2C including 1 sample with support for all annotated introns product=uncharacterized LOC107163387 transcript_id=XM_015510792.1 protein_id=XP_015366278.1 gen…	0	0		0	0	-
TRINITY_4005_c2_g1_i1	gene=LOC107163377 Dbxref=GeneID:107163377,Genbank:XM_015510774.1 Name=XM_015510774.1 gbkey=mRNA model_evidence=Supporting evidence includes similarity to: 1 Protein%2C and 100%25 coverage of the annotated genomic feature by RNAseq alignments%2C including 1 sample with support for all annotated introns product=uncharacterized LOC107163377 transcript_id=XM_015510774.1 protein_id=XP_015366260.1 gene…	0	0		0	0	-
TRINITY_4005_c2_g2_i1	gene=LOC107163377 Dbxref=GeneID:107163377,Genbank:XM_015510774.1 Name=XM_015510774.1 gbkey=mRNA model_evidence=Supporting evidence includes similarity to: 1 Protein%2C and 100%25 coverage of the annotated genomic feature by RNAseq alignments%2C including 1 sample with support for all annotated introns product=uncharacterized LOC107163377 transcript_id=XM_015510774.1 protein_id=XP_015366260.1 gene…	0	0		0	0	-
TRINITY_DN1512_c0_g1_i1	gene=LOC107163376 Dbxref=GeneID:107163376,Genbank:XM_015510776.1 Name=XM_015510776.1 gbkey=mRNA model_evidence=Supporting evidence includes similarity to: 1 Protein%2C and 100%25 coverage of the annotated genomic feature by RNAseq alignments%2C including 1 sample with support for all annotated introns product=uncharacterized LOC107163376 transcript_id=XM_015510776.1 protein_id=XP_015366262.1 gene…	C:GO:0016020	C:membrane		0	0	-
TRINITY_4005_c11_g1_i1	gene=LOC107163367 Dbxref=GeneID:107163367,Genbank:XM_015510757.1 Name=XM_015510757.1 end_range=13988,. gbkey=mRNA model_evidence=Supporting evidence includes similarity to: 1 Protein%2C and 100%25 coverage of the annotated genomic feature by RNAseq alignments =true product=uncharacterized LOC107163367 transcript_id=XM_015510757.1 protein_id=XP_015366243.1 gene_biotype=protein_coding	0	0		0	0	-
TRINITY_DN1721_c1_g2_i3	gene=LOC107163351 Dbxref=GeneID:107163351,Genbank:XM_015510742.1 Name=XM_015510742.1 gbkey=mRNA model_evidence=Supporting evidence includes similarity to: 100%25 coverage of the annotated genomic feature by RNAseq alignments%2C including 1 sample with support for all annotated introns product=uncharacterized LOC107163351%2C transcript variant X2 transcript_id=XM_015510742.1 protein_id=XP_01536622…	0	0		0	0	-
TRINITY_2701_c0_g1_i2	gene=LOC107163351 Dbxref=GeneID:107163351,Genbank:XM_015510742.1 Name=XM_015510742.1 gbkey=mRNA model_evidence=Supporting evidence includes similarity to: 100%25 coverage of the annotated genomic feature by RNAseq alignments%2C including 1 sample with support for all annotated introns product=uncharacterized LOC107163351%2C transcript variant X2 transcript_id=XM_015510742.1 protein_id=XP_01536622…	0	0		0	0	-
TRINITY_2701_c0_g1_i3	gene=LOC107163351 Dbxref=GeneID:107163351,Genbank:XM_015510742.1 Name=XM_015510742.1 gbkey=mRNA model_evidence=Supporting evidence includes similarity to: 100%25 coverage of the annotated genomic feature by RNAseq alignments%2C including 1 sample with support for all annotated introns product=uncharacterized LOC107163351%2C transcript variant X2 transcript_id=XM_015510742.1 protein_id=XP_01536622…	0	0		0	0	-
TRINITY_DN1721_c1_g2_i2	gene=LOC107163351 Dbxref=GeneID:107163351,Genbank:XM_015510734.1 Name=XM_015510734.1 gbkey=mRNA model_evidence=Supporting evidence includes similarity to: 1 Protein%2C and 100%25 coverage of the annotated genomic feature by RNAseq alignments%2C including 1 sample with support for all annotated introns product=uncharacterized LOC107163351%2C transcript variant X1 transcript_id=XM_015510734.1 prote…	0	0		0	0	-
TRINITY_2701_c0_g1_i6	gene=LOC107163351 Dbxref=GeneID:107163351,Genbank:XM_015510734.1 Name=XM_015510734.1 gbkey=mRNA model_evidence=Supporting evidence includes similarity to: 1 Protein%2C and 100%25 coverage of the annotated genomic feature by RNAseq alignments%2C including 1 sample with support for all annotated introns product=uncharacterized LOC107163351%2C transcript variant X1 transcript_id=XM_015510734.1 prote…	0	0		0	0	-
TRINITY_2701_c0_g1_i4	gene=LOC107163351 Dbxref=GeneID:107163351,Genbank:XM_015510734.1 Name=XM_015510734.1 gbkey=mRNA model_evidence=Supporting evidence includes similarity to: 1 Protein%2C and 100%25 coverage of the annotated genomic feature by RNAseq alignments%2C including 1 sample with support for all annotated introns product=uncharacterized LOC107163351%2C transcript variant X1 transcript_id=XM_015510734.1 prote…	0	0		0	0	-
TRINITY_DN29803_c0_g1_i1	gene=LOC107163286 Dbxref=GeneID:107163286,Genbank:XM_015510625.1 Name=XM_015510625.1 gbkey=mRNA model_evidence=Supporting evidence includes similarity to: 11 Proteins%2C and 95%25 coverage of the annotated genomic feature by RNAseq alignments product=uncharacterized LOC107163286 transcript_id=XM_015510625.1 protein_id=XP_015366111.1 gene_biotype=protein_coding	P:GO:0006508; F:GO:0008234	P:proteolysis; F:cysteine-type peptidase activity	Papain family cysteine protease	EC:3.4	Acting on peptide bonds (peptidases)	-
TRINITY_DN47425_c0_g1_i1	gene=LOC107163151 Dbxref=GeneID:107163151,Genbank:XM_015510412.1 Name=XM_015510412.1 gbkey=mRNA model_evidence=Supporting evidence includes similarity to: 1 mRNA%2C 27 Proteins%2C and 100%25 coverage of the annotated genomic feature by RNAseq alignments%2C including 1 sample with support for all annotated introns product=uncharacterized LOC107163151%2C transcript variant X3 transcript_id=XM_01551…	0	0	Subtilase family	0	0	-
TRINITY_8865_c0_g1_i1	gene=LOC107163151 Dbxref=GeneID:107163151,Genbank:XM_015510411.1 Name=XM_015510411.1 gbkey=mRNA model_evidence=Supporting evidence includes similarity to: 1 mRNA%2C 27 Proteins%2C and 100%25 coverage of the annotated genomic feature by RNAseq alignments%2C including 1 sample with support for all annotated introns product=uncharacterized LOC107163151%2C transcript variant X2 transcript_id=XM_01551…	0	0	Peptidase S8 pro-domain	0	0	-
TRINITY_DN550_c0_g1_i1	gene=LOC107162903 Dbxref=GeneID:107162903,Genbank:XM_015510044.1 Name=XM_015510044.1 gbkey=mRNA model_evidence=Supporting evidence includes similarity to: 11 Proteins%2C and 100%25 coverage of the annotated genomic feature by RNAseq alignments%2C including 1 sample with support for all annotated introns product=uncharacterized LOC107162903 transcript_id=XM_015510044.1 protein_id=XP_015365530.1 ge…	0	0		0	0	-
TRINITY_DN948_c0_g1_i1	gene=LOC107162815 Dbxref=GeneID:107162815,Genbank:XM_015509857.1 Name=XM_015509857.1 gbkey=mRNA model_evidence=Supporting evidence includes similarity to: 6 Proteins%2C and 100%25 coverage of the annotated genomic feature by RNAseq alignments%2C including 1 sample with support for all annotated introns product=uncharacterized LOC107162815 transcript_id=XM_015509857.1 protein_id=XP_015365343.1 gen…	F:GO:0008061; C:GO:0005576; C:GO:0016020	F:chitin binding; C:extracellular region; C:membrane	Chitin binding Peritrophin-A domain	0	0	-
TRINITY_DN4798_c0_g1_i1	gene=LOC107162803 Dbxref=GeneID:107162803,Genbank:XM_015509845.1 Name=XM_015509845.1 gbkey=mRNA model_evidence=Supporting evidence includes similarity to: 1 Protein%2C and 100%25 coverage of the annotated genomic feature by RNAseq alignments%2C including 1 sample with support for all annotated introns product=uncharacterized LOC107162803 transcript_id=XM_015509845.1 protein_id=XP_015365331.1 gene…	C:GO:0016020; C:GO:0016020	C:membrane; C:membrane		0	0	-
TRINITY_7974_c3_g1_i1	gene=LOC107162803 Dbxref=GeneID:107162803,Genbank:XM_015509845.1 Name=XM_015509845.1 gbkey=mRNA model_evidence=Supporting evidence includes similarity to: 1 Protein%2C and 100%25 coverage of the annotated genomic feature by RNAseq alignments%2C including 1 sample with support for all annotated introns product=uncharacterized LOC107162803 transcript_id=XM_015509845.1 protein_id=XP_015365331.1 gene…	0	0		0	0	-
TRINITY_DN143_c0_g1_i1	gene=LOC107162667 Dbxref=GeneID:107162667,Genbank:XM_015509675.1 Name=XM_015509675.1 gbkey=mRNA model_evidence=Supporting evidence includes similarity to: 3 Proteins%2C and 100%25 coverage of the annotated genomic feature by RNAseq alignments%2C including 1 sample with support for all annotated introns product=uncharacterized LOC107162667 transcript_id=XM_015509675.1 protein_id=XP_015365161.1 gen…	0	0		0	0	-
TRINITY_DN143_c0_g1_i2	gene=LOC107162667 Dbxref=GeneID:107162667,Genbank:XM_015509675.1 Name=XM_015509675.1 gbkey=mRNA model_evidence=Supporting evidence includes similarity to: 3 Proteins%2C and 100%25 coverage of the annotated genomic feature by RNAseq alignments%2C including 1 sample with support for all annotated introns product=uncharacterized LOC107162667 transcript_id=XM_015509675.1 protein_id=XP_015365161.1 gen…	0	0		0	0	-
TRINITY_DN128_c0_g2_i1	gene=LOC107162541 Dbxref=GeneID:107162541,Genbank:XM_015509494.1 Name=XM_015509494.1 gbkey=mRNA model_evidence=Supporting evidence includes similarity to: 3 Proteins%2C and 100%25 coverage of the annotated genomic feature by RNAseq alignments%2C including 1 sample with support for all annotated introns product=uncharacterized LOC107162541 transcript_id=XM_015509494.1 protein_id=XP_015364980.1 gen…	P:GO:0032222; P:GO:0045187; P:GO:1903818; F:GO:0034235; C:GO:0005886	P:regulation of synaptic transmission, cholinergic; P:regulation of circadian sleep/wake cycle, sleep; P:positive regulation of voltage-gated potassium channel activity; F:GPI anchor binding; C:plasma membrane	Sleepless protein	0	0	-
TRINITY_DN393_c0_g1_i2	gene=LOC107162481 Dbxref=GeneID:107162481,Genbank:XM_015509415.1 Name=XM_015509415.1 gbkey=mRNA model_evidence=Supporting evidence includes similarity to: 1 Protein%2C and 100%25 coverage of the annotated genomic feature by RNAseq alignments%2C including 1 sample with support for all annotated introns product=uncharacterized LOC107162481 transcript_id=XM_015509415.1 protein_id=XP_015364901.1 gene…	C:GO:0016020	C:membrane		0	0	-
TRINITY_DN183_c2_g1_i2	gene=LOC107162408 Dbxref=GeneID:107162408,Genbank:XM_015509288.1 Name=XM_015509288.1 gbkey=mRNA model_evidence=Supporting evidence includes similarity to: 2 Proteins%2C and 100%25 coverage of the annotated genomic feature by RNAseq alignments%2C including 1 sample with support for all annotated introns product=uncharacterized LOC107162408%2C transcript variant X1 transcript_id=XM_015509288.1 prot…	0	0		0	0	-
TRINITY_DN11769_c0_g1_i1	gene=LOC107162345 Dbxref=GeneID:107162345,Genbank:XM_015509200.1 Name=XM_015509200.1 gbkey=mRNA model_evidence=Supporting evidence includes similarity to: 1 Protein%2C and 100%25 coverage of the annotated genomic feature by RNAseq alignments%2C including 1 sample with support for all annotated introns product=uncharacterized LOC107162345 transcript_id=XM_015509200.1 protein_id=XP_015364686.1 gene…	0	0	Complex I intermediate-associated protein 30 (CIA30)	0	0	-
TRINITY_4408_c0_g1_i1	gene=LOC107162345 Dbxref=GeneID:107162345,Genbank:XM_015509200.1 Name=XM_015509200.1 gbkey=mRNA model_evidence=Supporting evidence includes similarity to: 1 Protein%2C and 100%25 coverage of the annotated genomic feature by RNAseq alignments%2C including 1 sample with support for all annotated introns product=uncharacterized LOC107162345 transcript_id=XM_015509200.1 protein_id=XP_015364686.1 gene…	0	0	Complex I intermediate-associated protein 30 (CIA30)	0	0	-
TRINITY_1041_c2_g1_i5	gene=LOC107162334 Dbxref=GeneID:107162334,Genbank:XM_015509181.1 Name=XM_015509181.1 gbkey=mRNA model_evidence=Supporting evidence includes similarity to: 100%25 coverage of the annotated genomic feature by RNAseq alignments%2C including 1 sample with support for all annotated introns product=uncharacterized LOC107162334 transcript_id=XM_015509181.1 protein_id=XP_015364667.1 gene_biotype=protein_…	0	0		0	0	-
TRINITY_DN1013_c0_g1_i2	gene=LOC107162246 Dbxref=GeneID:107162246,Genbank:XM_015509063.1 Name=XM_015509063.1 gbkey=mRNA model_evidence=Supporting evidence includes similarity to: 1 Protein%2C and 100%25 coverage of the annotated genomic feature by RNAseq alignments%2C including 1 sample with support for all annotated introns product=uncharacterized LOC107162246%2C transcript variant X1 transcript_id=XM_015509063.1 prote…	0	0	EB module	0	0	-
TRINITY_DN8308_c0_g1_i1	gene=LOC107162204 Dbxref=GeneID:107162204,Genbank:XM_015508997.1 Name=XM_015508997.1 gbkey=mRNA model_evidence=Supporting evidence includes similarity to: 3 Proteins%2C and 100%25 coverage of the annotated genomic feature by RNAseq alignments%2C including 1 sample with support for all annotated introns product=uncharacterized LOC107162204%2C transcript variant X1 transcript_id=XM_015508997.1 prot…	P:GO:2000312; C:GO:0016020	P:regulation of kainate selective glutamate receptor activity; C:membrane	CUB domain	0	0	-
TRINITY_7927_c1_g1_i1	gene=LOC107162170 Dbxref=GeneID:107162170,Genbank:XM_015508957.1 Name=XM_015508957.1 gbkey=mRNA model_evidence=Supporting evidence includes similarity to: 1 Protein%2C and 88%25 coverage of the annotated genomic feature by RNAseq alignments product=uncharacterized LOC107162170 transcript_id=XM_015508957.1 protein_id=XP_015364443.1 gene_biotype=protein_coding	0	0		0	0	-
TRINITY_DN471_c2_g1_i2	gene=LOC107162091 Dbxref=GeneID:107162091,Genbank:XM_015508819.1 Name=XM_015508819.1 gbkey=mRNA model_evidence=Supporting evidence includes similarity to: 12 Proteins%2C and 100%25 coverage of the annotated genomic feature by RNAseq alignments%2C including 1 sample with support for all annotated introns product=uncharacterized LOC107162091 transcript_id=XM_015508819.1 protein_id=XP_015364305.1 ge…	P:GO:0007165; F:GO:0008083	P:signal transduction; F:growth factor activity	PTN/MK heparin-binding protein family, C-terminal domain	0	0	-
TRINITY_DN132_c0_g1_i6	gene=LOC107162072 Dbxref=GeneID:107162072,Genbank:XM_015508785.1 Name=XM_015508785.1 gbkey=mRNA model_evidence=Supporting evidence includes similarity to: 2 Proteins%2C and 100%25 coverage of the annotated genomic feature by RNAseq alignments%2C including 1 sample with support for all annotated introns product=uncharacterized LOC107162072%2C transcript variant X1 transcript_id=XM_015508785.1 prot…	P:GO:0007165; F:GO:0005179; C:GO:0005576	P:signal transduction; F:hormone activity; C:extracellular region	Insulin/IGF/Relaxin family	0	0	-
TRINITY_DN372_c0_g1_i2	gene=LOC107161966 Dbxref=GeneID:107161966,Genbank:XM_015508607.1 Name=XM_015508607.1 gbkey=mRNA model_evidence=Supporting evidence includes similarity to: 6 Proteins%2C and 100%25 coverage of the annotated genomic feature by RNAseq alignments product=uncharacterized LOC107161966 transcript_id=XM_015508607.1 protein_id=XP_015364093.1 gene_biotype=protein_coding	0	0		0	0	-
TRINITY_794_c0_g1_i1	gene=LOC107161914 Dbxref=GeneID:107161914,Genbank:XM_015508530.1 Name=XM_015508530.1 gbkey=mRNA model_evidence=Supporting evidence includes similarity to: 100%25 coverage of the annotated genomic feature by RNAseq alignments%2C including 1 sample with support for all annotated introns product=uncharacterized LOC107161914 transcript_id=XM_015508530.1 protein_id=XP_015364016.1 gene_biotype=protein_…	0	0		0	0	-
TRINITY_DN805_c0_g1_i2	gene=LOC107161780 Dbxref=GeneID:107161780,Genbank:XM_015508328.1 Name=XM_015508328.1 gbkey=mRNA model_evidence=Supporting evidence includes similarity to: 2 Proteins%2C and 100%25 coverage of the annotated genomic feature by RNAseq alignments%2C including 1 sample with support for all annotated introns product=uncharacterized LOC107161780 transcript_id=XM_015508328.1 protein_id=XP_015363814.1 gen…	0	0		0	0	-
TRINITY_7483_c0_g1_i1	gene=LOC107161780 Dbxref=GeneID:107161780,Genbank:XM_015508328.1 Name=XM_015508328.1 gbkey=mRNA model_evidence=Supporting evidence includes similarity to: 2 Proteins%2C and 100%25 coverage of the annotated genomic feature by RNAseq alignments%2C including 1 sample with support for all annotated introns product=uncharacterized LOC107161780 transcript_id=XM_015508328.1 protein_id=XP_015363814.1 gen…	0	0		0	0	-
TRINITY_DN1625_c0_g1_i3	gene=LOC107161719 Dbxref=GeneID:107161719,Genbank:XM_015508232.1 Name=XM_015508232.1 gbkey=mRNA model_evidence=Supporting evidence includes similarity to: 100%25 coverage of the annotated genomic feature by RNAseq alignments%2C including 1 sample with support for all annotated introns product=uncharacterized LOC107161719%2C transcript variant X2 transcript_id=XM_015508232.1 protein_id=XP_01536371…	0	0		0	0	-
TRINITY_DN1625_c0_g1_i2	gene=LOC107161719 Dbxref=GeneID:107161719,Genbank:XM_015508231.1 Name=XM_015508231.1 gbkey=mRNA model_evidence=Supporting evidence includes similarity to: 1 Protein%2C and 100%25 coverage of the annotated genomic feature by RNAseq alignments%2C including 1 sample with support for all annotated introns product=uncharacterized LOC107161719%2C transcript variant X1 transcript_id=XM_015508231.1 prote…	0	0		0	0	-
TRINITY_DN1625_c0_g1_i1	gene=LOC107161719 Dbxref=GeneID:107161719,Genbank:XM_015508231.1 Name=XM_015508231.1 gbkey=mRNA model_evidence=Supporting evidence includes similarity to: 1 Protein%2C and 100%25 coverage of the annotated genomic feature by RNAseq alignments%2C including 1 sample with support for all annotated introns product=uncharacterized LOC107161719%2C transcript variant X1 transcript_id=XM_015508231.1 prote…	0	0		0	0	-
TRINITY_10042_c0_g1_i2	gene=LOC107161719 Dbxref=GeneID:107161719,Genbank:XM_015508231.1 Name=XM_015508231.1 gbkey=mRNA model_evidence=Supporting evidence includes similarity to: 1 Protein%2C and 100%25 coverage of the annotated genomic feature by RNAseq alignments%2C including 1 sample with support for all annotated introns product=uncharacterized LOC107161719%2C transcript variant X1 transcript_id=XM_015508231.1 prote…	0	0		0	0	-
TRINITY_4515_c1_g1_i1	gene=LOC107161606 Dbxref=GeneID:107161606,Genbank:XM_015508083.1 Name=XM_015508083.1 gbkey=mRNA model_evidence=Supporting evidence includes similarity to: 5 Proteins%2C and 100%25 coverage of the annotated genomic feature by RNAseq alignments%2C including 1 sample with support for all annotated introns product=uncharacterized LOC107161606 transcript_id=XM_015508083.1 protein_id=XP_015363569.1 gen…	0	0		0	0	-
TRINITY_DN37653_c0_g1_i1	gene=LOC107161459 Dbxref=GeneID:107161459,Genbank:XM_015507879.1 Name=XM_015507879.1 gbkey=mRNA model_evidence=Supporting evidence includes similarity to: 1 Protein%2C and 100%25 coverage of the annotated genomic feature by RNAseq alignments%2C including 1 sample with support for all annotated introns product=uncharacterized LOC107161459 transcript_id=XM_015507879.1 protein_id=XP_015363365.1 gene…	0	0		0	0	-
TRINITY_3645_c0_g1_i1	gene=LOC107161459 Dbxref=GeneID:107161459,Genbank:XM_015507879.1 Name=XM_015507879.1 gbkey=mRNA model_evidence=Supporting evidence includes similarity to: 1 Protein%2C and 100%25 coverage of the annotated genomic feature by RNAseq alignments%2C including 1 sample with support for all annotated introns product=uncharacterized LOC107161459 transcript_id=XM_015507879.1 protein_id=XP_015363365.1 gene…	0	0		0	0	-
TRINITY_4952_c9_g1_i1	gene=LOC107161390 Dbxref=GeneID:107161390,Genbank:XM_015507794.1 Name=XM_015507794.1 gbkey=mRNA model_evidence=Supporting evidence includes similarity to: 1 Protein%2C and 100%25 coverage of the annotated genomic feature by RNAseq alignments%2C including 1 sample with support for all annotated introns product=uncharacterized LOC107161390%2C transcript variant X2 transcript_id=XM_015507794.1 prote…	P:GO:0006508; F:GO:0008233	P:proteolysis; F:peptidase activity		EC:3.4	Acting on peptide bonds (peptidases)	-
TRINITY_DN5420_c0_g1_i2	gene=LOC107161390 Dbxref=GeneID:107161390,Genbank:XM_015507794.1 Name=XM_015507794.1 gbkey=mRNA model_evidence=Supporting evidence includes similarity to: 1 Protein%2C and 100%25 coverage of the annotated genomic feature by RNAseq alignments%2C including 1 sample with support for all annotated introns product=uncharacterized LOC107161390%2C transcript variant X2 transcript_id=XM_015507794.1 prote…	P:GO:0006508; F:GO:0008233	P:proteolysis; F:peptidase activity		EC:3.4	Acting on peptide bonds (peptidases)	-
TRINITY_DN5420_c0_g1_i1	gene=LOC107161390 Dbxref=GeneID:107161390,Genbank:XM_015507787.1 Name=XM_015507787.1 gbkey=mRNA model_evidence=Supporting evidence includes similarity to: 100%25 coverage of the annotated genomic feature by RNAseq alignments%2C including 1 sample with support for all annotated introns product=uncharacterized LOC107161390%2C transcript variant X1 transcript_id=XM_015507787.1 protein_id=XP_01536327…	P:GO:0006508; F:GO:0008233	P:proteolysis; F:peptidase activity		0	0	-
TRINITY_DN1307_c0_g1_i1	gene=LOC107161332 Dbxref=GeneID:107161332,Genbank:XM_015507694.1 Name=XM_015507694.1 gbkey=mRNA model_evidence=Supporting evidence includes similarity to: 3 Proteins%2C and 100%25 coverage of the annotated genomic feature by RNAseq alignments%2C including 1 sample with support for all annotated introns product=uncharacterized LOC107161332 transcript_id=XM_015507694.1 protein_id=XP_015363180.1 gen…	0	0		0	0	-
TRINITY_DN932_c1_g3_i1	gene=g17715	0	0		0	0	-
TRINITY_DN5267_c0_g1_i1	gene=g10726	0	0		0	0	-
TRINITY_DN8231_c0_g1_i1	gene=Dno25347	0	0		0	0	-
TRINITY_DN116_c0_g1_i3	gene=Dno25135	0	0		0	0	-
TRINITY_DN116_c0_g1_i5	gene=Dno25135	0	0		0	0	-
TRINITY_DN10681_c0_g1_i2	gene=Dno20263	0	0		0	0	-
TRINITY_DN12440_c0_g2_i1	gene=Dno11146	0	0		0	0	-
TRINITY_DN13124_c0_g1_i1	gene=Dno05439	0	0		0	0	-
TRINITY_DN12594_c0_g1_i1	gene=Dno03222	C:GO:0016020	C:membrane		0	0	-
TRINITY_DN41486_c0_g1_i1	gene=circadian clock-controlled protein	0	0	Haemolymph juvenile hormone binding protein (JHBP)	0	0	-
TRINITY_3351_c0_g1_i1	gelsolin-like [Sipha flava]	F:GO:0051015	F:actin filament binding	Gelsolin repeat	0	0	-
TRINITY_854_c1_g1_i1	GATA zinc finger domain-containing protein 7 [Myzus persicae]	F:GO:0008061; C:GO:0005576	F:chitin binding; C:extracellular region	Chitin binding Peritrophin-A domain	0	0	-
TRINITY_358_c0_g1_i1	GATA zinc finger domain-containing protein 14-like [Rhopalosiphum maidis]	0	0		0	0	-
TRINITY_5034_c0_g1_i1	GATA zinc finger domain-containing protein 14-like [Myzus persicae]	0	0		0	0	-
TRINITY_9677_c2_g1_i3	GATA zinc finger domain-containing protein 10-like isoform X2 [Myzus persicae]	C:GO:0016020; C:GO:0016020	C:membrane; C:membrane		0	0	-
TRINITY_DN2774_c0_g1_i2	GATA zinc finger domain-containing protein 10 isoform X1 [Acyrthosiphon pisum]	C:GO:0016020; C:GO:0016020	C:membrane; C:membrane		0	0	-
TRINITY_9677_c2_g1_i2	GATA zinc finger domain-containing protein 10 isoform X1 [Acyrthosiphon pisum]	C:GO:0016020; C:GO:0016020	C:membrane; C:membrane		0	0	-
TRINITY_3643_c0_g1_i3	GATA zinc finger domain-containing protein 10 [Myzus persicae]	P:GO:0006629; F:GO:0005509; C:GO:0005783; C:GO:0016020	P:lipid metabolic process; F:calcium ion binding; C:endoplasmic reticulum; C:membrane	EF-hand domain pair	0	0	-
TRINITY_3135_c3_g1_i2	gastric triacylglycerol lipase-like isoform X1 [Sipha flava]	P:GO:0016042; F:GO:0016788; C:GO:0016020	P:lipid catabolic process; F:hydrolase activity, acting on ester bonds; C:membrane	alpha/beta hydrolase fold	EC:3.1	Acting on ester bonds	-
TRINITY_DN2769_c0_g1_i1	gamma-interferon-inducible lysosomal thiol reductase-like [Diuraphis noxia]	F:GO:0016671	F:oxidoreductase activity, acting on a sulfur group of donors, disulfide as acceptor	Gamma interferon inducible lysosomal thiol reductase (GILT)	EC:1.8.4	Acting on a sulfur group of donors	-
TRINITY_3875_c0_g1_i2	gamma-glutamyl hydrolase B-like [Rhopalosiphum maidis]	F:GO:0034722; C:GO:0005615	F:gamma-glutamyl-peptidase activity; C:extracellular space	Peptidase C26	EC:3.4.19.9	Folate gamma-glutamyl hydrolase	-
TRINITY_3943_c0_g1_i1	gamma-aminobutyric acid type B receptor subunit 1 isoform X3 [Myzus persicae]	0	0	Receptor family ligand binding region	0	0	-
TRINITY_3943_c0_g1_i2	gamma-aminobutyric acid type B receptor subunit 1 isoform X1 [Myzus persicae]	P:GO:0007186; F:GO:0004965; C:GO:0016020	P:G protein-coupled receptor signaling pathway; F:G protein-coupled GABA receptor activity; C:membrane	Receptor family ligand binding region	0	0	-
TRINITY_209_c4_g1_i1	g-protein coupled receptor 158	C:GO:0005886	C:plasma membrane		0	0	-
TRINITY_7577_c2_g1_i3	furin-like protease 2 isoform X2 [Myzus persicae]	P:GO:0006508; F:GO:0004252; C:GO:0016020	P:proteolysis; F:serine-type endopeptidase activity; C:membrane	Subtilase family	EC:3.4.21	Acting on peptide bonds (peptidases)	-
TRINITY_5388_c0_g1_i1	frizzled-5 [Acyrthosiphon pisum]	P:GO:0007166; F:GO:0004888; C:GO:0016020	P:cell surface receptor signaling pathway; F:transmembrane signaling receptor activity; C:membrane	Fz domain	0	0	-
TRINITY_5388_c0_g1_i2	frizzled-5 [Acyrthosiphon pisum]	P:GO:0007166; F:GO:0004888; C:GO:0016020	P:cell surface receptor signaling pathway; F:transmembrane signaling receptor activity; C:membrane	Fz domain	0	0	-
TRINITY_9505_c0_g1_i1	follistatin-related protein 5-like isoform X1 [Myzus persicae]	F:GO:0005509; C:GO:0005576	F:calcium ion binding; C:extracellular region	Kazal-type serine protease inhibitor domain	0	0	-
TRINITY_DN710_c0_g1_i1	follicle cell protein 3C-1 [Sipha flava]	C:GO:0016020	C:membrane		0	0	-
TRINITY_DN2634_c1_g1_i2	FMRFamide neuropeptides [Homalodisca vitripennis]	P:GO:0007218; C:GO:0005576	P:neuropeptide signaling pathway; C:extracellular region	FMRFamide related peptide family	0	0	-
TRINITY_9439_c1_g1_i2	FMRFamide neuropeptides [Homalodisca vitripennis]	P:GO:0007218; C:GO:0005576	P:neuropeptide signaling pathway; C:extracellular region	FMRFamide related peptide family	0	0	-
TRINITY_9268_c0_g1_i2	flocculation protein FLO11-like [Myzus persicae]	P:GO:0005975; P:GO:0006032; F:GO:0004568; F:GO:0008061; C:GO:0005576	P:carbohydrate metabolic process; P:chitin catabolic process; F:chitinase activity; F:chitin binding; C:extracellular region	Glycosyl hydrolases family 18	EC:3.2.1.14	Chitinase	-
TRINITY_DN1876_c0_g2_i1	flocculation protein FLO11-like [Myzus persicae]	P:GO:0006470; P:GO:0009653; P:GO:0042221; P:GO:0048666; F:GO:0004725; C:GO:0016020	P:protein dephosphorylation; P:anatomical structure morphogenesis; P:response to chemical; P:neuron development; F:protein tyrosine phosphatase activity; C:membrane	Protein-tyrosine phosphatase	EC:3.1.3.48	Protein-tyrosine-phosphatase	-
TRINITY_DN1876_c0_g2_i6	flocculation protein FLO11-like [Myzus persicae]	P:GO:0006470; P:GO:0009653; P:GO:0042221; P:GO:0048666; F:GO:0004725; C:GO:0016020	P:protein dephosphorylation; P:anatomical structure morphogenesis; P:response to chemical; P:neuron development; F:protein tyrosine phosphatase activity; C:membrane	Protein-tyrosine phosphatase	EC:3.1.3.48	Protein-tyrosine-phosphatase	-
TRINITY_4634_c0_g1_i1	flocculation protein FLO11-like [Myzus persicae]	0	0		0	0	-
TRINITY_3351_c17_g1_i1	flocculation protein FLO11-like [Diuraphis noxia]	0	0		0	0	-
TRINITY_6226_c0_g1_i1	flocculation protein FLO11-like [Bemisia tabaci]	C:GO:0016020	C:membrane	Leucine rich repeat	0	0	-
TRINITY_4108_c2_g1_i1	flocculation protein flo11	0	0		0	0	-
TRINITY_1613_c1_g1_i1	FK506-binding protein 2-like [Aedes albopictus]	F:GO:0003755; F:GO:0005509; C:GO:0005783	F:peptidyl-prolyl cis-trans isomerase activity; F:calcium ion binding; C:endoplasmic reticulum	FKBP-type peptidyl-prolyl cis-trans isomerase	EC:5.2.1.8	Peptidylprolyl isomerase	-
TRINITY_DN8227_c0_g1_i1	fibulin-2-like [Myzus persicae]	F:GO:0005509	F:calcium ion binding	Calcium-binding EGF domain	0	0	-
TRINITY_1260_c0_g1_i1	fibulin-2-like [Myzus persicae]	F:GO:0005509	F:calcium ion binding	Calcium-binding EGF domain	0	0	-
TRINITY_10078_c0_g1_i5	fasciclin-2 [Myzus persicae]	P:GO:0007155; P:GO:0009653; P:GO:0030154; C:GO:0016020	P:cell adhesion; P:anatomical structure morphogenesis; P:cell differentiation; C:membrane	Immunoglobulin I-set domain	0	0	-
TRINITY_10078_c0_g1_i3	fasciclin-2 [Myzus persicae]	P:GO:0007155; P:GO:0009653; P:GO:0030154; C:GO:0016020	P:cell adhesion; P:anatomical structure morphogenesis; P:cell differentiation; C:membrane	Immunoglobulin I-set domain	0	0	-
TRINITY_6363_c14_g1_i1	extensin-like [Myzus persicae]	C:GO:0010008; C:GO:0016020; C:GO:0016020	C:endosome membrane; C:membrane; C:membrane		0	0	-
TRINITY_DN121_c1_g2_i1	extensin-like [Myzus persicae]	0	0		0	0	-
TRINITY_1076_c1_g1_i1	extensin-2-like isoform X1 [Myzus persicae]	0	0		0	0	-
TRINITY_7338_c0_g1_i2	extensin-2-like [Myzus persicae]	F:GO:0042302	F:structural constituent of cuticle	Insect cuticle protein	0	0	-
TRINITY_8018_c1_g1_i1	extensin-2-like [Myzus persicae]	F:GO:0042302	F:structural constituent of cuticle		0	0	-
TRINITY_1198_c1_g1_i1	extensin-2-like [Myzus persicae]	-	C:DNA-directed RNA polymerase complex		0	0	0
TRINITY_308_c0_g1_i3	esterase E4-like isoform X3 [Melanaphis sacchari]	0	0	Carboxylesterase family	0	0	-
TRINITY_DN5450_c1_g1_i1	esterase E4-like isoform X2 [Diuraphis noxia]	0	0	Carboxylesterase family	0	0	dnx00564:Glycerophospholipid metabolism,
TRINITY_312_c5_g1_i1	esterase E4-like [Diuraphis noxia]	F:GO:0052689	F:carboxylic ester hydrolase activity	Carboxylesterase family	EC:3.1.1	Acting on ester bonds	-
TRINITY_6607_c0_g1_i1	esterase E4-like [Diuraphis noxia]	0	0	Carboxylesterase family	0	0	-
TRINITY_3335_c0_g1_i1	esterase E4-like [Diuraphis noxia]	0	0	Carboxylesterase family	0	0	-
TRINITY_298_c2_g1_i1	esterase e4-like	0	0	Carboxylesterase family	0	0	-
TRINITY_3354_c0_g1_i1	ero1-like protein [Rhopalosiphum maidis]	P:GO:0034975; F:GO:0015035; F:GO:0016972; F:GO:0071949; C:GO:0005789	P:protein folding in endoplasmic reticulum; F:protein-disulfide reductase activity; F:thiol oxidase activity; F:FAD binding; C:endoplasmic reticulum membrane	Endoplasmic Reticulum Oxidoreductin 1 (ERO1)	EC:1.8.3.2	Thiol oxidase	-
TRINITY_594_c5_g1_i1	erlin-1 [Acyrthosiphon pisum]	-	F:ubiquitin protein ligase binding; C:endoplasmic reticulum; C:membrane	SPFH domain / Band 7 family	0	0	0
TRINITY_DN845_c0_g1_i3	ER membrane protein complex subunit 10 [Diuraphis noxia]	C:GO:0005783; C:GO:0016020	C:endoplasmic reticulum; C:membrane		0	0	-
TRINITY_DN199_c0_g1_i4	ER membrane protein complex subunit 1 isoform X2 [Myzus persicae]	0	0	ER membrane protein complex subunit 1, C-terminal	0	0	-
TRINITY_DN199_c0_g1_i7	ER membrane protein complex subunit 1 isoform X1 [Acyrthosiphon pisum]	0	0	ER membrane protein complex subunit 1, C-terminal	0	0	-
TRINITY_DN700_c1_g2_i1	epithelial chloride channel protein-like [Diuraphis noxia]	C:GO:0016020	C:membrane	von Willebrand factor type A domain	0	0	-
TRINITY_DN37600_c0_g1_i1	endocuticle structural glycoprotein SgAbd-9-like [Sipha flava]	F:GO:0042302	F:structural constituent of cuticle	Insect cuticle protein	0	0	-
TRINITY_2650_c1_g1_i1	endocuticle structural glycoprotein SgAbd-9-like [Sipha flava]	F:GO:0042302	F:structural constituent of cuticle	Insect cuticle protein	0	0	-
TRINITY_6940_c0_g1_i1	endocuticle structural glycoprotein SgAbd-9-like [Myzus persicae]	F:GO:0042302	F:structural constituent of cuticle	Insect cuticle protein	0	0	-
TRINITY_91_c4_g1_i1	endocuticle structural glycoprotein SgAbd-8-like [Myzus persicae]	F:GO:0042302	F:structural constituent of cuticle	Insect cuticle protein	0	0	-
TRINITY_DN724_c0_g1_i3	endocuticle structural glycoprotein SgAbd-4-like [Rhopalosiphum maidis]	F:GO:0042302	F:structural constituent of cuticle	Insect cuticle protein	0	0	-
TRINITY_DN5724_c0_g1_i1	endocuticle structural glycoprotein SgAbd-4-like [Myzus persicae]	F:GO:0042302	F:structural constituent of cuticle	Insect cuticle protein	0	0	-
TRINITY_DN1406_c0_g2_i1	endocuticle structural glycoprotein SgAbd-4-like [Myzus persicae]	F:GO:0042302	F:structural constituent of cuticle	Insect cuticle protein	0	0	-
TRINITY_DN2151_c0_g1_i3	endocuticle structural glycoprotein ABD-4-like [Myzus persicae]	F:GO:0042302	F:structural constituent of cuticle	Insect cuticle protein	0	0	-
TRINITY_91_c2_g1_i1	endocuticle structural glycoprotein ABD-4-like [Myzus persicae]	F:GO:0042302	F:structural constituent of cuticle	Insect cuticle protein	0	0	-
TRINITY_2651_c0_g1_i1	endochitinase A1 [Acyrthosiphon pisum]	0	0		0	0	-
TRINITY_DN4407_c0_g1_i1	ejaculatory bulb-specific protein 3-like [Sipha flava]	0	0	Insect pheromone-binding family, A10/OS-D	0	0	-
TRINITY_DN5132_c0_g1_i2	EGF domain-specific O-linked N-acetylglucosamine transferase [Myzus persicae]	F:GO:0016757	F:glycosyltransferase activity	Glycosyltransferase 61	EC:2.4	Glycosyltransferases	dnx00514:Other types of O-glycan biosynthesis,
TRINITY_DN5132_c0_g1_i3	EGF domain-specific O-linked N-acetylglucosamine transferase [Myzus persicae]	F:GO:0016757	F:glycosyltransferase activity		EC:2.4	Glycosyltransferases	dnx00514:Other types of O-glycan biosynthesis,
TRINITY_DN41965_c0_g1_i1	EG45-like domain containing protein [Bemisia tabaci]	0	0	Lytic transglycolase	0	0	-
TRINITY_DN100_c0_g2_i1	ectonucleotide pyrophosphatase/phosphodiesterase family member 5-like [Diuraphis noxia]	0	0	Type I phosphodiesterase / nucleotide pyrophosphatase	0	0	-
TRINITY_DN27184_c0_g1_i1	echinoidin-like [Patiria miniata]	0	0	Lectin C-type domain	0	0	-
TRINITY_DN5061_c0_g2_i2	ecdysteroid-regulated 16 kDa protein-like [Contarinia nasturtii]	0	0	ML domain	0	0	api04142:Lysosome,
TRINITY_1984_c0_g1_i2	ecdysone-induced protein 75B-like [Sipha flava]	F:GO:0008061; C:GO:0005576	F:chitin binding; C:extracellular region	Chitin binding Peritrophin-A domain	0	0	-
TRINITY_8776_c4_g1_i1	early nodulin-75	F:GO:0042302	F:structural constituent of cuticle		0	0	-
TRINITY_9750_c0_g1_i2	E3 ubiquitin-protein ligase RMND5A [Acyrthosiphon pisum]	P:GO:0016567; P:GO:0043161; F:GO:0046872; F:GO:0061630; C:GO:0005737	P:protein ubiquitination; P:proteasome-mediated ubiquitin-dependent protein catabolic process; F:metal ion binding; F:ubiquitin protein ligase activity; C:cytoplasm	emp24/gp25L/p24 family/GOLD	EC:2	Transferases	-
TRINITY_DN1835_c0_g2_i1	E3 ubiquitin-protein ligase RMND5A [Acyrthosiphon pisum]	P:GO:0016567; P:GO:0043161; F:GO:0046872; F:GO:0061630; C:GO:0005737	P:protein ubiquitination; P:proteasome-mediated ubiquitin-dependent protein catabolic process; F:metal ion binding; F:ubiquitin protein ligase activity; C:cytoplasm	emp24/gp25L/p24 family/GOLD	EC:2	Transferases	-
TRINITY_DN831_c0_g1_i2	dyslexia-associated protein KIAA0319-like protein isoform X1 [Myzus persicae]	-	C:membrane		0	0	0
TRINITY_DN121_c0_g1_i1	dual specificity mitogen-activated protein kinase kinase 7-like [Sipha flava]	P:GO:0006468; F:GO:0004672; F:GO:0005524	P:protein phosphorylation; F:protein kinase activity; F:ATP binding	Protein kinase domain	EC:2.7.1	Transferring phosphorus-containing groups	dnx04013:MAPK signaling pathway - fly,dnx04141:Protein processing in endoplasmic reticulum,dnx04214:Apoptosis - fly,dnx04624:Toll and Imd signaling pathway,
TRINITY_DN31610_c0_g1_i1	Down syndrome cell adhesion molecule-like protein Dscam2 isoform X9 [Aphis gossypii]	0	0		0	0	-
TRINITY_3678_c0_g1_i3	dorsal-ventral patterning protein Sog [Myzus persicae]	P:GO:0007389; P:GO:0009790; C:GO:0005576	P:pattern specification process; P:embryo development; C:extracellular region	von Willebrand factor type C domain	0	0	-
TRINITY_DN482_c0_g1_i2	dolichyl-diphosphooligosaccharide--protein glycosyltransferase 48 kDa subunit [Diuraphis noxia]	P:GO:0018279; C:GO:0005789	P:protein N-linked glycosylation via asparagine; C:endoplasmic reticulum membrane	Oligosaccharyltransferase 48 kDa subunit beta	0	0	dnx00510:N-Glycan biosynthesis,dnx00513:Various types of N-glycan biosynthesis,dnx01100:Metabolic pathways,dnx04141:Protein processing in endoplasmic reticulum,
TRINITY_DN482_c0_g1_i3	dolichyl-diphosphooligosaccharide--protein glycosyltransferase 48 kDa subunit [Diuraphis noxia]	P:GO:0018279; C:GO:0005789	P:protein N-linked glycosylation via asparagine; C:endoplasmic reticulum membrane	Oligosaccharyltransferase 48 kDa subunit beta	0	0	dnx00510:N-Glycan biosynthesis,dnx00513:Various types of N-glycan biosynthesis,dnx01100:Metabolic pathways,dnx04141:Protein processing in endoplasmic reticulum,
TRINITY_9210_c6_g1_i1	dnaJ homolog subfamily C member 3 [Myzus persicae]	0	0	TPR repeat	0	0	-
TRINITY_7917_c0_g1_i1	dnaJ homolog subfamily C member 1 isoform X2 [Myzus persicae]	C:GO:0016020	C:membrane	Myb-like DNA-binding domain	0	0	-
TRINITY_DN48086_c0_g1_i1	dnaJ homolog subfamily C member 1 [Diachasma alloeum]	C:GO:0016020; C:GO:0016020	C:membrane; C:membrane	DnaJ domain	0	0	epa04141:Protein processing in endoplasmic reticulum,
TRINITY_4331_c0_g1_i1	dnaJ homolog shv [Myzus persicae]	P:GO:0006457; F:GO:0051082	P:protein folding; F:unfolded protein binding	DnaJ domain	0	0	-
TRINITY_4123_c3_g1_i3	DNA-directed RNA polymerase II subunit RPB1-like [Myzus persicae]	0	0		0	0	-
TRINITY_DN317_c0_g1_i1	DNA-directed RNA polymerase II subunit RPB1-like [Diuraphis noxia]	F:GO:0042302	F:structural constituent of cuticle	Insect cuticle protein	0	0	-
TRINITY_DN282_c0_g1_i3	DNA-directed RNA polymerase II subunit RPB1-like [Diuraphis noxia]	P:GO:0016310; F:GO:0016301; C:GO:0000428	P:phosphorylation; F:kinase activity; C:DNA-directed RNA polymerase complex		0	0	-
TRINITY_DN282_c0_g1_i1	DNA-directed RNA polymerase II subunit RPB1-like [Diuraphis noxia]	C:GO:0000428	C:DNA-directed RNA polymerase complex		0	0	-
TRINITY_DN282_c0_g1_i2	DNA-directed RNA polymerase II subunit RPB1-like [Diuraphis noxia]	C:GO:0000428	C:DNA-directed RNA polymerase complex		0	0	-
TRINITY_3068_c0_g1_i2	DNA ligase 4 isoform X3 [Myzus persicae]	P:GO:0006260; P:GO:0006310; P:GO:0051103; P:GO:0071897; F:GO:0003677; F:GO:0003910; F:GO:0005524; C:GO:0005634	P:DNA replication; P:DNA recombination; P:DNA ligation involved in DNA repair; P:DNA biosynthetic process; F:DNA binding; F:DNA ligase (ATP) activity; F:ATP binding; C:nucleus	wnt family	EC:6.5.1.1	DNA ligase (ATP)	-
TRINITY_DN122_c7_g1_i1	DNA ligase 4 [Diuraphis noxia]	P:GO:0006260; P:GO:0006310; P:GO:0051103; P:GO:0071897; F:GO:0003677; F:GO:0003910; F:GO:0005524; C:GO:0005634	P:DNA replication; P:DNA recombination; P:DNA ligation involved in DNA repair; P:DNA biosynthetic process; F:DNA binding; F:DNA ligase (ATP) activity; F:ATP binding; C:nucleus	wnt family	EC:6.5.1.1	DNA ligase (ATP)	-
TRINITY_372_c1_g1_i1	disintegrin and metalloproteinase domain-containing protein unc-71 isoform X2 [Myzus persicae]	P:GO:0006508; F:GO:0004222; C:GO:0016020	P:proteolysis; F:metalloendopeptidase activity; C:membrane	Reprolysin family propeptide	EC:3.4.24	Acting on peptide bonds (peptidases)	-
TRINITY_DN32215_c0_g1_i1	Delta(6)-fatty-acid desaturase fat-3 [Caenorhabditis elegans]	P:GO:0001820; P:GO:0006636; P:GO:0006936; P:GO:0008104; P:GO:0014055; P:GO:0018991; P:GO:0030421; P:GO:0032456; P:GO:0035264; P:GO:0040002; P:GO:0040011; P:GO:0043050; P:GO:0045088; F:GO:0004768	P:serotonin secretion; P:unsaturated fatty acid biosynthetic process; P:muscle contraction; P:protein localization; P:acetylcholine secretion, neurotransmission; P:oviposition; P:defecation; P:endocytic recycling; P:multicellular organism growth; P:collagen and cuticulin-based cuticle development; P:locomotion; P:pharyngeal pumping; P:regulation of innate immune response; F:stearoyl-CoA 9-desatur…	Fatty acid desaturase	EC:1.14.19.1	Stearoyl-CoA 9-desaturase	-
TRINITY_DN4668_c0_g1_i1	delta-like protein 1 [Rhopalosiphum maidis]	P:GO:0007154; C:GO:0016020	P:cell communication; C:membrane	Laminin EGF domain	0	0	-
TRINITY_DN1416_c0_g1_i3	death-associated inhibitor of apoptosis 1-like isoform X1 [Diuraphis noxia]	0	0	Zinc finger, C3HC4 type (RING finger)	0	0	-
TRINITY_5332_c0_g1_i1	cytochrome P450 4C1-like [Myzus persicae]	0	0	Cytochrome P450	0	0	-
TRINITY_5332_c0_g1_i2	cytochrome P450 4C1-like [Myzus persicae]	0	0	Cytochrome P450	0	0	-
TRINITY_DN2032_c0_g1_i2	cysteine-rich with EGF-like domain protein 2 isoform X1 [Diuraphis noxia]	P:GO:0016043; P:GO:0048468; P:GO:0048513; P:GO:0048731; F:GO:0005509; C:GO:0016020	P:cellular component organization; P:cell development; P:animal organ development; P:system development; F:calcium ion binding; C:membrane	TLR4 regulator and MIR-interacting MSAP	0	0	-
TRINITY_DN2032_c0_g1_i1	cysteine-rich with EGF-like domain protein 2 isoform X1 [Diuraphis noxia]	P:GO:0016043; P:GO:0048468; P:GO:0048513; P:GO:0048731; F:GO:0005509	P:cellular component organization; P:cell development; P:animal organ development; P:system development; F:calcium ion binding	TLR4 regulator and MIR-interacting MSAP	0	0	-
TRINITY_675_c0_g1_i3	cysteine-rich with EGF-like domain protein 2 isoform X1 [Diuraphis noxia]	-	P:cellular component organization; P:cell development; P:animal organ development; P:system development; F:calcium ion binding; C:membrane	TLR4 regulator and MIR-interacting MSAP	0	0	0
TRINITY_DN45491_c0_g1_i1	cysteine and histidine-rich domain-containing protein 1-like [Ostrea edulis]	P:GO:0007229; F:GO:0046872	P:integrin-mediated signaling pathway; F:metal ion binding	CS domain	0	0	-
TRINITY_DN4137_c0_g1_i1	cylicin-2-like [Diuraphis noxia]	0	0	Domain of unknown function (DUF4779)	0	0	-
TRINITY_DN10747_c0_g1_i1	cyclin-dependent kinase 8-like [Aphis gossypii]	0	0		0	0	-
TRINITY_8528_c0_g1_i1	cyclin-dependent kinase 13-like isoform X2 [Myzus persicae]	0	0	Peptidase S8 pro-domain	0	0	-
TRINITY_8067_c0_g1_i1	cyclic nucleotide-gated cation channel beta-1-like [Myzus persicae]	0	0	Domain of unknown function (DUF4779)	0	0	-
TRINITY_DN41381_c0_g1_i1	cuticular protein analogous to peritrophins 3-a2 precursor	F:GO:0008061; C:GO:0005576	F:chitin binding; C:extracellular region	Chitin binding Peritrophin-A domain	0	0	-
TRINITY_DN317_c0_g1_i2	cuticular protein 21 [Acyrthosiphon pisum]	F:GO:0042302	F:structural constituent of cuticle	Insect cuticle protein	0	0	-
TRINITY_DN19_c1_g2_i2	cuticle protein-like [Myzus persicae]	F:GO:0042302	F:structural constituent of cuticle	Insect cuticle protein	0	0	-
TRINITY_DN426_c0_g1_i2	cuticle protein-like [Myzus persicae]	F:GO:0042302	F:structural constituent of cuticle	Insect cuticle protein	0	0	-
TRINITY_7338_c2_g1_i1	cuticle protein-like [Myzus persicae]	F:GO:0042302	F:structural constituent of cuticle	Insect cuticle protein	0	0	-
TRINITY_DN1975_c0_g1_i1	cuticle protein precursor [Acyrthosiphon pisum]	F:GO:0042302	F:structural constituent of cuticle	Insect cuticle protein	0	0	-
TRINITY_6360_c8_g1_i3	cuticle protein 8-like [Myzus persicae]	F:GO:0042302	F:structural constituent of cuticle	Insect cuticle protein	0	0	-
TRINITY_DN25860_c0_g1_i1	cuticle protein 8-like [Aphis gossypii]	F:GO:0042302	F:structural constituent of cuticle	Insect cuticle protein	0	0	-
TRINITY_DN1171_c0_g1_i2	cuticle protein 7-like isoform X3 [Acyrthosiphon pisum]	F:GO:0042302	F:structural constituent of cuticle	Insect cuticle protein	0	0	-
TRINITY_4757_c1_g1_i1	cuticle protein 7-like isoform X3 [Acyrthosiphon pisum]	F:GO:0042302	F:structural constituent of cuticle	Insect cuticle protein	0	0	-
TRINITY_4757_c1_g1_i2	cuticle protein 7-like isoform X3 [Acyrthosiphon pisum]	F:GO:0042302	F:structural constituent of cuticle	Insect cuticle protein	0	0	-
TRINITY_DN2806_c0_g1_i1	cuticle protein 7-like [Sipha flava]	F:GO:0042302	F:structural constituent of cuticle	Insect cuticle protein	0	0	-
TRINITY_DN19_c0_g1_i1	cuticle protein 7-like [Rhopalosiphum maidis]	F:GO:0042302	F:structural constituent of cuticle	Insect cuticle protein	0	0	-
TRINITY_DN6820_c0_g1_i1	cuticle protein 7-like [Rhopalosiphum maidis]	F:GO:0042302	F:structural constituent of cuticle	Insect cuticle protein	0	0	-
TRINITY_DN1861_c0_g1_i1	cuticle protein 7-like [Myzus persicae]	F:GO:0042302	F:structural constituent of cuticle	Insect cuticle protein	0	0	-
TRINITY_DN1861_c0_g1_i3	cuticle protein 7-like [Myzus persicae]	F:GO:0042302	F:structural constituent of cuticle	Insect cuticle protein	0	0	-
TRINITY_DN19_c0_g1_i2	cuticle protein 7-like [Myzus persicae]	F:GO:0042302	F:structural constituent of cuticle	Insect cuticle protein	0	0	-
TRINITY_DN120_c0_g1_i2	cuticle protein 7-like [Myzus persicae]	F:GO:0042302	F:structural constituent of cuticle	Insect cuticle protein	0	0	-
TRINITY_DN120_c0_g1_i7	cuticle protein 7-like [Myzus persicae]	F:GO:0042302	F:structural constituent of cuticle	Insect cuticle protein	0	0	-
TRINITY_DN426_c0_g1_i14	cuticle protein 7-like [Myzus persicae]	F:GO:0042302	F:structural constituent of cuticle	Insect cuticle protein	0	0	-
TRINITY_DN426_c0_g1_i9	cuticle protein 7-like [Myzus persicae]	F:GO:0042302	F:structural constituent of cuticle	Insect cuticle protein	0	0	-
TRINITY_1745_c0_g1_i1	cuticle protein 7-like [Myzus persicae]	F:GO:0042302	F:structural constituent of cuticle	Insect cuticle protein	0	0	-
TRINITY_2286_c0_g1_i1	cuticle protein 7-like [Myzus persicae]	F:GO:0042302	F:structural constituent of cuticle	Insect cuticle protein	0	0	-
TRINITY_554_c0_g1_i1	cuticle protein 7-like [Myzus persicae]	F:GO:0042302	F:structural constituent of cuticle	Insect cuticle protein	0	0	-
TRINITY_DN120_c0_g1_i1	cuticle protein 7-like [Melanaphis sacchari]	F:GO:0042302	F:structural constituent of cuticle	Insect cuticle protein	0	0	-
TRINITY_DN426_c0_g1_i8	cuticle protein 7-like [Diuraphis noxia]	F:GO:0042302	F:structural constituent of cuticle	Insect cuticle protein	0	0	-
TRINITY_DN1385_c0_g1_i1	cuticle protein 7-like [Ctenocephalides felis]	F:GO:0042302	F:structural constituent of cuticle	Insect cuticle protein	0	0	-
TRINITY_DN369_c0_g1_i2	cuticle protein 7-like [Aphis gossypii]	F:GO:0042302	F:structural constituent of cuticle	Insect cuticle protein	0	0	-
TRINITY_DN369_c0_g1_i4	cuticle protein 7-like [Aphis gossypii]	F:GO:0042302	F:structural constituent of cuticle	Insect cuticle protein	0	0	-
TRINITY_DN1151_c4_g1_i1	cuticle protein 7-like	F:GO:0042302; C:GO:0031012	F:structural constituent of cuticle; C:extracellular matrix	Insect cuticle protein	0	0	-
TRINITY_DN426_c0_g1_i13	cuticle protein 7-like	F:GO:0042302	F:structural constituent of cuticle	Insect cuticle protein	0	0	-
TRINITY_DN2125_c0_g1_i1	cuticle protein 7-like	F:GO:0042302	F:structural constituent of cuticle	Insect cuticle protein	0	0	-
TRINITY_DN2125_c0_g1_i2	cuticle protein 7-like	F:GO:0042302	F:structural constituent of cuticle	Insect cuticle protein	0	0	-
TRINITY_DN19_c0_g1_i3	cuticle protein 7-like	F:GO:0042302	F:structural constituent of cuticle	Insect cuticle protein	0	0	-
TRINITY_DN426_c0_g1_i1	cuticle protein 7-like	F:GO:0042302	F:structural constituent of cuticle	Insect cuticle protein	0	0	-
TRINITY_1467_c0_g1_i1	cuticle protein 7-like	F:GO:0042302	F:structural constituent of cuticle	Insect cuticle protein	0	0	-
TRINITY_6360_c18_g1_i1	cuticle protein 21-like [Myzus persicae]	F:GO:0042302; C:GO:0031012	F:structural constituent of cuticle; C:extracellular matrix	Insect cuticle protein	0	0	-
TRINITY_DN3503_c0_g1_i2	cuticle protein 21-like [Diuraphis noxia]	F:GO:0042302	F:structural constituent of cuticle	Insect cuticle protein	0	0	-
TRINITY_DN1424_c3_g1_i1	cuticle protein 21-like [Diuraphis noxia]	F:GO:0042302	F:structural constituent of cuticle	Insect cuticle protein	0	0	-
TRINITY_DN3503_c0_g1_i1	cuticle protein 21-like [Diuraphis noxia]	F:GO:0042302	F:structural constituent of cuticle	Insect cuticle protein	0	0	-
TRINITY_6037_c1_g1_i1	cuticle protein 19.8-like [Myzus persicae]	F:GO:0042302; C:GO:0016020	F:structural constituent of cuticle; C:membrane	Insect cuticle protein	0	0	-
TRINITY_DN38060_c0_g1_i1	cuticle protein 19.8-like [Melanaphis sacchari]	F:GO:0042302	F:structural constituent of cuticle	Insect cuticle protein	0	0	-
TRINITY_8581_c0_g1_i1	cuticle protein 19.8-like [Melanaphis sacchari]	F:GO:0042302	F:structural constituent of cuticle	Insect cuticle protein	0	0	-
TRINITY_DN2100_c0_g1_i1	cuticle protein 19.8-like [Diuraphis noxia]	F:GO:0042302	F:structural constituent of cuticle	Insect cuticle protein	0	0	-
TRINITY_DN2100_c0_g1_i2	cuticle protein 19.8-like [Diuraphis noxia]	F:GO:0042302	F:structural constituent of cuticle	Insect cuticle protein	0	0	-
TRINITY_5097_c0_g1_i1	cuticle protein 19.8 isoform X1 [Myzus persicae]	F:GO:0042302	F:structural constituent of cuticle	Insect cuticle protein	0	0	-
TRINITY_DN9121_c0_g1_i2	cuticle protein 19-like isoform X2 [Diuraphis noxia]	F:GO:0042302	F:structural constituent of cuticle	Insect cuticle protein	0	0	-
TRINITY_9831_c8_g1_i1	cuticle protein 19-like isoform X2 [Diuraphis noxia]	F:GO:0042302	F:structural constituent of cuticle	Insect cuticle protein	0	0	-
TRINITY_DN32285_c0_g1_i1	cuticle protein 19-like [Sipha flava]	F:GO:0042302	F:structural constituent of cuticle	Insect cuticle protein	0	0	-
TRINITY_DN1566_c0_g1_i1	cuticle protein 19-like [Rhopalosiphum maidis]	0	0	Insect cuticle protein	0	0	-
TRINITY_DN1449_c0_g1_i1	cuticle protein 19-like [Myzus persicae]	F:GO:0042302	F:structural constituent of cuticle	Insect cuticle protein	0	0	-
TRINITY_DN1432_c1_g1_i1	cuticle protein 19-like [Myzus persicae]	F:GO:0042302	F:structural constituent of cuticle	Insect cuticle protein	0	0	-
TRINITY_DN2181_c0_g1_i1	cuticle protein 19-like [Diuraphis noxia]	F:GO:0042302	F:structural constituent of cuticle	Insect cuticle protein	0	0	-
TRINITY_DN8214_c0_g3_i1	cuticle protein 19-like [Diuraphis noxia]	F:GO:0042302	F:structural constituent of cuticle	Insect cuticle protein	0	0	-
TRINITY_DN8214_c0_g3_i2	cuticle protein 19-like [Diuraphis noxia]	F:GO:0042302	F:structural constituent of cuticle	Insect cuticle protein	0	0	-
TRINITY_DN60_c0_g1_i1	cuticle protein 16.5, isoform A-like [Diuraphis noxia]	0	0		0	0	-
TRINITY_5580_c0_g1_i2	cuticle protein 16.5-like [Rhopalosiphum maidis]	0	0		0	0	-
TRINITY_4790_c0_g1_i1	cuticle protein 16.5 [Acyrthosiphon pisum]	0	0		0	0	-
TRINITY_DN1867_c0_g5_i1	cuticle protein 1-like [Ctenocephalides felis]	F:GO:0042302	F:structural constituent of cuticle	Cuticle protein CPCFC	0	0	-
TRINITY_3715_c2_g1_i1	cuticle protein 1-like [Ctenocephalides felis]	F:GO:0042302	F:structural constituent of cuticle	Cuticle protein CPCFC	0	0	-
TRINITY_DN3929_c0_g1_i1	cuticle protein [Acyrthosiphon pisum]	F:GO:0042302	F:structural constituent of cuticle	Insect cuticle protein	0	0	-
TRINITY_2287_c0_g1_i2	cuticle protein	F:GO:0042302	F:structural constituent of cuticle	Insect cuticle protein	0	0	-
TRINITY_DN14_c0_g2_i5	CREB-regulated transcription coactivator 3-like isoform X5 [Diuraphis noxia]	0	0	Transducer of regulated CREB activity, N terminus	0	0	-
TRINITY_DN14_c0_g2_i6	CREB-regulated transcription coactivator 3-like isoform X5 [Diuraphis noxia]	0	0	Transducer of regulated CREB activity, N terminus	0	0	-
TRINITY_DN14_c0_g2_i2	CREB-regulated transcription coactivator 2 isoform X1 [Acyrthosiphon pisum]	0	0		0	0	-
TRINITY_5652_c0_g1_i5	CREB-regulated transcription coactivator 1-like isoform X5 [Myzus persicae]	0	0	Transducer of regulated CREB activity, N terminus	0	0	-
TRINITY_DN3616_c0_g1_i1	corticotropin-releasing factor-binding protein [Acyrthosiphon pisum]	F:GO:0051424; C:GO:0005576	F:corticotropin-releasing hormone binding; C:extracellular region	Corticotropin-releasing factor binding protein (CRF-BP)	0	0	-
TRINITY_9299_c10_g1_i1	corticotropin-releasing factor-binding protein [Acyrthosiphon pisum]	F:GO:0051424; C:GO:0005576	F:corticotropin-releasing hormone binding; C:extracellular region	Corticotropin-releasing factor binding protein (CRF-BP)	0	0	-
TRINITY_DN35504_c0_g1_i1	contactin [Diuraphis noxia]	P:GO:0009653; P:GO:0030154; C:GO:0110165	P:anatomical structure morphogenesis; P:cell differentiation; C:cellular anatomical entity		0	0	-
TRINITY_DN1166_c0_g1_i1	component of gems protein 1-like [Diuraphis noxia]	0	0		0	0	-
TRINITY_DN151_c0_g1_i1	complement C1q and tumor necrosis factor-related protein 9-like [Bradysia coprophila]	P:GO:0010466; P:GO:0010951; P:GO:0030198; F:GO:0004867; F:GO:0030414; C:GO:0005576	P:negative regulation of peptidase activity; P:negative regulation of endopeptidase activity; P:extracellular matrix organization; F:serine-type endopeptidase inhibitor activity; F:peptidase inhibitor activity; C:extracellular region		0	0	-
TRINITY_DN151_c0_g1_i5	complement C1q and tumor necrosis factor-related protein 9-like [Bradysia coprophila]	P:GO:0010466; P:GO:0010951; P:GO:0030198; F:GO:0004867; F:GO:0030414; C:GO:0005576	P:negative regulation of peptidase activity; P:negative regulation of endopeptidase activity; P:extracellular matrix organization; F:serine-type endopeptidase inhibitor activity; F:peptidase inhibitor activity; C:extracellular region		0	0	-
TRINITY_DN151_c0_g1_i2	complement C1q and tumor necrosis factor-related protein 9-like [Bradysia coprophila]	0	0		0	0	-
TRINITY_DN151_c0_g1_i3	complement C1q and tumor necrosis factor-related protein 9-like [Bradysia coprophila]	0	0		0	0	-
TRINITY_DN43133_c0_g1_i1	complement C1q and tumor necrosis factor-related protein 9-like [Bradysia coprophila]	0	0		0	0	-
TRINITY_DN174_c0_g1_i1	collectin-10 isoform X1 [Acyrthosiphon pisum]	C:GO:0016020	C:membrane	Lectin C-type domain	0	0	-
TRINITY_DN222_c0_g1_i5	collagen alpha-5(IV) chain isoform X2 [Acyrthosiphon pisum]	0	0	Insect cuticle protein	0	0	-
TRINITY_9251_c2_g1_i4	collagen alpha-1(I) chain-like [Myzus persicae]	F:GO:0008061; C:GO:0005576	F:chitin binding; C:extracellular region		0	0	-
TRINITY_DN516_c0_g1_i5	collagen alpha-1(I) chain isoform X1 [Diuraphis noxia]	F:GO:0008061; C:GO:0005576	F:chitin binding; C:extracellular region		0	0	dnx04512:ECM-receptor interaction,
TRINITY_DN1904_c0_g2_i1	collagen alpha-1 chain isoform x2	F:GO:0042302	F:structural constituent of cuticle	Insect cuticle protein	0	0	-
TRINITY_3277_c0_g1_i1	coatomer subunit beta [Sipha flava]	P:GO:0006886; P:GO:0016192; F:GO:0005198; C:GO:0000139; C:GO:0030126	P:intracellular protein transport; P:vesicle-mediated transport; F:structural molecule activity; C:Golgi membrane; C:COPI vesicle coat	Insulin/IGF/Relaxin family	0	0	-
TRINITY_DN132_c0_g2_i1	coatomer subunit beta [Sipha flava]	P:GO:0006886; P:GO:0016192; F:GO:0005198; C:GO:0000139; C:GO:0030126	P:intracellular protein transport; P:vesicle-mediated transport; F:structural molecule activity; C:Golgi membrane; C:COPI vesicle coat	Coatomer beta subunit appendage platform	0	0	-
TRINITY_6597_c0_g1_i1	coatomer subunit alpha [Myzus persicae]	P:GO:0006886; P:GO:0006888; F:GO:0005198; C:GO:0000139; C:GO:0030126	P:intracellular protein transport; P:endoplasmic reticulum to Golgi vesicle-mediated transport; F:structural molecule activity; C:Golgi membrane; C:COPI vesicle coat	WD domain, G-beta repeat	0	0	-
TRINITY_6113_c0_g1_i1	coagulation factor X-like [Myzus persicae]	P:GO:0006508; F:GO:0004252	P:proteolysis; F:serine-type endopeptidase activity	Trypsin	EC:3.4.21	Acting on peptide bonds (peptidases)	-
TRINITY_6996_c4_g1_i1	circadian clock-controlled protein-like isoform X1 [Myzus persicae]	0	0	Haemolymph juvenile hormone binding protein (JHBP)	0	0	-
TRINITY_2482_c0_g1_i2	chymotrypsinogen B-like [Myzus persicae]	P:GO:0006508; P:GO:0032418; F:GO:0004252; C:GO:0005765	P:proteolysis; P:lysosome localization; F:serine-type endopeptidase activity; C:lysosomal membrane	Tumour suppressor protein	EC:3.4.21	Acting on peptide bonds (peptidases)	-
TRINITY_DN877_c0_g1_i1	chymotrypsinogen B-like [Myzus persicae]	P:GO:0006508; F:GO:0004252	P:proteolysis; F:serine-type endopeptidase activity	Tumour suppressor protein	EC:3.4.21	Acting on peptide bonds (peptidases)	-
TRINITY_DN46719_c0_g1_i1	chymotrypsinogen A-like [Asterias rubens]	F:GO:0008233	F:peptidase activity	Trypsin	EC:3.4	Acting on peptide bonds (peptidases)	-
TRINITY_DN10539_c0_g1_i1	chondroitin sulfate proteoglycan 4	0	0		0	0	-
TRINITY_3047_c9_g1_i1	chondroitin sulfate proteoglycan 4	0	0		0	0	-
TRINITY_173_c0_g1_i1	chitooligosaccharidolytic beta-N-acetylglucosaminidase-like isoform X2 [Myzus persicae]	P:GO:0005975; F:GO:0004563; F:GO:0102148	P:carbohydrate metabolic process; F:beta-N-acetylhexosaminidase activity; F:N-acetyl-beta-D-galactosaminidase activity	Glycosyl hydrolase family 20, catalytic domain	EC:3.2.1.52	Beta-N-acetylhexosaminidase	-
TRINITY_173_c0_g1_i2	chitooligosaccharidolytic beta-N-acetylglucosaminidase-like isoform X2 [Myzus persicae]	P:GO:0005975; F:GO:0004563; F:GO:0102148	P:carbohydrate metabolic process; F:beta-N-acetylhexosaminidase activity; F:N-acetyl-beta-D-galactosaminidase activity	Glycosyl hydrolase family 20, catalytic domain	EC:3.2.1.52	Beta-N-acetylhexosaminidase	-
TRINITY_8510_c3_g1_i1	chitinase-like protein EN03 [Nilaparvata lugens]	P:GO:0005975; F:GO:0008061; C:GO:0005576	P:carbohydrate metabolic process; F:chitin binding; C:extracellular region	Glycosyl hydrolases family 18	0	0	-
TRINITY_DN1392_c0_g1_i1	chitin deacetylase 3	P:GO:0005975; F:GO:0008061; F:GO:0016810; C:GO:0005576	P:carbohydrate metabolic process; F:chitin binding; F:hydrolase activity, acting on carbon-nitrogen (but not peptide) bonds; C:extracellular region	Polysaccharide deacetylase	EC:3.5	Acting on carbon-nitrogen bonds, other than peptide bonds	-
TRINITY_DN41501_c0_g1_i1	chemosensory protein	0	0	Insect pheromone-binding family, A10/OS-D	0	0	-
TRINITY_6017_c3_g1_i1	chaoptin [Myzus persicae]	0	0	Leucine rich repeat	0	0	-
TRINITY_DN20940_c0_g1_i1	chaoptin [Diuraphis noxia]	0	0	Leucine rich repeat	0	0	-
TRINITY_1254_c7_g1_i1	cell-death-related nuclease 7 [Acyrthosiphon pisum]	P:GO:0006259; F:GO:0004531	P:DNA metabolic process; F:deoxyribonuclease II activity	Deoxyribonuclease II	EC:3.1.31; EC:3.1.22.1	Acting on ester bonds; Deoxyribonuclease II	-
TRINITY_1358_c0_g1_i1	cell wall protein DAN4-like isoform X1 [Aphis gossypii]	0	0		0	0	-
TRINITY_DN873_c0_g1_i2	cell wall protein dan4-like isoform x1	0	0		0	0	-
TRINITY_DN873_c0_g1_i5	cell wall protein dan4-like isoform x1	0	0		0	0	-
TRINITY_775_c1_g1_i1	cell wall integrity and stress response component 4-like [Myzus persicae]	0	0		0	0	-
TRINITY_212_c0_g1_i1	cell wall integrity and stress response component 4-like [Myzus persicae]	0	0		0	0	-
TRINITY_DN1336_c1_g1_i2	cell surface glycoprotein 1-like [Biomphalaria glabrata]	F:GO:0008061; C:GO:0005576	F:chitin binding; C:extracellular region		0	0	-
TRINITY_DN5732_c0_g1_i1	cell adhesion molecule 1 [Nilaparvata lugens]	0	0		0	0	-
TRINITY_7669_c0_g1_i1	cell adhesion molecule 1 [Nilaparvata lugens]	0	0		0	0	-
TRINITY_7669_c0_g1_i2	cell adhesion molecule 1 [Nilaparvata lugens]	0	0		0	0	-
TRINITY_7798_c1_g1_i1	cathepsin L1 [Diuraphis noxia]	P:GO:0006508; F:GO:0008234	P:proteolysis; F:cysteine-type peptidase activity	Papain family cysteine protease	EC:3.4	Acting on peptide bonds (peptidases)	-
TRINITY_7798_c1_g1_i2	cathepsin L1 [Diuraphis noxia]	P:GO:0006508; F:GO:0008234	P:proteolysis; F:cysteine-type peptidase activity	Papain family cysteine protease	EC:3.4	Acting on peptide bonds (peptidases)	-
TRINITY_DN260_c4_g1_i1	cathepsin L1 [Diuraphis noxia]	P:GO:0006508; F:GO:0008234	P:proteolysis; F:cysteine-type peptidase activity	Papain family cysteine protease	EC:3.4	Acting on peptide bonds (peptidases)	-
TRINITY_DN260_c4_g1_i2	cathepsin L1 [Diuraphis noxia]	P:GO:0006508; F:GO:0008234	P:proteolysis; F:cysteine-type peptidase activity	Papain family cysteine protease	EC:3.4	Acting on peptide bonds (peptidases)	-
TRINITY_5188_c0_g1_i2	cathepsin B-like isoform X3 [Halyomorpha halys]	P:GO:0006508; F:GO:0008234	P:proteolysis; F:cysteine-type peptidase activity	Papain family cysteine protease	EC:3.4	Acting on peptide bonds (peptidases)	-
TRINITY_DN4579_c0_g1_i1	cathepsin B-like cysteine proteinase 4 isoform X2 [Diuraphis noxia]	P:GO:0006508; P:GO:0050790; F:GO:0004197	P:proteolysis; P:regulation of catalytic activity; F:cysteine-type endopeptidase activity	Peptidase family C1 propeptide	EC:3.4.22	Acting on peptide bonds (peptidases)	dnx04140:Autophagy - animal,dnx04142:Lysosome,
TRINITY_DN616_c0_g1_i2	cathepsin B-like cysteine proteinase 4 [Myzus persicae]	P:GO:0006508; P:GO:0050790; F:GO:0004197	P:proteolysis; P:regulation of catalytic activity; F:cysteine-type endopeptidase activity	Peptidase family C1 propeptide	EC:3.4.22	Acting on peptide bonds (peptidases)	dnx04140:Autophagy - animal,dnx04142:Lysosome,
TRINITY_121_c0_g2_i1	cathepsin B-like cysteine proteinase 4 [Myzus persicae]	P:GO:0006508; P:GO:0050790; F:GO:0004197	P:proteolysis; P:regulation of catalytic activity; F:cysteine-type endopeptidase activity	Peptidase family C1 propeptide	EC:3.4.22	Acting on peptide bonds (peptidases)	-
TRINITY_1613_c2_g1_i1	cathepsin B-like cysteine proteinase 4 [Diuraphis noxia]	P:GO:0006508; F:GO:0008234	P:proteolysis; F:cysteine-type peptidase activity	Papain family cysteine protease	EC:3.4	Acting on peptide bonds (peptidases)	-
TRINITY_5286_c3_g1_i1	cathepsin B-like [Myzus persicae]	P:GO:0006508; F:GO:0008234	P:proteolysis; F:cysteine-type peptidase activity	Papain family cysteine protease	EC:3.4	Acting on peptide bonds (peptidases)	-
TRINITY_5286_c2_g1_i2	cathepsin B-like [Myzus persicae]	P:GO:0006508; F:GO:0008234	P:proteolysis; F:cysteine-type peptidase activity	Papain family cysteine protease	EC:3.4	Acting on peptide bonds (peptidases)	-
TRINITY_DN616_c0_g1_i1	cathepsin B-like [Myzus persicae]	P:GO:0006508; P:GO:0050790; F:GO:0004197	P:proteolysis; P:regulation of catalytic activity; F:cysteine-type endopeptidase activity	Peptidase family C1 propeptide	EC:3.4.22	Acting on peptide bonds (peptidases)	rmd04140:Autophagy - animal,rmd04142:Lysosome,
TRINITY_DN616_c0_g3_i1	cathepsin B-like [Myzus persicae]	P:GO:0006508; P:GO:0050790; F:GO:0004197	P:proteolysis; P:regulation of catalytic activity; F:cysteine-type endopeptidase activity	Peptidase family C1 propeptide	EC:3.4.22	Acting on peptide bonds (peptidases)	-
TRINITY_5286_c4_g1_i2	cathepsin B-like [Melanaphis sacchari]	P:GO:0006508; F:GO:0008234	P:proteolysis; F:cysteine-type peptidase activity	Papain family cysteine protease	EC:3.4	Acting on peptide bonds (peptidases)	-
TRINITY_DN3318_c0_g2_i1	cathepsin B-like [Melanaphis sacchari]	P:GO:0006508; F:GO:0008234	P:proteolysis; F:cysteine-type peptidase activity	Papain family cysteine protease	EC:3.4	Acting on peptide bonds (peptidases)	-
TRINITY_DN3318_c0_g2_i2	cathepsin B-like [Melanaphis sacchari]	P:GO:0006508; F:GO:0008234	P:proteolysis; F:cysteine-type peptidase activity	Papain family cysteine protease	EC:3.4	Acting on peptide bonds (peptidases)	-
TRINITY_DN31_c1_g1_i1	cathepsin B-like [Diuraphis noxia]	P:GO:0006508; F:GO:0008234	P:proteolysis; F:cysteine-type peptidase activity	Papain family cysteine protease	EC:3.4	Acting on peptide bonds (peptidases)	dnx04140:Autophagy - animal,dnx04142:Lysosome,
TRINITY_DN5918_c0_g1_i1	cathepsin B-like [Diuraphis noxia]	P:GO:0006508; F:GO:0008234	P:proteolysis; F:cysteine-type peptidase activity	Papain family cysteine protease	EC:3.4	Acting on peptide bonds (peptidases)	dnx04140:Autophagy - animal,dnx04142:Lysosome,
TRINITY_DN972_c1_g1_i1	cathepsin B-like [Aphis gossypii]	P:GO:0006508; P:GO:0050790; F:GO:0004197	P:proteolysis; P:regulation of catalytic activity; F:cysteine-type endopeptidase activity	Peptidase family C1 propeptide	EC:3.4.22	Acting on peptide bonds (peptidases)	dnx04140:Autophagy - animal,dnx04142:Lysosome,
TRINITY_DN972_c1_g1_i2	cathepsin B-like [Aphis gossypii]	P:GO:0006508; P:GO:0050790; F:GO:0004197	P:proteolysis; P:regulation of catalytic activity; F:cysteine-type endopeptidase activity	Peptidase family C1 propeptide	EC:3.4.22	Acting on peptide bonds (peptidases)	dnx04140:Autophagy - animal,dnx04142:Lysosome,
TRINITY_DN12520_c0_g1_i1	cathepsin B precursor [Acyrthosiphon pisum]	P:GO:0006508; F:GO:0008234	P:proteolysis; F:cysteine-type peptidase activity	Papain family cysteine protease	EC:3.4	Acting on peptide bonds (peptidases)	api04140:Autophagy - animal,api04142:Lysosome,
TRINITY_3396_c10_g1_i1	cartilage oligomeric matrix protein-like [Myzus persicae]	P:GO:0007155; F:GO:0005509; F:GO:0008201; C:GO:0005576	P:cell adhesion; F:calcium ion binding; F:heparin binding; C:extracellular region	Cartilage oligomeric matrix protein	0	0	-
TRINITY_DN1611_c0_g1_i1	cardioactive peptide isoform X2 [Rhopalosiphum maidis]	0	0	Arthropod cardioacceleratory peptide 2a	0	0	-
TRINITY_DN34723_c0_g1_i1	cardio acceleratory peptide 2b [Myzus persicae]	P:GO:0007218; F:GO:0005184; C:GO:0005576	P:neuropeptide signaling pathway; F:neuropeptide hormone activity; C:extracellular region	Periviscerokinin family	0	0	-
TRINITY_2146_c0_g1_i1	cardio acceleratory peptide 2b [Myzus persicae]	P:GO:0007218; F:GO:0005184; C:GO:0005576	P:neuropeptide signaling pathway; F:neuropeptide hormone activity; C:extracellular region	Periviscerokinin family	0	0	-
TRINITY_6284_c2_g1_i1	carboxypeptidase Q-like [Myzus persicae]	F:GO:0004180; F:GO:0070573; C:GO:0005576; C:GO:0005764; C:GO:0005783; C:GO:0005794	F:carboxypeptidase activity; F:metallodipeptidase activity; C:extracellular region; C:lysosome; C:endoplasmic reticulum; C:Golgi apparatus	Peptidase family M28	EC:3.4.13	Acting on peptide bonds (peptidases)	-
TRINITY_DN3769_c0_g1_i2	carboxypeptidase Q [Acyrthosiphon pisum]	0	0		0	0	-
TRINITY_774_c0_g1_i4	carbonic anhydrase-related protein 10-like [Anopheles albimanus]	F:GO:0004089; F:GO:0008270	F:carbonate dehydratase activity; F:zinc ion binding	Eukaryotic-type carbonic anhydrase	EC:4.2.1.1	Carbonic anhydrase	-
TRINITY_774_c0_g1_i2	carbonic anhydrase-related protein 10-like [Anopheles albimanus]	F:GO:0004089; F:GO:0008270	F:carbonate dehydratase activity; F:zinc ion binding	Eukaryotic-type carbonic anhydrase	EC:4.2.1.1	Carbonic anhydrase	-
TRINITY_DN5580_c0_g1_i1	carbonic anhydrase-related protein 10-like [Anopheles albimanus]	F:GO:0004089; F:GO:0008270	F:carbonate dehydratase activity; F:zinc ion binding	Eukaryotic-type carbonic anhydrase	EC:4.2.1.1	Carbonic anhydrase	-
TRINITY_DN5580_c0_g1_i2	carbonic anhydrase-related protein 10-like [Anopheles albimanus]	F:GO:0004089; F:GO:0008270	F:carbonate dehydratase activity; F:zinc ion binding	Eukaryotic-type carbonic anhydrase	EC:4.2.1.1	Carbonic anhydrase	-
TRINITY_DN10940_c0_g2_i1	carbonic anhydrase-related protein 10 [Myzus persicae]	P:GO:0006730; F:GO:0004089; F:GO:0008270	P:one-carbon metabolic process; F:carbonate dehydratase activity; F:zinc ion binding	Eukaryotic-type carbonic anhydrase	EC:4.2.1.1	Carbonic anhydrase	-
TRINITY_DN9934_c0_g1_i1	carbonic anhydrase 7-like isoform X2 [Diuraphis noxia]	0	0	Eukaryotic-type carbonic anhydrase	0	0	api00910:Nitrogen metabolism,api01100:Metabolic pathways,
TRINITY_8711_c2_g1_i1	carbonic anhydrase 7-like isoform X2 [Diuraphis noxia]	0	0	Eukaryotic-type carbonic anhydrase	0	0	-
TRINITY_3696_c0_g1_i1	carbonic anhydrase 2 [Nilaparvata lugens]	F:GO:0004089; F:GO:0008270	F:carbonate dehydratase activity; F:zinc ion binding	Eukaryotic-type carbonic anhydrase	EC:4.2.1.1	Carbonic anhydrase	-
TRINITY_DN24087_c0_g1_i1	carbonic anhydrase 2 [Nilaparvata lugens]	F:GO:0004089; F:GO:0008270	F:carbonate dehydratase activity; F:zinc ion binding	Eukaryotic-type carbonic anhydrase	EC:4.2.1.1	Carbonic anhydrase	-
TRINITY_DN3869_c0_g1_i1	calumenin-like [Rhopalosiphum maidis]	F:GO:0005509; C:GO:0005576; C:GO:0005789; C:GO:0005794; C:GO:0033018; C:GO:0042470	F:calcium ion binding; C:extracellular region; C:endoplasmic reticulum membrane; C:Golgi apparatus; C:sarcoplasmic reticulum lumen; C:melanosome	EF-hand domain pair	0	0	-
TRINITY_2131_c17_g1_i1	calumenin-like [Rhopalosiphum maidis]	F:GO:0005509; C:GO:0005576; C:GO:0005789; C:GO:0005794; C:GO:0033018; C:GO:0042470	F:calcium ion binding; C:extracellular region; C:endoplasmic reticulum membrane; C:Golgi apparatus; C:sarcoplasmic reticulum lumen; C:melanosome	EF-hand domain pair	0	0	-
TRINITY_9215_c0_g2_i1	calphotin-like [Myzus persicae]	0	0		0	0	-
TRINITY_9215_c0_g2_i2	calphotin-like [Myzus persicae]	0	0		0	0	-
TRINITY_DN427_c9_g1_i9	calcium release-activated calcium channel protein 1 [Acyrthosiphon pisum]	C:GO:0016020	C:membrane	Spondin-like TSP1 domain	0	0	-
TRINITY_DN30523_c0_g1_i1	cadherin-89D [Myzus persicae]	P:GO:0007156; F:GO:0005509; C:GO:0005886	P:homophilic cell adhesion via plasma membrane adhesion molecules; F:calcium ion binding; C:plasma membrane	Cadherin domain	0	0	-
TRINITY_DN1205_c0_g1_i1	CAAX prenyl protease 1 homolog [Diuraphis noxia]	P:GO:0071586; F:GO:0004222; F:GO:0046872; C:GO:0005789	P:CAAX-box protein processing; F:metalloendopeptidase activity; F:metal ion binding; C:endoplasmic reticulum membrane	Peptidase family M48	EC:3.4.24	Acting on peptide bonds (peptidases)	dnx00900:Terpenoid backbone biosynthesis,
TRINITY_DN1205_c0_g1_i4	CAAX prenyl protease 1 homolog [Diuraphis noxia]	P:GO:0071586; F:GO:0004222; F:GO:0046872; C:GO:0005789	P:CAAX-box protein processing; F:metalloendopeptidase activity; F:metal ion binding; C:endoplasmic reticulum membrane	Peptidase family M48	EC:3.4.24	Acting on peptide bonds (peptidases)	dnx00900:Terpenoid backbone biosynthesis,
TRINITY_8353_c0_g1_i3	CAAX prenyl protease 1 homolog [Diuraphis noxia]	P:GO:0071586; F:GO:0004222; F:GO:0046872; C:GO:0005789	P:CAAX-box protein processing; F:metalloendopeptidase activity; F:metal ion binding; C:endoplasmic reticulum membrane	Peptidase family M48	EC:3.4.24	Acting on peptide bonds (peptidases)	-
TRINITY_2940_c1_g1_i1	c1q-like venom protein homolog precursor	0	0	C1q domain	0	0	-
TRINITY_DN2274_c0_g1_i1	bursicon [Acyrthosiphon pisum]	P:GO:0007165; F:GO:0005179; C:GO:0005576	P:signal transduction; F:hormone activity; C:extracellular region	DAN domain	0	0	-
TRINITY_9617_c0_g1_i1	bone morphogenetic protein 3-like [Ostrea edulis]	P:GO:0007165; P:GO:0010033; F:GO:0008083; C:GO:0005576	P:signal transduction; P:response to organic substance; F:growth factor activity; C:extracellular region	Transforming growth factor beta like domain	0	0	-
TRINITY_DN928_c0_g1_i1	bombyxin C-2-like [Myzus persicae]	P:GO:0007165; F:GO:0005179; C:GO:0005576	P:signal transduction; F:hormone activity; C:extracellular region	Insulin/IGF/Relaxin family	0	0	dnx04068:FoxO signaling pathway,dnx04140:Autophagy - animal,dnx04150:mTOR signaling pathway,dnx04213:Longevity regulating pathway - multiple species,
TRINITY_9869_c3_g1_i1	bombyxin C-2-like [Myzus persicae]	P:GO:0007165; F:GO:0005179; C:GO:0005576	P:signal transduction; F:hormone activity; C:extracellular region	Insulin/IGF/Relaxin family	0	0	-
TRINITY_DN3913_c0_g1_i1	bombyxin A-3 homolog [Sipha flava]	P:GO:0007165; F:GO:0005179; C:GO:0005576	P:signal transduction; F:hormone activity; C:extracellular region	Insulin/IGF/Relaxin family	0	0	dnx04068:FoxO signaling pathway,dnx04140:Autophagy - animal,dnx04150:mTOR signaling pathway,dnx04213:Longevity regulating pathway - multiple species,
TRINITY_DN3913_c0_g1_i2	bombyxin A-3 homolog [Sipha flava]	P:GO:0007165; F:GO:0005179; C:GO:0005576	P:signal transduction; F:hormone activity; C:extracellular region	Insulin/IGF/Relaxin family	0	0	dnx04068:FoxO signaling pathway,dnx04140:Autophagy - animal,dnx04150:mTOR signaling pathway,dnx04213:Longevity regulating pathway - multiple species,
TRINITY_DN2553_c0_g1_i1	BMP-binding endothelial regulator protein [Acyrthosiphon pisum]	0	0	von Willebrand factor type D domain	0	0	-
TRINITY_1003_c0_g1_i1	BMP-binding endothelial regulator protein [Acyrthosiphon pisum]	0	0	von Willebrand factor type D domain	0	0	-
TRINITY_DN2971_c0_g1_i2	bifunctional lysine-specific demethylase and histidyl-hydroxylase NO66 [Myzus persicae]	P:GO:0032259; F:GO:0005506; F:GO:0008168; F:GO:0140680; C:GO:0005634	P:methylation; F:iron ion binding; F:methyltransferase activity; F:histone H3K36me/H3K36me2 demethylase activity; C:nucleus	JmjC domain	EC:1.14.11.27; EC:2.1.1	[Histone H3]-dimethyl-L-lysine(36) demethylase; Transferring one-carbon groups	-
TRINITY_3313_c0_g1_i4	bifunctional lysine-specific demethylase and histidyl-hydroxylase NO66 [Myzus persicae]	P:GO:0032259; F:GO:0005506; F:GO:0008168; F:GO:0140680; C:GO:0005634	P:methylation; F:iron ion binding; F:methyltransferase activity; F:histone H3K36me/H3K36me2 demethylase activity; C:nucleus	JmjC domain	EC:1.14.11.27; EC:2.1.1	[Histone H3]-dimethyl-L-lysine(36) demethylase; Transferring one-carbon groups	-
TRINITY_3313_c0_g1_i3	bifunctional lysine-specific demethylase and histidyl-hydroxylase NO66 [Myzus persicae]	P:GO:0032259; F:GO:0005506; F:GO:0008168; F:GO:0140680; C:GO:0005634	P:methylation; F:iron ion binding; F:methyltransferase activity; F:histone H3K36me/H3K36me2 demethylase activity; C:nucleus	JmjC domain	EC:1.14.11.27; EC:2.1.1	[Histone H3]-dimethyl-L-lysine(36) demethylase; Transferring one-carbon groups	-
TRINITY_DN45380_c0_g1_i1	bifunctional endo-1,4-beta-xylanase XylA-like [Diuraphis noxia]	0	0	Kazal-type serine protease inhibitor domain	0	0	-
TRINITY_511_c2_g1_i1	bifunctional endo- -beta-xylanase -like	0	0		0	0	-
TRINITY_DN3007_c0_g1_i5	beta-mannosidase-like [Homalodisca vitripennis]	P:GO:0005975; F:GO:0004567	P:carbohydrate metabolic process; F:beta-mannosidase activity	Glycosyl hydrolases family 2, sugar binding domain	EC:3.2.1.25	Beta-mannosidase	-
TRINITY_DN18636_c0_g1_i1	beta-lactamase TEM [Bombyx mori]	0	0	Beta-lactamase enzyme family	0	0	-
TRINITY_6369_c0_g1_i1	beta-glucuronidase-like [Rhopalosiphum maidis]	0	0	Glycosyl hydrolases family 2, TIM barrel domain	0	0	-
TRINITY_DN3338_c0_g1_i1	beta-glucuronidase-like [Rhopalosiphum maidis]	0	0		0	0	-
TRINITY_6742_c13_g1_i3	beta-galactosidase-like [Aphis gossypii]	P:GO:0005975; F:GO:0004565	P:carbohydrate metabolic process; F:beta-galactosidase activity	Glycosyl hydrolases family 35	EC:3.2.1.23	Beta-galactosidase	-
TRINITY_DN1582_c0_g2_i6	beta-arrestin-1 [Agrilus planipennis]	P:GO:0007165	P:signal transduction	Arrestin (or S-antigen), N-terminal domain	0	0	-
TRINITY_1017_c0_g1_i3	beta-1,3-glucosyltransferase [Myzus persicae]	F:GO:0016757; C:GO:0016020	F:glycosyltransferase activity; C:membrane	Fringe-like	EC:2.4	Glycosyltransferases	-
TRINITY_DN354_c0_g1_i3	BCL-6 corepressor-like protein 1 [Aphis gossypii]	0	0		0	0	-
TRINITY_3269_c0_g1_i1	basic phospholipase A2 pseudexin A chain [Sipha flava]	P:GO:0006644; P:GO:0016042; P:GO:0050482; F:GO:0004623; F:GO:0005509; C:GO:0005576	P:phospholipid metabolic process; P:lipid catabolic process; P:arachidonic acid secretion; F:phospholipase A2 activity; F:calcium ion binding; C:extracellular region	Phospholipase A2	EC:3.1.1.4	Phospholipase A(2)	-
TRINITY_DN11738_c0_g1_i1	basement membrane-specific heparan sulfate proteoglycan core protein isoform X1 [Myzus persicae]	0	0		0	0	-
TRINITY_DN11738_c0_g1_i2	basement membrane-specific heparan sulfate proteoglycan core protein isoform X1 [Myzus persicae]	0	0		0	0	-
TRINITY_DN845_c0_g1_i2	b-box type zinc finger protein ncl-1-like	P:GO:0005975; P:GO:0006044; F:GO:0008448; F:GO:0046872; F:GO:0047419	P:carbohydrate metabolic process; P:N-acetylglucosamine metabolic process; F:N-acetylglucosamine-6-phosphate deacetylase activity; F:metal ion binding; F:N-acetylgalactosamine-6-phosphate deacetylase activity	Amidohydrolase family	EC:3.5.1.25	N-acetylglucosamine-6-phosphate deacetylase	-
TRINITY_DN650_c0_g2_i3	aurora kinase C-like [Myzus persicae]	P:GO:0006468; F:GO:0004674; F:GO:0005524	P:protein phosphorylation; F:protein serine/threonine kinase activity; F:ATP binding	Protein kinase domain	EC:2.7.1	Transferring phosphorus-containing groups	-
TRINITY_DN650_c0_g2_i2	aurora kinase C-like [Myzus persicae]	P:GO:0006468; F:GO:0004674; F:GO:0005524	P:protein phosphorylation; F:protein serine/threonine kinase activity; F:ATP binding	Protein kinase domain	EC:2.7.1	Transferring phosphorus-containing groups	-
TRINITY_8372_c0_g1_i1	atrial natriuretic peptide receptor 1 isoform X2 [Cephus cinctus]	P:GO:0006182; P:GO:0006468; P:GO:0035556; F:GO:0004672; F:GO:0005524; F:GO:0009975; F:GO:0016849; C:GO:0016020	P:cGMP biosynthetic process; P:protein phosphorylation; P:intracellular signal transduction; F:protein kinase activity; F:ATP binding; F:cyclase activity; F:phosphorus-oxygen lyase activity; C:membrane	Receptor family ligand binding region	EC:2.7.1; EC:4.6	Transferring phosphorus-containing groups; Phosphorus-oxygen lyases	-
TRINITY_5556_c6_g1_i1	AT-rich interactive domain-containing protein 1B-like [Myzus persicae]	F:GO:0042302	F:structural constituent of cuticle	Insect cuticle protein	0	0	-
TRINITY_DN204_c1_g1_i1	astakine-like [Diuraphis noxia]	0	0	Prokineticin	0	0	-
TRINITY_DN204_c1_g1_i2	astakine-like [Diuraphis noxia]	0	0	Prokineticin	0	0	-
TRINITY_DN204_c1_g1_i4	astakine-like [Diuraphis noxia]	0	0	Prokineticin	0	0	-
TRINITY_5097_c5_g1_i1	arrestin homolog [Myzus persicae]	P:GO:0007165	P:signal transduction	Arrestin (or S-antigen), N-terminal domain	0	0	-
TRINITY_DN199_c0_g1_i1	armadillo repeat-containing protein 7 isoform X2 [Myzus persicae]	0	0		0	0	-
TRINITY_DN2795_c0_g1_i1	apolipoprotein D-like [Myzus persicae]	F:GO:0031409	F:pigment binding	Lipocalin / cytosolic fatty-acid binding protein family	0	0	-
TRINITY_DN33978_c0_g1_i1	apolipoprotein d-like	F:GO:0031409	F:pigment binding	Lipocalin / cytosolic fatty-acid binding protein family	0	0	-
TRINITY_DN30074_c0_g1_i1	apolipoprotein A-I-1-like [Biomphalaria glabrata]	0	0	Apolipoprotein A1/A4/E domain	0	0	-
TRINITY_DN3634_c0_g1_i1	anosmin-1 [Myzus persicae]	P:GO:0043086; P:GO:0052547; F:GO:0030414; C:GO:0005576	P:negative regulation of catalytic activity; P:regulation of peptidase activity; F:peptidase inhibitor activity; C:extracellular region	WAP-type (Whey Acidic Protein) 'four-disulfide core'	0	0	-
TRINITY_DN3634_c0_g1_i2	anosmin-1 [Myzus persicae]	P:GO:0043086; P:GO:0052547; F:GO:0030414; C:GO:0005576	P:negative regulation of catalytic activity; P:regulation of peptidase activity; F:peptidase inhibitor activity; C:extracellular region	WAP-type (Whey Acidic Protein) 'four-disulfide core'	0	0	-
TRINITY_6741_c0_g1_i3	anosmin-1 [Myzus persicae]	P:GO:0043086; P:GO:0052547; F:GO:0030414; C:GO:0005576	P:negative regulation of catalytic activity; P:regulation of peptidase activity; F:peptidase inhibitor activity; C:extracellular region	WAP-type (Whey Acidic Protein) 'four-disulfide core'	0	0	-
TRINITY_6741_c0_g1_i1	anosmin-1 [Myzus persicae]	P:GO:0043086; P:GO:0052547; F:GO:0030414; C:GO:0005576	P:negative regulation of catalytic activity; P:regulation of peptidase activity; F:peptidase inhibitor activity; C:extracellular region	WAP-type (Whey Acidic Protein) 'four-disulfide core'	0	0	-
TRINITY_3554_c0_g1_i1	angiopoietin-2 isoform X1 [Athalia rosae]	0	0	Fibrinogen beta and gamma chains, C-terminal globular domain	0	0	-
TRINITY_DN2035_c0_g1_i2	angiomotin-like [Rhopalosiphum maidis]	0	0		0	0	-
TRINITY_4123_c20_g1_i1	angiomotin-like [Rhopalosiphum maidis]	0	0		0	0	-
TRINITY_DN302_c0_g1_i2	angiomotin-like [Diuraphis noxia]	0	0		0	0	-
TRINITY_DN11_c0_g2_i1	angiomotin-like [Diuraphis noxia]	0	0		0	0	-
TRINITY_4068_c0_g1_i3	anaphase-promoting complex subunit 4 [Aphis gossypii]	P:GO:0030071; P:GO:0031145; P:GO:0051301; C:GO:0005680	P:regulation of mitotic metaphase/anaphase transition; P:anaphase-promoting complex-dependent catabolic process; P:cell division; C:anaphase-promoting complex	Immunoglobulin domain	0	0	-
TRINITY_DN2718_c0_g2_i1	amyloid beta A4 precursor protein-binding family B member 1-interacting protein-like [Rhopalosiphum maidis]	0	0		0	0	-
TRINITY_2317_c0_g1_i4	amphoterin-induced protein 1-like	P:GO:0040011; C:GO:0016020; C:GO:0071944	P:locomotion; C:membrane; C:cell periphery	Leucine rich repeat	0	0	-
TRINITY_7676_c1_g1_i4	aminopeptidase N-like [Myzus persicae]	P:GO:0006508; F:GO:0004177; F:GO:0008237; F:GO:0008270	P:proteolysis; F:aminopeptidase activity; F:metallopeptidase activity; F:zinc ion binding	Peptidase M1 N-terminal domain	EC:3.4	Acting on peptide bonds (peptidases)	-
TRINITY_7676_c1_g1_i1	aminopeptidase N-like [Myzus persicae]	P:GO:0006508; F:GO:0004177; F:GO:0008237; F:GO:0008270	P:proteolysis; F:aminopeptidase activity; F:metallopeptidase activity; F:zinc ion binding	Peptidase M1 N-terminal domain	EC:3.4	Acting on peptide bonds (peptidases)	-
TRINITY_7676_c1_g1_i3	aminopeptidase N-like [Myzus persicae]	P:GO:0006508; F:GO:0004177; F:GO:0008237; F:GO:0008270	P:proteolysis; F:aminopeptidase activity; F:metallopeptidase activity; F:zinc ion binding	Peptidase M1 N-terminal domain	EC:3.4	Acting on peptide bonds (peptidases)	-
TRINITY_7676_c1_g1_i5	aminopeptidase N-like [Myzus persicae]	P:GO:0006508; F:GO:0004177; F:GO:0008237; F:GO:0008270	P:proteolysis; F:aminopeptidase activity; F:metallopeptidase activity; F:zinc ion binding	Peptidase M1 N-terminal domain	EC:3.4	Acting on peptide bonds (peptidases)	-
TRINITY_DN4_c0_g1_i2	aminopeptidase N-like [Diuraphis noxia]	P:GO:0006508; F:GO:0004177; F:GO:0008237; F:GO:0008270	P:proteolysis; F:aminopeptidase activity; F:metallopeptidase activity; F:zinc ion binding	Sleepless protein	EC:3.4	Acting on peptide bonds (peptidases)	dnx00480:Glutathione metabolism,dnx01100:Metabolic pathways,
TRINITY_5189_c0_g1_i1	aminopeptidase N [Acyrthosiphon pisum]	F:GO:0008233	F:peptidase activity	Peptidase M1 N-terminal domain	EC:3.4	Acting on peptide bonds (peptidases)	-
TRINITY_DN1604_c0_g1_i4	altered inheritance of mitochondria protein 3 [Diuraphis noxia]	F:GO:0042302	F:structural constituent of cuticle	Insect cuticle protein	0	0	-
TRINITY_1611_c0_g1_i1	alpha,alpha-trehalose-phosphate synthase [UDP-forming]-like isoform X2 [Myzus persicae]	P:GO:0005992; F:GO:0004805	P:trehalose biosynthetic process; F:trehalose-phosphatase activity	Trehalose-phosphatase	EC:3.1.3.12	Trehalose-phosphatase	-
TRINITY_DN1866_c0_g1_i2	alpha-protein kinase 1-like [Mizuhopecten yessoensis]	0	0		0	0	-
TRINITY_3410_c12_g1_i1	alpha-protein kinase 1-like	P:GO:0016310; F:GO:0016301	P:phosphorylation; F:kinase activity		0	0	-
TRINITY_4392_c0_g1_i2	alpha-2-macroglobulin receptor-associated protein [Aphis gossypii]	P:GO:2000272; F:GO:0008201; F:GO:0048019; F:GO:0050750; C:GO:0005783	P:negative regulation of signaling receptor activity; F:heparin binding; F:receptor antagonist activity; F:low-density lipoprotein particle receptor binding; C:endoplasmic reticulum	Alpha-2-macroglobulin RAP, N-terminal domain	0	0	-
TRINITY_DN3662_c0_g1_i1	allergen Tha p 1-like [Vanessa atalanta]	0	0	Insect pheromone-binding family, A10/OS-D	0	0	-
TRINITY_DN158_c0_g2_i3	aldehyde dehydrogenase, dimeric NADP-preferring isoform X1 [Rhopalosiphum maidis]	0	0	MIR domain	0	0	-
TRINITY_163_c0_g1_i4	aldehyde dehydrogenase, dimeric NADP-preferring isoform X1 [Acyrthosiphon pisum]	0	0	MIR domain	0	0	-
TRINITY_DN632_c0_g1_i1	agap009769-pa-like protein	0	0		0	0	-
TRINITY_1239_c2_g1_i1	agap009769-pa-like protein	0	0		0	0	-
TRINITY_6361_c2_g1_i1	agap008005-pa-like protein	0	0	Domain of unknown function (DUF4773)	0	0	-
TRINITY_DN281_c0_g1_i8	agap006502-pa-like protein	0	0	Domain of unknown function (DUF4774)	0	0	-
TRINITY_DN281_c0_g1_i7	agap006502-pa-like protein	0	0	Domain of unknown function (DUF4774)	0	0	-
TRINITY_6363_c4_g1_i1	agap006502-pa-like protein	0	0	Domain of unknown function (DUF4774)	0	0	-
TRINITY_7549_c0_g1_i1	AF4/FMR2 family member 4-like [Aphis gossypii]	0	0	Folded gastrulation N-terminus	0	0	-
TRINITY_DN1439_c0_g1_i1	adhesive plaque matrix protein-like isoform X1 [Diuraphis noxia]	0	0		0	0	-
TRINITY_6363_c5_g1_i1	adhesive plaque matrix protein-like [Myzus persicae]	0	0	Domain of unknown function (DUF4774)	0	0	-
TRINITY_43_c19_g1_i1	adhesive plaque matrix protein-like [Myzus persicae]	F:GO:0005198; F:GO:0042302	F:structural molecule activity; F:structural constituent of cuticle		0	0	-
TRINITY_DN26202_c0_g1_i1	adhesive plaque matrix protein-like [Myzus persicae]	0	0		0	0	-
TRINITY_DN60_c0_g2_i1	adhesive plaque matrix protein-like [Myzus persicae]	0	0		0	0	-
TRINITY_DN60_c0_g4_i1	adhesive plaque matrix protein-like [Myzus persicae]	0	0		0	0	-
TRINITY_DN60_c0_g7_i1	adhesive plaque matrix protein-like [Myzus persicae]	0	0		0	0	-
TRINITY_6363_c5_g1_i2	adhesive plaque matrix protein-like [Myzus persicae]	0	0		0	0	-
TRINITY_DN31877_c0_g1_i1	adhesion G protein-coupled receptor A3 [Diuraphis noxia]	P:GO:0007166; P:GO:0007186; P:GO:0040011; F:GO:0004930; C:GO:0016020; C:GO:0071944	P:cell surface receptor signaling pathway; P:G protein-coupled receptor signaling pathway; P:locomotion; F:G protein-coupled receptor activity; C:membrane; C:cell periphery	Leucine rich repeat	0	0	-
TRINITY_DN713_c0_g1_i7	adenylate cyclase, terminal-differentiation specific-like [Diuraphis noxia]	0	0		0	0	-
TRINITY_DN7420_c0_g1_i1	ADAM 17-like protease isoform X3 [Diuraphis noxia]	0	0	Reprolysin family propeptide	0	0	dnx04330:Notch signaling pathway,
TRINITY_DN34979_c0_g1_i1	activating signal cointegrator 1 complex subunit 2 homolog [Diuraphis noxia]	0	0		0	0	-
TRINITY_6404_c0_g1_i1	activating signal cointegrator 1 complex subunit 2 homolog	0	0		0	0	-
TRINITY_DN783_c0_g1_i1	actin cytoskeleton-regulatory complex protein sla1-like [Bemisia tabaci]	C:GO:0016020	C:membrane		0	0	-
TRINITY_7609_c1_g1_i1	acidic repeat-containing protein-like isoform X3 [Myzus persicae]	0	0		0	0	-
TRINITY_9931_c0_g1_i1	acid sphingomyelinase-like phosphodiesterase 3a [Myzus persicae]	F:GO:0016787; C:GO:0005576	F:hydrolase activity; C:extracellular region		EC:3	Hydrolases	-
TRINITY_DN2119_c0_g1_i2	acid phosphatase type 7 [Rhopalosiphum maidis]	F:GO:0003993; F:GO:0046872	F:acid phosphatase activity; F:metal ion binding	Purple acid Phosphatase, N-terminal domain	EC:3.1.3.2	Acid phosphatase	-
TRINITY_3680_c2_g1_i1	acetylcholinesterase [Acyrthosiphon pisum]	P:GO:0042135; F:GO:0003990; C:GO:0045202; C:GO:0070161	P:neurotransmitter catabolic process; F:acetylcholinesterase activity; C:synapse; C:anchoring junction	Carboxylesterase family	EC:3.1.1.8; EC:3.1.1.7	Cholinesterase; Acetylcholinesterase	-
TRINITY_7064_c0_g1_i3	acetylcholine receptor subunit alpha-like 1 [Myzus persicae]	P:GO:0034220; F:GO:0004888; F:GO:0005230; C:GO:0016020	P:ion transmembrane transport; F:transmembrane signaling receptor activity; F:extracellular ligand-gated ion channel activity; C:membrane	Neurotransmitter-gated ion-channel ligand binding domain	0	0	-
TRINITY_9216_c1_g1_i1	acanthoscurrin-1-like [Myzus persicae]	0	0		0	0	-
TRINITY_DN836_c1_g1_i2	A-kinase anchor protein 17A isoform X2 [Myzus persicae]	0	0		0	0	-
TRINITY_9483_c1_g1_i1	A disintegrin and metalloproteinase with thrombospondin motifs adt-1-like isoform X1 [Myzus persicae]	P:GO:0006508; F:GO:0004222; F:GO:0046872	P:proteolysis; F:metalloendopeptidase activity; F:metal ion binding	Reprolysin family propeptide	EC:3.4.24	Acting on peptide bonds (peptidases)	-
TRINITY_DN6143_c0_g1_i1	A disintegrin and metalloproteinase with thrombospondin motifs adt-1 isoform X1 [Acyrthosiphon pisum]	P:GO:0006508; F:GO:0004222; F:GO:0046872	P:proteolysis; F:metalloendopeptidase activity; F:metal ion binding	Reprolysin family propeptide	EC:3.4.24	Acting on peptide bonds (peptidases)	-
TRINITY_7338_c15_g1_i1	28S ribosomal protein S22, mitochondrial [Myzus persicae]	C:GO:0005840	C:ribosome	Sulfatase-modifying factor enzyme 1	0	0	-
TRINITY_7338_c15_g1_i2	28S ribosomal protein S22, mitochondrial [Myzus persicae]	0	0	Sulfatase-modifying factor enzyme 1	0	0	-
TRINITY_DN1008_c0_g1_i2	28S ribosomal protein S22, mitochondrial [Diuraphis noxia]	0	0	Sulfatase-modifying factor enzyme 1	0	0	-
TRINITY_DN121_c3_g1_i2	27 kDa hemolymph protein-like [Rhopalosiphum maidis]	0	0	Protein of unknown function (DUF1397)	0	0	-
TRINITY_DN121_c3_g1_i1	27 kDa hemolymph protein-like [Rhopalosiphum maidis]	0	0	Protein of unknown function (DUF1397)	0	0	-
TRINITY_DN7832_c0_g1_i1	---NA---	0	0	Putative peptidoglycan binding domain	0	0	-
TRINITY_DN11725_c0_g1_i1	---NA---	0	0	ML domain	0	0	-
TRINITY_DN24302_c0_g2_i1	---NA---	0	0	Zona pellucida-like domain	0	0	-
TRINITY_DN13660_c0_g1_i1	---NA---	0	0	Trefoil (P-type) domain	0	0	-
TRINITY_DN3618_c0_g1_i1	---NA---	0	0	SmpA / OmlA family	0	0	-
TRINITY_DN34021_c0_g1_i1	---NA---	0	0	Hydrophobic seed protein	0	0	-
TRINITY_DN20044_c0_g1_i1	---NA---	0	0	GDSL-like Lipase/Acylhydrolase	0	0	-
TRINITY_DN37125_c0_g1_i1	---NA---	0	0	CHRD domain	0	0	-
TRINITY_DN3605_c0_g1_i1	---NA---	0	0		0	0	-
TRINITY_DN4363_c0_g1_i1	---NA---	0	0		0	0	-
TRINITY_DN45687_c0_g1_i1	---NA---	0	0		0	0	-
TRINITY_DN2740_c0_g1_i2	---NA---	0	0		0	0	-
TRINITY_DN45496_c0_g1_i1	---NA---	0	0		0	0	-
TRINITY_DN905_c0_g1_i1	---NA---	0	0		0	0	-
TRINITY_DN4065_c0_g1_i1	---NA---	0	0		0	0	-
TRINITY_DN1414_c0_g2_i2	---NA---	0	0		0	0	-
TRINITY_DN6242_c0_g1_i1	---NA---	0	0		0	0	-
TRINITY_DN3649_c0_g1_i3	---NA---	0	0		0	0	-
TRINITY_DN23862_c0_g1_i1	---NA---	0	0		0	0	-
TRINITY_DN26035_c0_g1_i1	---NA---	0	0		0	0	-
TRINITY_DN2740_c0_g1_i1	---NA---	0	0		0	0	-
TRINITY_DN5560_c0_g1_i1	---NA---	0	0		0	0	-
TRINITY_DN28781_c0_g1_i1	---NA---	0	0		0	0	-
TRINITY_DN5191_c0_g3_i1	---NA---	0	0		0	0	-
TRINITY_DN905_c0_g1_i3	---NA---	0	0		0	0	-
TRINITY_DN1415_c2_g1_i6	---NA---	0	0		0	0	-
TRINITY_DN41524_c0_g1_i1	---NA---	0	0		0	0	-
TRINITY_DN1414_c0_g2_i3	---NA---	0	0		0	0	-
TRINITY_DN26876_c0_g1_i1	---NA---	0	0		0	0	-
TRINITY_DN2389_c0_g1_i2	---NA---	0	0		0	0	-
TRINITY_DN3649_c0_g1_i1	---NA---	0	0		0	0	-
TRINITY_DN47320_c0_g1_i1	---NA---	0	0		0	0	-
TRINITY_DN14117_c0_g1_i1	---NA---	0	0		0	0	-
TRINITY_DN11343_c0_g2_i8	---NA---	0	0		0	0	-
TRINITY_DN2169_c0_g2_i1	---NA---	0	0		0	0	-
TRINITY_DN39138_c0_g1_i1	---NA---	0	0		0	0	-
TRINITY_DN2740_c0_g1_i3	---NA---	0	0		0	0	-
TRINITY_DN1414_c0_g2_i1	---NA---	0	0		0	0	-
TRINITY_DN9265_c0_g1_i2	---NA---	0	0		0	0	-
TRINITY_DN46_c0_g1_i1	---NA---	0	0		0	0	-
TRINITY_DN46_c0_g1_i3	---NA---	0	0		0	0	-
TRINITY_DN1765_c0_g1_i3	---NA---	0	0		0	0	-
TRINITY_DN1765_c0_g1_i4	---NA---	0	0		0	0	-
TRINITY_DN7397_c0_g1_i5	---NA---	0	0		0	0	-
TRINITY_DN28772_c0_g1_i1	---NA---	0	0		0	0	-
TRINITY_DN1599_c0_g1_i2	---NA---	0	0		0	0	-
TRINITY_DN1599_c0_g1_i3	---NA---	0	0		0	0	-
TRINITY_DN4363_c0_g1_i2	---NA---	0	0		0	0	-
TRINITY_DN11343_c0_g2_i5	---NA---	0	0		0	0	-
TRINITY_DN7397_c0_g1_i4	---NA---	0	0		0	0	-
TRINITY_DN1424_c0_g6_i1	---NA---	0	0		0	0	-
TRINITY_DN1485_c0_g2_i1	---NA---	0	0		0	0	-
TRINITY_DN23862_c0_g2_i2	---NA---	0	0		0	0	-
TRINITY_4567_c0_g1_i1	---NA---	0	0		0	0	-
TRINITY_753_c0_g1_i1	---NA---	0	0		0	0	-
TRINITY_DN37703_c0_g1_i1	0	F:GO:0042302; C:GO:0016020	F:structural constituent of cuticle; C:membrane	Insect cuticle protein	0	0	-
TRINITY_DN5601_c0_g1_i1	0	F:GO:0042302; C:GO:0000428	F:structural constituent of cuticle; C:DNA-directed RNA polymerase complex	Insect cuticle protein	0	0	-
TRINITY_DN5601_c0_g1_i3	0	F:GO:0042302; C:GO:0000428	F:structural constituent of cuticle; C:DNA-directed RNA polymerase complex	Insect cuticle protein	0	0	-
TRINITY_DN817_c0_g1_i2	0	0	0	Protein of unknown function (DUF1676)	0	0	-
TRINITY_DN2017_c0_g1_i5	0	P:GO:0006897; P:GO:0007010; P:GO:0007155; P:GO:0009887; P:GO:0030182; F:GO:0005200; F:GO:0030276; F:GO:0051015; C:GO:0001726; C:GO:0005737; C:GO:0005856; C:GO:0005925; C:GO:0071944	P:endocytosis; P:cytoskeleton organization; P:cell adhesion; P:animal organ morphogenesis; P:neuron differentiation; F:structural constituent of cytoskeleton; F:clathrin binding; F:actin filament binding; C:ruffle; C:cytoplasm; C:cytoskeleton; C:focal adhesion; C:cell periphery	Sleepless protein	0	0	-
TRINITY_913_c2_g1_i1	0	F:GO:0052689	F:carboxylic ester hydrolase activity	Carboxylesterase family	EC:3.1.1	Acting on ester bonds	-
TRINITY_DN298_c0_g1_i2	0	F:GO:0005549; C:GO:0016020	F:odorant binding; C:membrane	PBP/GOBP family	0	0	-
TRINITY_DN1050_c0_g1_i5	0	0	0	FYVE-type zinc finger	0	0	-
TRINITY_4387_c0_g1_i2	0	0	0	Reprolysin family propeptide	0	0	-
TRINITY_DN6_c0_g1_i2	0	P:GO:0005975; F:GO:0008061; C:GO:0005576	P:carbohydrate metabolic process; F:chitin binding; C:extracellular region	Low-density lipoprotein receptor domain class A	0	0	-
TRINITY_3780_c1_g1_i2	0	P:GO:0005975; F:GO:0008061; C:GO:0005576	P:carbohydrate metabolic process; F:chitin binding; C:extracellular region	Low-density lipoprotein receptor domain class A	0	0	-
TRINITY_6623_c0_g1_i3	0	0	0	EB module	0	0	-
TRINITY_DN4108_c0_g1_i2	0	P:GO:0055085; F:GO:0005524; F:GO:0140359; C:GO:0005886	P:transmembrane transport; F:ATP binding; F:ABC-type transporter activity; C:plasma membrane	ABC transporter transmembrane region	EC:7	Translocases	-
TRINITY_DN1489_c1_g1_i1	0	C:GO:0016020	C:membrane		0	0	-
TRINITY_DN4155_c0_g2_i4	0	0	0		0	0	-
TRINITY_DN2196_c0_g1_i1	0	0	0		0	0	-
TRINITY_DN4155_c0_g2_i2	0	0	0		0	0	-
TRINITY_DN122_c2_g1_i5	0	0	0		0	0	-
TRINITY_DN955_c0_g1_i2	0	0	0		0	0	-
TRINITY_DN508_c0_g2_i1	0	0	0		0	0	-
TRINITY_DN955_c0_g1_i3	0	0	0		0	0	-
TRINITY_DN955_c0_g1_i1	0	0	0		0	0	-
TRINITY_DN4669_c0_g1_i1	0	0	0		0	0	-
TRINITY_DN7004_c0_g1_i1	0	0	0		0	0	-
TRINITY_DN58_c0_g1_i3	0	0	0		0	0	-
TRINITY_DN1018_c0_g1_i10	0	0	0		0	0	-
TRINITY_DN2868_c0_g1_i1	0	0	0		0	0	-
TRINITY_DN2868_c0_g1_i2	0	0	0		0	0	-
TRINITY_1809_c0_g1_i1	0	0	0		0	0	-
TRINITY_3271_c1_g1_i1	0	0	0		0	0	-
TRINITY_2087_c12_g1_i1	0	0	0		0	0	-
TRINITY_1537_c0_g1_i1	0	0	0		0	0	-
TRINITY_5490_c5_g1_i1	0	0	0		0	0	-

## Sheet: DEEffectors(Adult)
Supplementary File 2: Total differentially expressed effectors in adults
Transcript id	log2 fold change	Status	Functional Description	GO ids	GO names	Pfam	enzyme Ids	enzyme names	KEGG
TRINITY_9903_c0_g1_i1	13.7049	Upregulated	glycine, alanine and asparagine-rich protein-like isoform X3 [Myzus persicae]	P:GO:0006629; F:GO:0004806; C:GO:0005576	P:lipid metabolic process; F:triglyceride lipase activity; C:extracellular region	Lipase	EC:3.1.1.3	Triacylglycerol lipase	-
TRINITY_1611_c0_g1_i1	18.0034	Upregulated	alpha,alpha-trehalose-phosphate synthase [UDP-forming]-like isoform X2 [Myzus persicae]	P:GO:0005992; F:GO:0004805	P:trehalose biosynthetic process; F:trehalose-phosphatase activity	Trehalose-phosphatase	EC:3.1.3.12	Trehalose-phosphatase	-
TRINITY_DN8426_c0_g2_i1	9.97309	Upregulated	guanine nucleotide-binding protein subunit beta-2-like 1 [Crassostrea virginica]	P:GO:0001934; P:GO:0072344; F:GO:0005080; F:GO:0016301; F:GO:0043022; C:GO:0005634; C:GO:0005829; C:GO:0015935	P:positive regulation of protein phosphorylation; P:rescue of stalled ribosome; F:protein kinase C binding; F:kinase activity; F:ribosome binding; C:nucleus; C:cytosol; C:small ribosomal subunit		EC:2.7	Transferring phosphorus-containing groups	-
TRINITY_6860_c6_g1_i1	15.0485	Upregulated	ubiquitin-protein ligase E3A-like isoform X1 [Diuraphis noxia]	P:GO:0009966; P:GO:0016567; F:GO:0004842	P:regulation of signal transduction; P:protein ubiquitination; F:ubiquitin-protein transferase activity	HECT-domain (ubiquitin-transferase)	EC:2	Transferases	-
TRINITY_3354_c0_g1_i1	11.3897	Upregulated	ero1-like protein [Rhopalosiphum maidis]	P:GO:0034975; F:GO:0015035; F:GO:0016972; F:GO:0071949; C:GO:0005789	P:protein folding in endoplasmic reticulum; F:protein-disulfide reductase activity; F:thiol oxidase activity; F:FAD binding; C:endoplasmic reticulum membrane	Endoplasmic Reticulum Oxidoreductin 1 (ERO1)	EC:1.8.3.2	Thiol oxidase	-
TRINITY_9866_c0_g1_i1	16.4281	Upregulated	putative defense protein Hdd11 isoform X1 [Myzus persicae]	P:GO:0019430; F:GO:0004784; F:GO:0046872	P:removal of superoxide radicals; F:superoxide dismutase activity; F:metal ion binding	Copper/zinc superoxide dismutase (SODC)	EC:1.15.1.1	Superoxide dismutase	-
TRINITY_9484_c0_g1_i1	17.6395	Upregulated	uncharacterized protein LOC111033103 [Myzus persicae]	F:GO:0003756; C:GO:0005788	F:protein disulfide isomerase activity; C:endoplasmic reticulum lumen	Thioredoxin-like domain	EC:5.3.4.1	Protein disulfide-isomerase	-
TRINITY_9393_c2_g1_i1	16.5326	Upregulated	peptidylglycine alpha-hydroxylating monooxygenase [Myzus persicae]	F:GO:0003756; C:GO:0005783	F:protein disulfide isomerase activity; C:endoplasmic reticulum	Thioredoxin	EC:5.3.4.1	Protein disulfide-isomerase	-
TRINITY_9337_c0_g1_i1	14.4692	Upregulated	tolloid-like protein 1 [Melanaphis sacchari]	F:GO:0003755; F:GO:0005509; C:GO:0005783	F:peptidyl-prolyl cis-trans isomerase activity; F:calcium ion binding; C:endoplasmic reticulum	FKBP-type peptidyl-prolyl cis-trans isomerase	EC:5.2.1.8	Peptidylprolyl isomerase	-
TRINITY_9301_c0_g1_i1	16.4034	Upregulated	transmembrane emp24 domain-containing protein 6 [Myzus persicae]	P:GO:0006518; F:GO:0004504; F:GO:0005507; C:GO:0016020	P:peptide metabolic process; F:peptidylglycine monooxygenase activity; F:copper ion binding; C:membrane	Copper type II ascorbate-dependent monooxygenase, N-terminal domain	EC:1.14.17.3	Peptidylglycine monooxygenase	-
TRINITY_9215_c0_g2_i2	17.4365	Upregulated	calphotin-like [Myzus persicae]	P:GO:0006801; P:GO:0098869; F:GO:0016209; F:GO:0016491	P:superoxide metabolic process; P:cellular oxidant detoxification; F:antioxidant activity; F:oxidoreductase activity		EC:1	Oxidoreductases	hrf04146:Peroxisome,
TRINITY_1267_c0_g1_i2	14.7847	Upregulated	nucleoside diphosphate kinase-like isoform X2 [Myzus persicae]	P:GO:0006165; P:GO:0006183; P:GO:0006228; P:GO:0006241; F:GO:0004550; F:GO:0005524	P:nucleoside diphosphate phosphorylation; P:GTP biosynthetic process; P:UTP biosynthetic process; P:CTP biosynthetic process; F:nucleoside diphosphate kinase activity; F:ATP binding	Nucleoside diphosphate kinase	EC:2.7.4.6	Nucleoside-diphosphate kinase	-
TRINITY_3610_c0_g1_i1	15.356	Upregulated	N-acetylglucosamine-6-phosphate deacetylase isoform X1 [Myzus persicae]	-	P:carbohydrate metabolic process; P:N-acetylglucosamine metabolic process; F:N-acetylglucosamine-6-phosphate deacetylase activity; F:metal ion binding; F:N-acetylgalactosamine-6-phosphate deacetylase activity	Amidohydrolase family	EC:3.5.1.25	N-acetylglucosamine-6-phosphate deacetylase	0
TRINITY_6853_c8_g1_i1	14.9585	Upregulated	RNA pseudouridylate synthase domain-containing protein 1 isoform X1 [Cryptotermes secundus]	P:GO:0001522; F:GO:0003723; F:GO:0009982	P:pseudouridine synthesis; F:RNA binding; F:pseudouridine synthase activity	RNA pseudouridylate synthase	EC:5.4	Intramolecular transferases	-
TRINITY_9215_c0_g2_i1	16.6051	Upregulated	calphotin-like [Myzus persicae]	P:GO:0009166; F:GO:0000166; F:GO:0016787	P:nucleotide catabolic process; F:nucleotide binding; F:hydrolase activity	Calcineurin-like phosphoesterase	EC:3	Hydrolases	-
TRINITY_9201_c0_g1_i1	19.8652	Upregulated	protein takeout-like [Myzus persicae]	F:GO:0003676; F:GO:0016787; F:GO:0046872	F:nucleic acid binding; F:hydrolase activity; F:metal ion binding	DNA/RNA non-specific endonuclease	EC:3	Hydrolases	-
TRINITY_913_c2_g1_i1	15.3722	Upregulated	0	-	P:nucleotide catabolic process; F:nucleotide binding; F:hydrolase activity	Calcineurin-like phosphoesterase	EC:3	Hydrolases	0
TRINITY_91_c4_g1_i1	17.4574	Upregulated	endocuticle structural glycoprotein SgAbd-8-like [Myzus persicae]	P:GO:0005975; F:GO:0016798	P:carbohydrate metabolic process; F:hydrolase activity, acting on glycosyl bonds	Alpha amylase, catalytic domain	EC:3.2	Glycosylases	-
TRINITY_91_c3_g1_i2	19.039	Upregulated	hornerin-like [Myzus persicae]	-	P:carbohydrate metabolic process; F:nucleic acid binding; F:hydrolase activity, hydrolyzing O-glycosyl compounds; F:chitin binding; F:metal ion binding; C:membrane	Glycosyl hydrolases family 18	EC:3.2.1	Glycosylases	0
TRINITY_91_c2_g1_i1	17.9678	Upregulated	endocuticle structural glycoprotein ABD-4-like [Myzus persicae]	F:GO:0015020; C:GO:0016020	F:glucuronosyltransferase activity; C:membrane	UDP-glucoronosyl and UDP-glucosyl transferase	EC:2.4.1.17	Glucuronosyltransferase	-
TRINITY_908_c3_g1_i1	10.7742	Upregulated	torso-like protein [Aphis gossypii]	F:GO:0015020; C:GO:0016020	F:glucuronosyltransferase activity; C:membrane	UDP-glucoronosyl and UDP-glucosyl transferase	EC:2.4.1.17	Glucuronosyltransferase	-
TRINITY_3068_c0_g1_i2	14.9581	Upregulated	DNA ligase 4 isoform X3 [Myzus persicae]	P:GO:0006260; P:GO:0006310; P:GO:0051103; P:GO:0071897; F:GO:0003677; F:GO:0003910; F:GO:0005524; C:GO:0005634	P:DNA replication; P:DNA recombination; P:DNA ligation involved in DNA repair; P:DNA biosynthetic process; F:DNA binding; F:DNA ligase (ATP) activity; F:ATP binding; C:nucleus	wnt family	EC:6.5.1.1	DNA ligase (ATP)	-
TRINITY_8639_c0_g1_i1	15.2726	Upregulated	nidogen isoform X1 [Cryptotermes secundus]	P:GO:0042135; F:GO:0003990; C:GO:0045202; C:GO:0070161	P:neurotransmitter catabolic process; F:acetylcholinesterase activity; C:synapse; C:anchoring junction	Carboxylesterase family	EC:3.1.1.8; EC:3.1.1.7	Cholinesterase; Acetylcholinesterase	-
TRINITY_8583_c0_g1_i2	18.0402	Upregulated	uncharacterized loc106101566 precursor	F:GO:0004089; F:GO:0008270	F:carbonate dehydratase activity; F:zinc ion binding	Eukaryotic-type carbonic anhydrase	EC:4.2.1.1	Carbonic anhydrase	-
TRINITY_8510_c3_g1_i1	16.6785	Upregulated	chitinase-like protein EN03 [Nilaparvata lugens]	F:GO:0004089; F:GO:0008270	F:carbonate dehydratase activity; F:zinc ion binding	Eukaryotic-type carbonic anhydrase	EC:4.2.1.1	Carbonic anhydrase	-
TRINITY_8651_c11_g1_i1	18.0808	Upregulated	membrane-bound alkaline phosphatase-like [Myzus persicae]	F:GO:0004035	F:alkaline phosphatase activity	Alkaline phosphatase	EC:3.1.3.1	Alkaline phosphatase	-
TRINITY_8161_c1_g1_i1	19.5048	Upregulated	repetitive proline-rich cell wall protein 2-like	P:GO:0006508; F:GO:0008234	P:proteolysis; F:cysteine-type peptidase activity	Papain family cysteine protease	EC:3.4	Acting on peptide bonds (peptidases)	-
TRINITY_8161_c0_g1_i3	19.0288	Upregulated	repetitive proline-rich cell wall protein 2-like [Diuraphis noxia]	P:GO:0006508; F:GO:0008234	P:proteolysis; F:cysteine-type peptidase activity	Papain family cysteine protease	EC:3.4	Acting on peptide bonds (peptidases)	-
TRINITY_8161_c0_g1_i2	19.1555	Upregulated	repetitive proline-rich cell wall protein 2-like [Diuraphis noxia]	P:GO:0006508; F:GO:0008234	P:proteolysis; F:cysteine-type peptidase activity	Papain family cysteine protease	EC:3.4	Acting on peptide bonds (peptidases)	-
TRINITY_8147_c0_g1_i1	12.2751	Upregulated	spatzle 6 precursor	P:GO:0006508; F:GO:0008234	P:proteolysis; F:cysteine-type peptidase activity	Papain family cysteine protease	EC:3.4	Acting on peptide bonds (peptidases)	-
TRINITY_7986_c0_g1_i1	16.2535	Upregulated	one cut domain family member 3-like	P:GO:0006508; F:GO:0008234	P:proteolysis; F:cysteine-type peptidase activity	Papain family cysteine protease	EC:3.4	Acting on peptide bonds (peptidases)	-
TRINITY_798_c0_g1_i1	14.7341	Upregulated	translocon-associated protein subunit alpha-like [Myzus persicae]	P:GO:0006508; F:GO:0004252	P:proteolysis; F:serine-type endopeptidase activity	Trypsin	EC:3.4.21	Acting on peptide bonds (peptidases)	-
TRINITY_7974_c3_g1_i1	14.5065	Upregulated	gene=LOC107162803 Dbxref=GeneID:107162803,Genbank:XM_015509845.1 Name=XM_015509845.1 gbkey=mRNA model_evidence=Supporting evidence includes similarity to: 1 Protein%2C and 100%25 coverage of the annotated genomic feature by RNAseq alignments%2C including 1 sample with support for all annotated introns product=uncharacterized LOC107162803 transcript_id=XM_015509845.1 protein_id=XP_015365331.1 gene…	P:GO:0006508; F:GO:0004177; F:GO:0008237; F:GO:0008270	P:proteolysis; F:aminopeptidase activity; F:metallopeptidase activity; F:zinc ion binding	Sleepless protein	EC:3.4	Acting on peptide bonds (peptidases)	dnx00480:Glutathione metabolism,dnx01100:Metabolic pathways,
TRINITY_7917_c0_g1_i1	13.4526	Upregulated	dnaJ homolog subfamily C member 1 isoform X2 [Myzus persicae]	P:GO:0006508; F:GO:0004252	P:proteolysis; F:serine-type endopeptidase activity	Trypsin	EC:3.4.21	Acting on peptide bonds (peptidases)	-
TRINITY_7886_c0_g1_i1	13.3032	Upregulated	toll-like receptor 7 [Nilaparvata lugens]	P:GO:0006508; P:GO:0050790; F:GO:0004197	P:proteolysis; P:regulation of catalytic activity; F:cysteine-type endopeptidase activity	Peptidase family C1 propeptide	EC:3.4.22	Acting on peptide bonds (peptidases)	rmd04140:Autophagy - animal,rmd04142:Lysosome,
TRINITY_7798_c1_g1_i2	17.5215	Upregulated	cathepsin L1 [Diuraphis noxia]	P:GO:0006508; P:GO:0050790; F:GO:0004197	P:proteolysis; P:regulation of catalytic activity; F:cysteine-type endopeptidase activity	Peptidase family C1 propeptide	EC:3.4.22	Acting on peptide bonds (peptidases)	-
TRINITY_7798_c1_g1_i1	17.5752	Upregulated	cathepsin L1 [Diuraphis noxia]	P:GO:0006508; F:GO:0004180; F:GO:0008236	P:proteolysis; F:carboxypeptidase activity; F:serine-type peptidase activity	Serine carboxypeptidase S28	EC:3.4	Acting on peptide bonds (peptidases)	-
TRINITY_7775_c1_g1_i1	21.382	Upregulated	mediator of RNA polymerase II transcription subunit 15-like [Diuraphis noxia]	P:GO:0006508; P:GO:0050790; F:GO:0004197	P:proteolysis; P:regulation of catalytic activity; F:cysteine-type endopeptidase activity	Peptidase family C1 propeptide	EC:3.4.22	Acting on peptide bonds (peptidases)	-
TRINITY_7775_c0_g1_i1	20.5638	Upregulated	pollen-specific leucine-rich repeat extensin-like protein 1 precursor [Acyrthosiphon pisum]	P:GO:0006508; F:GO:0004252	P:proteolysis; F:serine-type endopeptidase activity	Trypsin	EC:3.4.21	Acting on peptide bonds (peptidases)	-
TRINITY_372_c1_g1_i1	13.7944	Upregulated	disintegrin and metalloproteinase domain-containing protein unc-71 isoform X2 [Myzus persicae]	P:GO:0006508; F:GO:0004222; C:GO:0016020	P:proteolysis; F:metalloendopeptidase activity; C:membrane	Reprolysin family propeptide	EC:3.4.24	Acting on peptide bonds (peptidases)	-
TRINITY_5018_c0_g1_i1	16.102	Upregulated	gene=LOC107166408 Dbxref=GeneID:107166408,Genbank:XM_015515062.1 Name=XM_015515062.1 gbkey=mRNA model_evidence=Supporting evidence includes similarity to: 33 Proteins%2C and 100%25 coverage of the annotated genomic feature by RNAseq alignments%2C including 1 sample with support for all annotated introns product=uncharacterized LOC107166408 transcript_id=XM_015515062.1 protein_id=XP_015370548.1 ge…	-	P:proteolysis; P:endocytosis; F:serine-type endopeptidase activity; F:scavenger receptor activity; F:chitin binding; C:extracellular region; C:membrane	Scavenger receptor cysteine-rich domain	EC:3.4.21	Acting on peptide bonds (peptidases)	0
TRINITY_774_c0_g1_i4	9.38057	Upregulated	carbonic anhydrase-related protein 10-like [Anopheles albimanus]	F:GO:0008233	F:peptidase activity	Peptidase M1 N-terminal domain	EC:3.4	Acting on peptide bonds (peptidases)	-
TRINITY_6284_c2_g1_i1	16.6455	Upregulated	carboxypeptidase Q-like [Myzus persicae]	F:GO:0004180; F:GO:0070573; C:GO:0005576; C:GO:0005764; C:GO:0005783; C:GO:0005794	F:carboxypeptidase activity; F:metallodipeptidase activity; C:extracellular region; C:lysosome; C:endoplasmic reticulum; C:Golgi apparatus	Peptidase family M28	EC:3.4.13	Acting on peptide bonds (peptidases)	-
TRINITY_774_c0_g1_i2	9.13989	Upregulated	carbonic anhydrase-related protein 10-like [Anopheles albimanus]	P:GO:0006508; F:GO:0008233; C:GO:0110165	P:proteolysis; F:peptidase activity; C:cellular anatomical entity	Peptidase C13 family	EC:3.4	Acting on peptide bonds (peptidases)	-
TRINITY_7713_c0_g1_i1	7.95078	Upregulated	neuroplastin isoform X3 [Acyrthosiphon pisum]	P:GO:0006508; F:GO:0004252; C:GO:0016020	P:proteolysis; F:serine-type endopeptidase activity; C:membrane	Subtilase family	EC:3.4.21	Acting on peptide bonds (peptidases)	-
TRINITY_7676_c1_g1_i5	14.7716	Upregulated	aminopeptidase N-like [Myzus persicae]	P:GO:0006508; F:GO:0004177; F:GO:0008237; F:GO:0008270	P:proteolysis; F:aminopeptidase activity; F:metallopeptidase activity; F:zinc ion binding	Peptidase M1 N-terminal domain	EC:3.4	Acting on peptide bonds (peptidases)	-
TRINITY_7676_c1_g1_i4	14.826	Upregulated	aminopeptidase N-like [Myzus persicae]	P:GO:0006508; F:GO:0004177; F:GO:0008237; F:GO:0008270	P:proteolysis; F:aminopeptidase activity; F:metallopeptidase activity; F:zinc ion binding	Peptidase M1 N-terminal domain	EC:3.4	Acting on peptide bonds (peptidases)	-
TRINITY_7676_c1_g1_i3	14.5814	Upregulated	aminopeptidase N-like [Myzus persicae]	P:GO:0006508; F:GO:0004177; F:GO:0008237; F:GO:0008270	P:proteolysis; F:aminopeptidase activity; F:metallopeptidase activity; F:zinc ion binding	Peptidase M1 N-terminal domain	EC:3.4	Acting on peptide bonds (peptidases)	-
TRINITY_7676_c1_g1_i1	14.0981	Upregulated	aminopeptidase N-like [Myzus persicae]	P:GO:0006508; F:GO:0004177; F:GO:0008237; F:GO:0008270	P:proteolysis; F:aminopeptidase activity; F:metallopeptidase activity; F:zinc ion binding	Peptidase M1 N-terminal domain	EC:3.4	Acting on peptide bonds (peptidases)	-
TRINITY_7669_c0_g1_i2	12.7032	Upregulated	cell adhesion molecule 1 [Nilaparvata lugens]	P:GO:0006508; F:GO:0008234	P:proteolysis; F:cysteine-type peptidase activity	Papain family cysteine protease	EC:3.4	Acting on peptide bonds (peptidases)	-
TRINITY_7669_c0_g1_i1	12.663	Upregulated	cell adhesion molecule 1 [Nilaparvata lugens]	P:GO:0006508; F:GO:0008234	P:proteolysis; F:cysteine-type peptidase activity	Papain family cysteine protease	EC:3.4	Acting on peptide bonds (peptidases)	-
TRINITY_8353_c0_g1_i3	12.0383	Upregulated	CAAX prenyl protease 1 homolog [Diuraphis noxia]	P:GO:0071586; F:GO:0004222; F:GO:0046872; C:GO:0005789	P:CAAX-box protein processing; F:metalloendopeptidase activity; F:metal ion binding; C:endoplasmic reticulum membrane	Peptidase family M48	EC:3.4.24	Acting on peptide bonds (peptidases)	-
TRINITY_7578_c2_g1_i3	14.6737	Upregulated	protein shifted isoform X3 [Zootermopsis nevadensis]	P:GO:0006508; F:GO:0004222; F:GO:0005509; F:GO:0008270	P:proteolysis; F:metalloendopeptidase activity; F:calcium ion binding; F:zinc ion binding	CUB domain	EC:3.4.24	Acting on peptide bonds (peptidases)	-
TRINITY_1536_c0_g1_i1	14.8871	Upregulated	uncharacterized protein LOC111036869 [Myzus persicae]	P:GO:0019538; F:GO:0003677; F:GO:0016706	P:protein metabolic process; F:DNA binding; F:2-oxoglutarate-dependent dioxygenase activity	jmjN domain	EC:1.14.11	Acting on paired donors, with incorporation or reduction of molecular oxygen. The oxygen incorporated need not be derived from O(2)	-
TRINITY_2143_c0_g1_i1	19.2298	Upregulated	juvenile hormone epoxide hydrolase 1-like [Diprion similis]	F:GO:0016803; C:GO:0005783; C:GO:0016020	F:ether hydrolase activity; C:endoplasmic reticulum; C:membrane	Epoxide hydrolase N terminus	EC:3.3.2	Acting on ether bonds	-
TRINITY_7578_c2_g1_i2	13.6227	Upregulated	protein shifted isoform X3 [Zootermopsis nevadensis]	P:GO:0006629; F:GO:0016298; C:GO:0005576	P:lipid metabolic process; F:lipase activity; C:extracellular region	Lipase	EC:3.1	Acting on ester bonds	-
TRINITY_7577_c2_g1_i3	10.5712	Upregulated	furin-like protease 2 isoform X2 [Myzus persicae]	F:GO:0052689	F:carboxylic ester hydrolase activity	Carboxylesterase family	EC:3.1.1	Acting on ester bonds	-
TRINITY_7568_c0_g1_i1	18.6504	Upregulated	pollen-specific leucine-rich repeat extensin-like protein 1 [Acyrthosiphon pisum]	F:GO:0016671	F:oxidoreductase activity, acting on a sulfur group of donors, disulfide as acceptor	Gamma interferon inducible lysosomal thiol reductase (GILT)	EC:1.8.4	Acting on a sulfur group of donors	-
TRINITY_7549_c0_g1_i1	14.7368	Upregulated	AF4/FMR2 family member 4-like [Aphis gossypii]	P:GO:0006979; P:GO:0048477; P:GO:0098869; F:GO:0004601; F:GO:0020037	P:response to oxidative stress; P:oogenesis; P:cellular oxidant detoxification; F:peroxidase activity; F:heme binding	Animal haem peroxidase	EC:1.11.1	Acting on a peroxide as acceptor	-
TRINITY_7356_c0_g1_i1	15.8715	Upregulated	vicilin-like seed storage protein At2g18540 [Myzus persicae]	F:GO:0034417; F:GO:0052826	F:bisphosphoglycerate 3-phosphatase activity; F:inositol hexakisphosphate 2-phosphatase activity	Histidine phosphatase superfamily (branch 2)	EC:3.1.3.80; EC:3.1.3.62	2,3-bisphosphoglycerate 3-phosphatase; Multiple inositol-polyphosphate phosphatase	-
TRINITY_7338_c2_g1_i1	21.252	Upregulated	cuticle protein-like [Myzus persicae]	0	0		0		-
TRINITY_7338_c0_g1_i2	20.3487	Upregulated	extensin-2-like [Myzus persicae]	C:GO:0000428	C:DNA-directed RNA polymerase complex		0		-
TRINITY_7253_c2_g1_i1	13.3199	Upregulated	legumain-like [Myzus persicae]	0	0	Major royal jelly protein	0		-
TRINITY_7234_c0_g1_i1	17.6319	Upregulated	protein Wnt-2 [Myzus persicae]	0	0		0		-
TRINITY_7233_c2_g1_i1	14.9118	Upregulated	UDP-glucuronosyltransferase 2B10-like [Rhopalosiphum maidis]	0	0	Reeler domain	0		-
TRINITY_6940_c0_g1_i1	19.573	Upregulated	endocuticle structural glycoprotein SgAbd-9-like [Myzus persicae]	0	0	Reeler domain	0		-
TRINITY_690_c0_g1_i1	12.0894	Upregulated	glutenin, high molecular weight subunit PW212 [Myzus persicae]	0	0		0		-
TRINITY_675_c0_g1_i3	12.3262	Upregulated	cysteine-rich with EGF-like domain protein 2 isoform X1 [Diuraphis noxia]	F:GO:0042302	F:structural constituent of cuticle	Insect cuticle protein	0		-
TRINITY_6613_c0_g1_i1	17.4532	Upregulated	putative mediator of RNA polymerase II transcription subunit 26 [Myzus persicae]	F:GO:0042302	F:structural constituent of cuticle	Insect cuticle protein	0		-
TRINITY_6607_c0_g1_i1	11.5095	Upregulated	esterase E4-like [Diuraphis noxia]	F:GO:0042302	F:structural constituent of cuticle	Insect cuticle protein	0		-
TRINITY_6589_c0_g1_i1	15.1218	Upregulated	protein takeout	0	0		0		-
TRINITY_6581_c0_g1_i1	16.44	Upregulated	protein 5NUC-like [Diuraphis noxia]	0	0	ADP-ribosylation factor family	0		-
TRINITY_6561_c1_g1_i1	14.8356	Upregulated	translocon-associated protein subunit beta [Myzus persicae]	P:GO:0015031; C:GO:0016020	P:protein transport; C:membrane	Yos1-like	0		-
TRINITY_65_c0_g1_i1	16.8156	Upregulated	protein disulfide-isomerase A6 homolog [Myzus persicae]	0	0		0		-
TRINITY_6438_c6_g1_i1	15.5039	Upregulated	protein disulfide-isomerase A3 [Myzus persicae]	F:GO:0042302	F:structural constituent of cuticle	Insect cuticle protein	0		-
TRINITY_6369_c0_g1_i1	13.5893	Upregulated	beta-glucuronidase-like [Rhopalosiphum maidis]	0	0		0		-
TRINITY_6362_c0_g1_i1	15.8786	Upregulated	gene=LOC107167902 Dbxref=GeneID:107167902,Genbank:XM_015517117.1 Name=XM_015517117.1 gbkey=mRNA model_evidence=Supporting evidence includes similarity to: 1 Protein%2C and 100%25 coverage of the annotated genomic feature by RNAseq alignments%2C including 1 sample with support for all annotated introns product=uncharacterized LOC107167902%2C transcript variant X1 transcript_id=XM_015517117.1 prote…	F:GO:0042302	F:structural constituent of cuticle	Insect cuticle protein	0		-
TRINITY_DN14117_c0_g1_i1	3.44459	Upregulated	---NA---	0	0		0		-
TRINITY_6361_c2_g1_i1	16.709	Upregulated	agap008005-pa-like protein	F:GO:0042302	F:structural constituent of cuticle	Insect cuticle protein	0		-
TRINITY_6360_c18_g1_i1	17.9074	Upregulated	cuticle protein 21-like [Myzus persicae]	P:GO:0010466; P:GO:0010951; P:GO:0030198; F:GO:0004867; F:GO:0030414; C:GO:0005576	P:negative regulation of peptidase activity; P:negative regulation of endopeptidase activity; P:extracellular matrix organization; F:serine-type endopeptidase inhibitor activity; F:peptidase inhibitor activity; C:extracellular region		0		-
TRINITY_6360_c17_g1_i1	20.3007	Upregulated	larval cuticle protein A3A [Myzus persicae]	0	0		0		-
TRINITY_6360_c16_g1_i1	20.7555	Upregulated	larval cuticle protein A2B-like [Myzus persicae]	0	0		0		-
TRINITY_5896_c2_g1_i1	19.4859	Upregulated	superoxide dismutase [Cu-Zn] 1-like [Myzus persicae]	P:GO:0010466; P:GO:0010951; P:GO:0030198; F:GO:0004867; F:GO:0030414; C:GO:0005576	P:negative regulation of peptidase activity; P:negative regulation of endopeptidase activity; P:extracellular matrix organization; F:serine-type endopeptidase inhibitor activity; F:peptidase inhibitor activity; C:extracellular region		0		-
TRINITY_5805_c1_g1_i1	13.5507	Upregulated	protein takeout-like [Diuraphis noxia]	F:GO:0046872	F:metal ion binding	Yippee zinc-binding/DNA-binding /Mis18, centromere assembly	0		-
TRINITY_5798_c1_g1_i1	15.4628	Upregulated	protein draper [Acyrthosiphon pisum]	C:GO:0005789	C:endoplasmic reticulum membrane	Translocon-associated protein beta (TRAPB)	0		dnx04141:Protein processing in endoplasmic reticulum,
TRINITY_DN1599_c0_g1_i2	2.06852	Upregulated	---NA---	0	0		0		-
TRINITY_5490_c5_g1_i1	12.8934	Upregulated	0	0	0		0		-
TRINITY_DN1638_c0_g1_i1	2.00447	Upregulated	gene=LOC107168878 Dbxref=GeneID:107168878,Genbank:XM_015518423.1 Name=XM_015518423.1 gbkey=mRNA model_evidence=Supporting evidence includes similarity to: 3 Proteins%2C and 94%25 coverage of the annotated genomic feature by RNAseq alignments product=uncharacterized LOC107168878 transcript_id=XM_015518423.1 protein_id=XP_015373909.1 gene_biotype=protein_coding	C:GO:0016020	C:membrane	Protein of unknown function (DUF1676)	0		-
TRINITY_5490_c0_g1_i1	13.8112	Upregulated	gene=LOC107165083 Dbxref=GeneID:107165083,Genbank:XM_015513153.1 Name=XM_015513153.1 gbkey=mRNA model_evidence=Supporting evidence includes similarity to: 1 Protein%2C and 100%25 coverage of the annotated genomic feature by RNAseq alignments%2C including 1 sample with support for all annotated introns product=uncharacterized LOC107165083%2C transcript variant X1 transcript_id=XM_015513153.1 prote…	0	0	Lectin C-type domain	0		-
TRINITY_532_c0_g1_i9	20.0297	Upregulated	tetra-peptide repeat homeobox protein 1-like	0	0		0		-
TRINITY_532_c0_g1_i8	19.3316	Upregulated	tetra-peptide repeat homeobox protein 1-like	0	0		0		-
TRINITY_DN1765_c0_g1_i3	2.20449	Upregulated	---NA---	0	0		0		-
TRINITY_DN1765_c0_g1_i4	2.42596	Upregulated	---NA---	0	0		0		-
TRINITY_DN18636_c0_g1_i1	9.45194	Upregulated	beta-lactamase TEM [Bombyx mori]	0	0	Beta-lactamase enzyme family	0		-
TRINITY_532_c0_g1_i7	19.8194	Upregulated	tetra-peptide repeat homeobox protein 1-like	0	0		0		-
TRINITY_532_c0_g1_i4	19.95	Upregulated	tetra-peptide repeat homeobox protein 1-like	F:GO:0042302	F:structural constituent of cuticle	Insect cuticle protein	0		-
TRINITY_532_c0_g1_i3	20.2505	Upregulated	tetra-peptide repeat homeobox protein 1-like	F:GO:0042302	F:structural constituent of cuticle	Insect cuticle protein	0		-
TRINITY_532_c0_g1_i2	20.2937	Upregulated	tetra-peptide repeat homeobox protein 1-like	F:GO:0042302	F:structural constituent of cuticle	Insect cuticle protein	0		-
TRINITY_5189_c0_g1_i1	13.651	Upregulated	aminopeptidase N [Acyrthosiphon pisum]	0	0	Domain of unknown function (DUF4786)	0		-
TRINITY_5097_c0_g1_i1	20.3709	Upregulated	cuticle protein 19.8 isoform X1 [Myzus persicae]	0	0	Domain of unknown function (DUF4786)	0		-
TRINITY_508_c4_g1_i1	13.92	Upregulated	uncharacterized protein LOC111042657 [Myzus persicae]	0	0		0		-
TRINITY_5022_c0_g1_i1	15.2087	Upregulated	UDP-glucuronosyltransferase 2B17-like [Diuraphis noxia]	0	0	ER membrane protein complex subunit 1, C-terminal	0		-
TRINITY_4984_c1_g1_i1	15.125	Upregulated	multiple inositol polyphosphate phosphatase 1-like [Aphis gossypii]	0	0	ER membrane protein complex subunit 1, C-terminal	0		-
TRINITY_4790_c0_g1_i1	21.0226	Upregulated	cuticle protein 16.5 [Acyrthosiphon pisum]	0	0		0		-
TRINITY_4786_c0_g1_i3	12.4444	Upregulated	semaphorin-2A isoform X2 [Myzus persicae]	P:GO:0007155	P:cell adhesion	Thrombospondin type 1 domain	0		-
TRINITY_4773_c1_g1_i1	16.6503	Upregulated	gene=LOC107169196 Dbxref=GeneID:107169196,Genbank:XM_015518867.1 Name=XM_015518867.1 gbkey=mRNA model_evidence=Supporting evidence includes similarity to: 1 EST%2C 2 Proteins%2C and 100%25 coverage of the annotated genomic feature by RNAseq alignments%2C including 1 sample with support for all annotated introns product=uncharacterized LOC107169196 transcript_id=XM_015518867.1 protein_id=XP_015374…	F:GO:0042302	F:structural constituent of cuticle	Insect cuticle protein	0		-
TRINITY_464_c0_g1_i2	15.9087	Upregulated	matrix metalloproteinase-16 isoform X2 [Aphis gossypii]	F:GO:0042302	F:structural constituent of cuticle	Insect cuticle protein	0		-
TRINITY_464_c0_g1_i1	15.984	Upregulated	matrix metalloproteinase-16 isoform X2 [Aphis gossypii]	0	0		0		-
TRINITY_4634_c0_g1_i1	19.9598	Upregulated	flocculation protein FLO11-like [Myzus persicae]	0	0		0		-
TRINITY_4434_c6_g1_i1	15.8329	Upregulated	spondin-1 [Cryptotermes secundus]	0	0	Insect cuticle protein	0		-
TRINITY_DN227_c0_g1_i1	2.73979	Upregulated	histidine-rich glycoprotein [Acyrthosiphon pisum]	0	0		0		-
TRINITY_DN227_c0_g1_i2	2.84029	Upregulated	histidine-rich glycoprotein [Acyrthosiphon pisum]	0	0		0		-
TRINITY_DN2274_c0_g1_i1	2.25867	Upregulated	bursicon [Acyrthosiphon pisum]	P:GO:0007165; F:GO:0005179; C:GO:0005576	P:signal transduction; F:hormone activity; C:extracellular region	DAN domain	0		-
TRINITY_4419_c0_g1_i3	14.5404	Upregulated	peroxiredoxin-2-like [Diuraphis noxia]	0	0	Domain of unknown function (DUF4789)	0		-
TRINITY_DN2389_c0_g1_i2	6.97169	Upregulated	---NA---	0	0		0		-
TRINITY_DN24_c4_g1_i1	3.61008	Upregulated	osiris 21	C:GO:0016020	C:membrane	Protein of unknown function (DUF1676)	0		-
TRINITY_4331_c0_g1_i1	15.3466	Upregulated	dnaJ homolog shv [Myzus persicae]	0	0	von Willebrand factor type D domain	0		-
TRINITY_4203_c0_g1_i1	18.1702	Upregulated	protein pygopus [Myzus persicae]	0	0		0		-
TRINITY_DN25991_c0_g1_i1	6.10245	Upregulated	hypothetical protein CRE_29390 [Caenorhabditis remanei]	C:GO:0016020	C:membrane	OmpW family	0		-
TRINITY_4123_c20_g1_i1	23.1301	Upregulated	angiomotin-like [Rhopalosiphum maidis]	P:GO:0007218; C:GO:0005576	P:neuropeptide signaling pathway; C:extracellular region	FMRFamide related peptide family	0		-
TRINITY_DN2740_c0_g1_i3	2.55736	Upregulated	---NA---	0	0		0		-
TRINITY_4123_c1_g1_i1	18.9294	Upregulated	serine/arginine-rich splicing factor 8-like [Myzus persicae]	0	0	Domain of unknown function (DUF4774)	0		-
TRINITY_4005_c21_g1_i1	16.5452	Upregulated	gene=MYZPE13164_G006_v1.0_000078030	0	0	Domain of unknown function (DUF4774)	0		-
TRINITY_DN281_c0_g1_i7	3.96637	Upregulated	agap006502-pa-like protein	0	0	Domain of unknown function (DUF4774)	0		-
TRINITY_DN281_c0_g1_i8	3.8471	Upregulated	agap006502-pa-like protein	0	0	Domain of unknown function (DUF4774)	0		-
TRINITY_DN2964_c0_g1_i1	3.50596	Upregulated	gene=LOC107168154 Dbxref=GeneID:107168154,Genbank:XM_015517467.1 Name=XM_015517467.1 gbkey=mRNA model_evidence=Supporting evidence includes similarity to: 1 EST%2C 2 Proteins%2C and 100%25 coverage of the annotated genomic feature by RNAseq alignments%2C including 1 sample with support for all annotated introns product=uncharacterized LOC107168154%2C transcript variant X1 transcript_id=XM_0155174…	C:GO:0016020	C:membrane	Protein of unknown function (DUF1676)	0		-
TRINITY_DN2990_c0_g1_i1	2.73543	Upregulated	histidine-rich glycoprotein-like [Aphis gossypii]	0	0		0		-
TRINITY_DN30074_c0_g1_i1	6.72962	Upregulated	apolipoprotein A-I-1-like [Biomphalaria glabrata]	0	0	Apolipoprotein A1/A4/E domain	0		-
TRINITY_DN30680_c0_g1_i1	6.9607	Upregulated	peptidoglycan-associated lipoprotein-like [Mercenaria mercenaria]	C:GO:0016020; C:GO:0016020	C:membrane; C:membrane	Outer membrane protein beta-barrel domain	0		-
TRINITY_4005_c2_g2_i1	16.4736	Upregulated	gene=LOC107163377 Dbxref=GeneID:107163377,Genbank:XM_015510774.1 Name=XM_015510774.1 gbkey=mRNA model_evidence=Supporting evidence includes similarity to: 1 Protein%2C and 100%25 coverage of the annotated genomic feature by RNAseq alignments%2C including 1 sample with support for all annotated introns product=uncharacterized LOC107163377 transcript_id=XM_015510774.1 protein_id=XP_015366260.1 gene…	0	0	Thaumatin family	0		-
TRINITY_4005_c2_g1_i1	16.474	Upregulated	gene=LOC107163377 Dbxref=GeneID:107163377,Genbank:XM_015510774.1 Name=XM_015510774.1 gbkey=mRNA model_evidence=Supporting evidence includes similarity to: 1 Protein%2C and 100%25 coverage of the annotated genomic feature by RNAseq alignments%2C including 1 sample with support for all annotated introns product=uncharacterized LOC107163377 transcript_id=XM_015510774.1 protein_id=XP_015366260.1 gene…	F:GO:0042302	F:structural constituent of cuticle	Insect cuticle protein	0		-
TRINITY_4003_c1_g1_i1	14.5387	Upregulated	neural cell adhesion molecule 1-like [Diuraphis noxia]	F:GO:0042302	F:structural constituent of cuticle	Insect cuticle protein	0		-
TRINITY_3780_c1_g1_i2	13.6772	Upregulated	0	P:GO:0007399; P:GO:0009653; P:GO:0016043; P:GO:0030154; P:GO:0040011; P:GO:0048513; F:GO:0005509; C:GO:0005576; C:GO:0071944	P:nervous system development; P:anatomical structure morphogenesis; P:cellular component organization; P:cell differentiation; P:locomotion; P:animal organ development; F:calcium ion binding; C:extracellular region; C:cell periphery	Leucine rich repeat N-terminal domain	0		-
TRINITY_3774_c0_g1_i1	17.9712	Upregulated	slit homolog 1 protein-like [Myzus persicae]	P:GO:0007399; P:GO:0009653; P:GO:0016043; P:GO:0030154; P:GO:0040011; P:GO:0048513; F:GO:0005509; C:GO:0005576; C:GO:0071944	P:nervous system development; P:anatomical structure morphogenesis; P:cellular component organization; P:cell differentiation; P:locomotion; P:animal organ development; F:calcium ion binding; C:extracellular region; C:cell periphery	Leucine rich repeat N-terminal domain	0		-
TRINITY_3766_c2_g1_i1	15.1626	Upregulated	gene=LOC107164240 Dbxref=GeneID:107164240,Genbank:XM_015511991.1 Name=XM_015511991.1 gbkey=mRNA model_evidence=Supporting evidence includes similarity to: 1 Protein%2C and 100%25 coverage of the annotated genomic feature by RNAseq alignments%2C including 1 sample with support for all annotated introns product=uncharacterized LOC107164240%2C transcript variant X2 transcript_id=XM_015511991.1 prote…	C:GO:0016020; C:GO:0016020	C:membrane; C:membrane		0		-
TRINITY_3733_c0_g1_i2	13.4343	Upregulated	histidine-rich glycoprotein-like [Myzus persicae]	0	0	Haemolymph juvenile hormone binding protein (JHBP)	0		-
TRINITY_3719_c0_g1_i1	17.0551	Upregulated	pancreatic triacylglycerol lipase	0	0	Haemolymph juvenile hormone binding protein (JHBP)	0		-
TRINITY_3680_c2_g1_i1	9.17439	Upregulated	acetylcholinesterase [Acyrthosiphon pisum]	0	0		0		-
TRINITY_3643_c0_g1_i3	10.9822	Upregulated	GATA zinc finger domain-containing protein 10 [Myzus persicae]	0	0		0		-
TRINITY_3643_c0_g1_i2	9.84011	Upregulated	uncharacterized protein LOC111035339 [Myzus persicae]	0	0	Insect pheromone-binding family, A10/OS-D	0		-
TRINITY_DN37125_c0_g1_i1	6.52612	Upregulated	---NA---	0	0	CHRD domain	0		-
TRINITY_3519_c2_g1_i2	12.1859	Upregulated	uncharacterized protein LOC111035662 [Myzus persicae]	F:GO:0042302	F:structural constituent of cuticle	Insect cuticle protein	0		-
TRINITY_DN37653_c0_g1_i1	2.15194	Upregulated	gene=LOC107161459 Dbxref=GeneID:107161459,Genbank:XM_015507879.1 Name=XM_015507879.1 gbkey=mRNA model_evidence=Supporting evidence includes similarity to: 1 Protein%2C and 100%25 coverage of the annotated genomic feature by RNAseq alignments%2C including 1 sample with support for all annotated introns product=uncharacterized LOC107161459 transcript_id=XM_015507879.1 protein_id=XP_015363365.1 gene…	0	0		0		-
TRINITY_3396_c10_g1_i1	14.1622	Upregulated	cartilage oligomeric matrix protein-like [Myzus persicae]	F:GO:0042302; C:GO:0016020	F:structural constituent of cuticle; C:membrane	Insect cuticle protein	0		-
TRINITY_DN39138_c0_g1_i1	7.22857	Upregulated	---NA---	0	0		0		-
TRINITY_3356_c5_g1_i2	16.0794	Upregulated	gene=LOC107167619 Dbxref=GeneID:107167619,Genbank:XM_015516760.1 Name=XM_015516760.1 gbkey=mRNA model_evidence=Supporting evidence includes similarity to: 13 Proteins%2C and 100%25 coverage of the annotated genomic feature by RNAseq alignments%2C including 1 sample with support for all annotated introns product=uncharacterized LOC107167619 transcript_id=XM_015516760.1 protein_id=XP_015372246.1 ge…	0	0		0		-
TRINITY_3356_c0_g1_i1	15.1381	Upregulated	neurofilament heavy polypeptide-like	P:GO:0030514; P:GO:0045596; P:GO:0051216; C:GO:0005576	P:negative regulation of BMP signaling pathway; P:negative regulation of cell differentiation; P:cartilage development; C:extracellular region	Noggin	0		-
TRINITY_3351_c17_g1_i1	14.7007	Upregulated	flocculation protein FLO11-like [Diuraphis noxia]	P:GO:0030514; P:GO:0045596; P:GO:0051216; C:GO:0005576	P:negative regulation of BMP signaling pathway; P:negative regulation of cell differentiation; P:cartilage development; C:extracellular region	Noggin	0		api04350:TGF-beta signaling pathway,
TRINITY_DN4132_c0_g1_i1	6.11132	Upregulated	peptidoglycan-associated lipoprotein-like [Mercenaria mercenaria]	C:GO:0016020	C:membrane	OmpA family	0		-
TRINITY_3351_c0_g1_i1	18.1367	Upregulated	gelsolin-like [Sipha flava]	0	0		0		-
TRINITY_3272_c2_g1_i1	16.5443	Upregulated	putative odorant-binding protein A10 [Myzus persicae]	F:GO:0042302	F:structural constituent of cuticle	Insect cuticle protein	0		-
TRINITY_3156_c0_g1_i2	17.5431	Upregulated	tryptase beta-2-like isoform X2 [Myzus persicae]	F:GO:0042302	F:structural constituent of cuticle	Insect cuticle protein	0		-
TRINITY_3080_c0_g1_i1	13.3623	Upregulated	transmembrane emp24 domain-containing protein bai-like [Myzus persicae]	F:GO:0042302	F:structural constituent of cuticle	Insect cuticle protein	0		-
TRINITY_3035_c0_g1_i2	18.238	Upregulated	gene=LOC107165564 Dbxref=GeneID:107165564,Genbank:XM_015513861.1 Name=XM_015513861.1 gbkey=mRNA model_evidence=Supporting evidence includes similarity to: 8 Proteins%2C and 100%25 coverage of the annotated genomic feature by RNAseq alignments%2C including 1 sample with support for all annotated introns product=uncharacterized LOC107165564 transcript_id=XM_015513861.1 protein_id=XP_015369347.1 gen…	F:GO:0042302	F:structural constituent of cuticle	Insect cuticle protein	0		-
TRINITY_3035_c0_g1_i1	18.0103	Upregulated	gene=LOC107165564 Dbxref=GeneID:107165564,Genbank:XM_015513861.1 Name=XM_015513861.1 gbkey=mRNA model_evidence=Supporting evidence includes similarity to: 8 Proteins%2C and 100%25 coverage of the annotated genomic feature by RNAseq alignments%2C including 1 sample with support for all annotated introns product=uncharacterized LOC107165564 transcript_id=XM_015513861.1 protein_id=XP_015369347.1 gen…	0	0	Domain of unknown function (DUF4773)	0		-
TRINITY_298_c2_g1_i1	12.7053	Upregulated	esterase e4-like	0	0		0		-
TRINITY_2800_c0_g1_i1	14.2365	Upregulated	gene=LOC107165345 Dbxref=GeneID:107165345,Genbank:XM_015513534.1 Name=XM_015513534.1 gbkey=mRNA model_evidence=Supporting evidence includes similarity to: 1 Protein%2C and 100%25 coverage of the annotated genomic feature by RNAseq alignments%2C including 1 sample with support for all annotated introns product=uncharacterized LOC107165345%2C transcript variant X1 transcript_id=XM_015513534.1 prote…	0	0		0		-
TRINITY_DN4363_c0_g1_i2	3.10968	Upregulated	---NA---	0	0		0		-
TRINITY_2701_c0_g1_i6	14.9445	Upregulated	gene=LOC107163351 Dbxref=GeneID:107163351,Genbank:XM_015510734.1 Name=XM_015510734.1 gbkey=mRNA model_evidence=Supporting evidence includes similarity to: 1 Protein%2C and 100%25 coverage of the annotated genomic feature by RNAseq alignments%2C including 1 sample with support for all annotated introns product=uncharacterized LOC107163351%2C transcript variant X1 transcript_id=XM_015510734.1 prote…	0	0	Insect pheromone-binding family, A10/OS-D	0		-
TRINITY_2701_c0_g1_i4	16.6497	Upregulated	gene=LOC107163351 Dbxref=GeneID:107163351,Genbank:XM_015510734.1 Name=XM_015510734.1 gbkey=mRNA model_evidence=Supporting evidence includes similarity to: 1 Protein%2C and 100%25 coverage of the annotated genomic feature by RNAseq alignments%2C including 1 sample with support for all annotated introns product=uncharacterized LOC107163351%2C transcript variant X1 transcript_id=XM_015510734.1 prote…	C:GO:0000428	C:DNA-directed RNA polymerase complex		0		-
TRINITY_2701_c0_g1_i3	16.79	Upregulated	gene=LOC107163351 Dbxref=GeneID:107163351,Genbank:XM_015510742.1 Name=XM_015510742.1 gbkey=mRNA model_evidence=Supporting evidence includes similarity to: 100%25 coverage of the annotated genomic feature by RNAseq alignments%2C including 1 sample with support for all annotated introns product=uncharacterized LOC107163351%2C transcript variant X2 transcript_id=XM_015510742.1 protein_id=XP_01536622…	0	0		0		-
TRINITY_2701_c0_g1_i2	15.1796	Upregulated	gene=LOC107163351 Dbxref=GeneID:107163351,Genbank:XM_015510742.1 Name=XM_015510742.1 gbkey=mRNA model_evidence=Supporting evidence includes similarity to: 100%25 coverage of the annotated genomic feature by RNAseq alignments%2C including 1 sample with support for all annotated introns product=uncharacterized LOC107163351%2C transcript variant X2 transcript_id=XM_015510742.1 protein_id=XP_01536622…	0	0		0		-
TRINITY_2677_c3_g1_i1	16.6043	Upregulated	involucrin-like [Myzus persicae]	0	0		0		-
TRINITY_2458_c0_g1_i1	16.2037	Upregulated	protein ERGIC-53 [Myzus persicae]	C:GO:0016020; C:GO:0016020	C:membrane; C:membrane		0		-
TRINITY_2386_c0_g1_i1	12.4865	Upregulated	inactive pancreatic lipase-related protein 1-like [Rhopalosiphum maidis]	C:GO:0016020	C:membrane	Haemolymph juvenile hormone binding protein (JHBP)	0		-
TRINITY_2342_c0_g1_i1	21.3266	Upregulated	gene=LOC107172580 Dbxref=GeneID:107172580,Genbank:XM_015522875.1 Name=XM_015522875.1 gbkey=mRNA model_evidence=Supporting evidence includes similarity to: 2 Proteins%2C and 100%25 coverage of the annotated genomic feature by RNAseq alignments%2C including 1 sample with support for all annotated introns product=uncharacterized LOC107172580 transcript_id=XM_015522875.1 protein_id=XP_015378361.1 gen…	0	0	Domain of unknown function (DUF243)	0		-
TRINITY_2321_c0_g1_i1	15.5895	Upregulated	skin secretory protein xP2-like [Melanaphis sacchari]	F:GO:0042302; C:GO:0000428	F:structural constituent of cuticle; C:DNA-directed RNA polymerase complex	Insect cuticle protein	0		-
TRINITY_231_c0_g1_i1	13.8194	Upregulated	protein Wnt-1-like [Aedes albopictus]	F:GO:0042302; C:GO:0000428	F:structural constituent of cuticle; C:DNA-directed RNA polymerase complex	Insect cuticle protein	0		-
TRINITY_2296_c0_g1_i1	15.1421	Upregulated	GILT-like protein 1 [Myzus persicae]	F:GO:0042302	F:structural constituent of cuticle	Insect cuticle protein	0		-
TRINITY_DN579_c0_g1_i1	2.949	Upregulated	osiris 21	C:GO:0016020	C:membrane	Protein of unknown function (DUF1676)	0		-
TRINITY_DN579_c0_g1_i2	3.18614	Upregulated	osiris 21	C:GO:0016020	C:membrane	Protein of unknown function (DUF1676)	0		-
TRINITY_2213_c0_g1_i1	17.9755	Upregulated	gene=LOC107172445 Dbxref=GeneID:107172445,Genbank:XM_015522734.1 Name=XM_015522734.1 gbkey=mRNA model_evidence=Supporting evidence includes similarity to: 100%25 coverage of the annotated genomic feature by RNAseq alignments%2C including 1 sample with support for all annotated introns product=uncharacterized LOC107172445 transcript_id=XM_015522734.1 protein_id=XP_015378220.1 gene_biotype=protein_…	P:GO:0005975; F:GO:0008061; C:GO:0005576	P:carbohydrate metabolic process; F:chitin binding; C:extracellular region	Low-density lipoprotein receptor domain class A	0		-
TRINITY_1984_c0_g1_i2	12.5011	Upregulated	ecdysone-induced protein 75B-like [Sipha flava]	0	0		0		-
TRINITY_1854_c3_g1_i2	14.3621	Upregulated	peroxidase-like [Myzus persicae]	0	0		0		-
TRINITY_1854_c1_g1_i1	16.7061	Upregulated	pathogenesis-related protein 5-like [Myzus persicae]	0	0		0		-
TRINITY_1745_c0_g1_i1	16.5625	Upregulated	cuticle protein 7-like [Myzus persicae]	0	0		0		-
TRINITY_DN6242_c0_g1_i1	8.74607	Upregulated	---NA---	0	0		0		-
TRINITY_1613_c1_g1_i1	21.6809	Upregulated	FK506-binding protein 2-like [Aedes albopictus]	0	0		0		-
TRINITY_1601_c0_g1_i1	16.4104	Upregulated	uncharacterized LOC100166657 isoform X1 [Acyrthosiphon pisum]	0	0		0		-
TRINITY_1465_c0_g1_i4	19.3446	Upregulated	tetra-peptide repeat homeobox protein 1-like [Myzus persicae]	0	0		0		-
TRINITY_1465_c0_g1_i3	19.2631	Upregulated	tetra-peptide repeat homeobox protein 1-like [Myzus persicae]	0	0		0		-
TRINITY_DN6989_c0_g1_i1	16.9147	Upregulated	histidine-rich glycoprotein-like [Aphis gossypii]	0	0		0		-
TRINITY_1465_c0_g1_i2	19.4255	Upregulated	putative GPI-anchored protein pfl2 [Homarus americanus]	F:GO:0042302	F:structural constituent of cuticle	Insect cuticle protein	0		-
TRINITY_1358_c0_g1_i1	14.0536	Upregulated	cell wall protein DAN4-like isoform X1 [Aphis gossypii]	0	0	Haemolymph juvenile hormone binding protein (JHBP)	0		-
TRINITY_DN732_c0_g1_i1	2.32743	Upregulated	gene=LOC107168882 Dbxref=GeneID:107168882,Genbank:XM_015518427.1 Name=XM_015518427.1 gbkey=mRNA model_evidence=Supporting evidence includes similarity to: 3 Proteins%2C and 100%25 coverage of the annotated genomic feature by RNAseq alignments%2C including 1 sample with support for all annotated introns product=uncharacterized LOC107168882 transcript_id=XM_015518427.1 protein_id=XP_015373913.1 gen…	C:GO:0016020	C:membrane	Protein of unknown function (DUF1676)	0		-
TRINITY_DN7539_c0_g1_i1	15.8122	Upregulated	gene=LOC107165607 Dbxref=GeneID:107165607,Genbank:XM_015513933.1 Name=XM_015513933.1 gbkey=mRNA model_evidence=Supporting evidence includes similarity to: 1 EST%2C 1 Protein%2C and 100%25 coverage of the annotated genomic feature by RNAseq alignments%2C including 1 sample with support for all annotated introns product=uncharacterized LOC107165607 transcript_id=XM_015513933.1 protein_id=XP_0153694…	0	0		0		-
TRINITY_DN783_c0_g1_i1	2.33421	Upregulated	actin cytoskeleton-regulatory complex protein sla1-like [Bemisia tabaci]	C:GO:0016020	C:membrane		0		-
TRINITY_1311_c2_g1_i1	19.8467	Upregulated	tetra-peptide repeat homeobox protein 1-like [Diuraphis noxia]	P:GO:0007186; F:GO:0004930; C:GO:0016020	P:G protein-coupled receptor signaling pathway; F:G protein-coupled receptor activity; C:membrane		0		-
TRINITY_1311_c1_g1_i2	20.7493	Upregulated	proline and serine-rich protein 1-like [Myzus persicae]	0	0		0		-
TRINITY_1311_c1_g1_i1	20.4216	Upregulated	proline and serine-rich protein 1-like [Myzus persicae]	0	0		0		-
TRINITY_121_c0_g2_i1	15.0546	Upregulated	cathepsin B-like cysteine proteinase 4 [Myzus persicae]	P:GO:0030514; P:GO:0045596; P:GO:0051216; C:GO:0005576	P:negative regulation of BMP signaling pathway; P:negative regulation of cell differentiation; P:cartilage development; C:extracellular region	Noggin	0		dnx04350:TGF-beta signaling pathway,
TRINITY_1198_c1_g1_i1	16.8554	Upregulated	extensin-2-like [Myzus persicae]	P:GO:0008202; C:GO:0005789	P:steroid metabolic process; C:endoplasmic reticulum membrane	Erg28 like protein	0		-
TRINITY_10105_c2_g1_i1	13.6427	Upregulated	lysosomal Pro-X carboxypeptidase-like [Rhopalosiphum maidis]	P:GO:0008202; C:GO:0005789	P:steroid metabolic process; C:endoplasmic reticulum membrane	Erg28 like protein	0		-
TRINITY_10078_c0_g1_i5	14.6498	Upregulated	fasciclin-2 [Myzus persicae]	P:GO:0008202; C:GO:0005789	P:steroid metabolic process; C:endoplasmic reticulum membrane	EF-hand domain pair	0		-
TRINITY_DN9265_c0_g1_i2	2.05833	Upregulated	---NA---	0	0		0		-
TRINITY_1340_c0_g1_i1	13.0565	Upregulated	protein eiger	P:GO:0006955; P:GO:0007165; F:GO:0005125; F:GO:0005164; C:GO:0005615; C:GO:0016020	P:immune response; P:signal transduction; F:cytokine activity; F:tumor necrosis factor receptor binding; C:extracellular space; C:membrane	TNF(Tumour Necrosis Factor) family	0		-
TRINITY_DN890_c0_g1_i1	2.44533	Upregulated	gene=LOC107172580 Dbxref=GeneID:107172580,Genbank:XM_015522875.1 Name=XM_015522875.1 gbkey=mRNA model_evidence=Supporting evidence includes similarity to: 2 Proteins%2C and 100%25 coverage of the annotated genomic feature by RNAseq alignments%2C including 1 sample with support for all annotated introns product=uncharacterized LOC107172580 transcript_id=XM_015522875.1 protein_id=XP_015378361.1 gen…	0	0		0		-
TRINITY_1439_c1_g1_i2	11.9618	Upregulated	uncharacterized protein LOC111039604 isoform X2 [Myzus persicae]	C:GO:0016020	C:membrane		0		-
TRINITY_163_c0_g1_i2	13.6068	Upregulated	gene=MYZPE13164_G006_v1.0_000162950	0	0	MIR domain	0		-
TRINITY_163_c0_g1_i4	13.6084	Upregulated	aldehyde dehydrogenase, dimeric NADP-preferring isoform X1 [Acyrthosiphon pisum]	0	0	MIR domain	0		-
TRINITY_1656_c0_g1_i3	12.8892	Upregulated	glutamate receptor ionotropic, kainate 2-like [Myzus persicae]	P:GO:0034220; P:GO:0035235; F:GO:0004970; C:GO:0045211; C:GO:0070161	P:ion transmembrane transport; P:ionotropic glutamate receptor signaling pathway; F:ionotropic glutamate receptor activity; C:postsynaptic membrane; C:anchoring junction	Sodium:neurotransmitter symporter family	0		-
TRINITY_1667_c1_g1_i3	16.1472	Upregulated	glutamate receptor ionotropic, kainate 2-like isoform X1 [Myzus persicae]	0	0	Receptor family ligand binding region	0		-
TRINITY_DN6837_c1_g1_i4	2.94933	Upregulated	uncharacterized protein LOC100159932 isoform X1 [Acyrthosiphon pisum]	F:GO:0042302	F:structural constituent of cuticle	Insect cuticle protein	0		-
TRINITY_DN6837_c1_g1_i3	3.14488	Upregulated	uncharacterized protein LOC100159932 isoform X1 [Acyrthosiphon pisum]	0	0	Thaumatin family	0		-
TRINITY_193_c0_g1_i1	16.2923	Upregulated	histone chaperone asf1 [Acyrthosiphon pisum]	-	P:chromatin organization; F:structural constituent of chromatin; C:nucleus	ASF1 like histone chaperone	0		0
TRINITY_DN6321_c0_g1_i1	2.70567	Upregulated	gene=MYZPE13164_G006_v1.0_000093300	F:GO:0008061; C:GO:0005576	F:chitin binding; C:extracellular region	Chitin binding Peritrophin-A domain	0		-
TRINITY_DN60_c0_g4_i1	3.77142	Upregulated	adhesive plaque matrix protein-like [Myzus persicae]	0	0		0		-
TRINITY_DN60_c0_g1_i1	4.3797	Upregulated	cuticle protein 16.5, isoform A-like [Diuraphis noxia]	P:GO:0006888; F:GO:0005537; C:GO:0005737; C:GO:0016020	P:endoplasmic reticulum to Golgi vesicle-mediated transport; F:mannose binding; C:cytoplasm; C:membrane	Legume-like lectin family	0		-
TRINITY_DN5724_c0_g1_i1	19.239	Upregulated	endocuticle structural glycoprotein SgAbd-4-like [Myzus persicae]	0	0		0		-
TRINITY_2843_c0_g1_i1	19.0418	Upregulated	protein cbg25024	0	0		0		-
TRINITY_2989_c12_g1_i1	13.792	Upregulated	osiris 6-like precursor [Acyrthosiphon pisum]	C:GO:0016020	C:membrane	Protein of unknown function (DUF1676)	0		-
TRINITY_2989_c5_g1_i1	18.2823	Upregulated	gene=LOC107168149 Dbxref=GeneID:107168149,Genbank:XM_015517463.1 Name=XM_015517463.1 gbkey=mRNA model_evidence=Supporting evidence includes similarity to: 4 Proteins%2C and 100%25 coverage of the annotated genomic feature by RNAseq alignments%2C including 1 sample with support for all annotated introns product=uncharacterized LOC107168149 transcript_id=XM_015517463.1 protein_id=XP_015372949.1 gen…	C:GO:0016020	C:membrane	Protein of unknown function (DUF1676)	0		-
TRINITY_3000_c0_g1_i1	17.7497	Upregulated	gene=LOC107168880 Dbxref=GeneID:107168880,Genbank:XM_015518425.1 Name=XM_015518425.1 gbkey=mRNA model_evidence=Supporting evidence includes similarity to: 5 Proteins%2C and 100%25 coverage of the annotated genomic feature by RNAseq alignments%2C including 1 sample with support for all annotated introns product=uncharacterized LOC107168880 transcript_id=XM_015518425.1 protein_id=XP_015373911.1 gen…	C:GO:0016020	C:membrane	Protein of unknown function (DUF1676)	0		-
TRINITY_DN4798_c0_g1_i1	4.71295	Upregulated	gene=LOC107162803 Dbxref=GeneID:107162803,Genbank:XM_015509845.1 Name=XM_015509845.1 gbkey=mRNA model_evidence=Supporting evidence includes similarity to: 1 Protein%2C and 100%25 coverage of the annotated genomic feature by RNAseq alignments%2C including 1 sample with support for all annotated introns product=uncharacterized LOC107162803 transcript_id=XM_015509845.1 protein_id=XP_015365331.1 gene…	F:GO:0008061; C:GO:0005576	F:chitin binding; C:extracellular region	Chitin binding Peritrophin-A domain	0		-
TRINITY_3272_c4_g1_i3	17.3738	Upregulated	inositol-trisphosphate 3-kinase B-like isoform X1 [Myzus persicae]	0	0	Inositol polyphosphate kinase	0		-
TRINITY_3277_c0_g1_i1	12.0819	Upregulated	coatomer subunit beta [Sipha flava]	P:GO:0006886; P:GO:0016192; F:GO:0005198; C:GO:0000139; C:GO:0030126	P:intracellular protein transport; P:vesicle-mediated transport; F:structural molecule activity; C:Golgi membrane; C:COPI vesicle coat	Insulin/IGF/Relaxin family	0		-
TRINITY_DN4463_c0_g2_i1	2.81076	Upregulated	leucine-rich repeat extensin-like protein 1 [Melanaphis sacchari]	F:GO:0051015	F:actin filament binding	Gelsolin repeat	0		-
TRINITY_DN43133_c0_g1_i1	18.1918	Upregulated	complement C1q and tumor necrosis factor-related protein 9-like [Bradysia coprophila]	0	0		0		-
TRINITY_DN4304_c1_g2_i1	2.23655	Upregulated	gene=LOC107164431 Dbxref=GeneID:107164431,Genbank:XM_015512258.1 Name=XM_015512258.1 gbkey=mRNA model_evidence=Supporting evidence includes similarity to: 1 Protein%2C and 100%25 coverage of the annotated genomic feature by RNAseq alignments%2C including 1 sample with support for all annotated introns product=uncharacterized LOC107164431%2C transcript variant X1 transcript_id=XM_015512258.1 prote…	P:GO:0007155; F:GO:0005509; F:GO:0008201; C:GO:0005576	P:cell adhesion; F:calcium ion binding; F:heparin binding; C:extracellular region	Cartilage oligomeric matrix protein	0		-
TRINITY_DN427_c0_g1_i1	2.16373	Upregulated	gene=LOC107165173 Dbxref=GeneID:107165173,Genbank:XM_015513288.1 Name=XM_015513288.1 gbkey=mRNA model_evidence=Supporting evidence includes similarity to: 2 Proteins%2C and 100%25 coverage of the annotated genomic feature by RNAseq alignments%2C including 1 sample with support for all annotated introns product=uncharacterized LOC107165173 transcript_id=XM_015513288.1 protein_id=XP_015368774.1 gen…	0	0		0		-
TRINITY_3645_c0_g1_i1	18.4982	Upregulated	gene=LOC107161459 Dbxref=GeneID:107161459,Genbank:XM_015507879.1 Name=XM_015507879.1 gbkey=mRNA model_evidence=Supporting evidence includes similarity to: 1 Protein%2C and 100%25 coverage of the annotated genomic feature by RNAseq alignments%2C including 1 sample with support for all annotated introns product=uncharacterized LOC107161459 transcript_id=XM_015507879.1 protein_id=XP_015363365.1 gene…	0	0		0		-
TRINITY_DN3997_c0_g1_i4	2.78509	Upregulated	noggin [Acyrthosiphon pisum]	P:GO:0009653; P:GO:0030154	P:anatomical structure morphogenesis; P:cell differentiation	Immunoglobulin I-set domain	0		-
TRINITY_DN3997_c0_g1_i1	3.13036	Upregulated	noggin [Acyrthosiphon pisum]	0	0		0		-
TRINITY_DN392_c0_g1_i1	2.59489	Upregulated	tachykinins-like [Acyrthosiphon pisum]	0	0		0		-
TRINITY_405_c1_g1_i1	15.3577	Upregulated	rare lipoprotein a	C:GO:0016020	C:membrane		0		-
TRINITY_DN37703_c0_g1_i1	3.06785	Upregulated	0	0	0		0		-
TRINITY_4135_c0_g1_i1	9.2	Upregulated	tumor suppressor candidate 3 [Acyrthosiphon pisum]	C:GO:0005789	C:endoplasmic reticulum membrane	OST3 / OST6 family, transporter family	0		-
TRINITY_4456_c3_g1_i1	15.2375	Upregulated	protein still life, isoform SIF type 1 isoform X1 [Acyrthosiphon pisum]	P:GO:0007264; P:GO:0090630; F:GO:0005085	P:small GTPase mediated signal transduction; P:activation of GTPase activity; F:guanyl-nucleotide exchange factor activity	T-lymphoma invasion and metastasis CC-Ex domain	0		-
TRINITY_4456_c3_g1_i4	15.2171	Upregulated	mitochondrial import inner membrane translocase subunit tim9	0	0		0		-
TRINITY_5067_c6_g1_i1	14.4404	Upregulated	thioredoxin domain-containing protein [Myzus persicae]	-	C:membrane	Thioredoxin	0		0
TRINITY_5098_c2_g1_i1	11.2319	Upregulated	proteoglycan Cow isoform X1 [Myzus persicae]	F:GO:0005509; C:GO:0005576	F:calcium ion binding; C:extracellular region	Thyroglobulin type-1 repeat	0		-
TRINITY_5272_c4_g1_i1	13.8964	Upregulated	guanine nucleotide-binding protein-like 3 homolog [Acyrthosiphon pisum]	0	0	Sodium/calcium exchanger protein	0		-
TRINITY_5284_c2_g1_i2	9.24855	Upregulated	thioredoxin domain-containing protein 15 [Myzus persicae]	C:GO:0016020	C:membrane	Thioredoxin	0		-
TRINITY_5295_c0_g1_i1	16.6689	Upregulated	mediator of RNA polymerase II transcription subunit 15-like [Myzus persicae]	0	0		0		-
TRINITY_DN3084_c0_g3_i1	4.56002	Upregulated	pathogenesis-related protein 5-like [Myzus persicae]	0	0		0		-
TRINITY_DN281_c0_g1_i3	3.18801	Upregulated	gene=LOC107165180 Dbxref=GeneID:107165180,Genbank:XM_015513302.1 Name=XM_015513302.1 gbkey=mRNA model_evidence=Supporting evidence includes similarity to: 2 Proteins%2C and 99%25 coverage of the annotated genomic feature by RNAseq alignments product=uncharacterized LOC107165180 transcript_id=XM_015513302.1 protein_id=XP_015368788.1 gene_biotype=protein_coding	-	0		0		0
TRINITY_DN281_c0_g1_i1	2.77886	Upregulated	gene=LOC107165180 Dbxref=GeneID:107165180,Genbank:XM_015513302.1 Name=XM_015513302.1 gbkey=mRNA model_evidence=Supporting evidence includes similarity to: 2 Proteins%2C and 99%25 coverage of the annotated genomic feature by RNAseq alignments product=uncharacterized LOC107165180 transcript_id=XM_015513302.1 protein_id=XP_015368788.1 gene_biotype=protein_coding	0	0		0		-
TRINITY_5388_c0_g1_i1	15.939	Upregulated	frizzled-5 [Acyrthosiphon pisum]	P:GO:0007166; F:GO:0004888; C:GO:0016020	P:cell surface receptor signaling pathway; F:transmembrane signaling receptor activity; C:membrane	Fz domain	0		-
TRINITY_5388_c0_g1_i2	15.9879	Upregulated	frizzled-5 [Acyrthosiphon pisum]	P:GO:0007166; F:GO:0004888; C:GO:0016020	P:cell surface receptor signaling pathway; F:transmembrane signaling receptor activity; C:membrane	Fz domain	0		-
TRINITY_5465_c0_g1_i1	13.6966	Upregulated	mediator of rna polymerase ii transcription subunit 15-like	P:GO:0016310; F:GO:0016301	P:phosphorylation; F:kinase activity		0		-
TRINITY_DN2634_c1_g1_i2	2.62091	Upregulated	FMRFamide neuropeptides [Homalodisca vitripennis]	0	0		0		-
TRINITY_5587_c0_g1_i1	18.4868	Upregulated	gene=LOC107173792 Dbxref=GeneID:107173792,Genbank:XM_015524474.1 Name=XM_015524474.1 gbkey=mRNA model_evidence=Supporting evidence includes similarity to: 2 Proteins%2C and 100%25 coverage of the annotated genomic feature by RNAseq alignments%2C including 1 sample with support for all annotated introns product=uncharacterized LOC107173792 transcript_id=XM_015524474.1 protein_id=XP_015379960.1 gen…	0	0		0		-
TRINITY_5652_c0_g1_i5	19.4923	Upregulated	CREB-regulated transcription coactivator 1-like isoform X5 [Myzus persicae]	0	0	Transducer of regulated CREB activity, N terminus	0		-
TRINITY_5836_c0_g1_i1	18.2227	Upregulated	gene=LOC107169606 Dbxref=GeneID:107169606,Genbank:XM_015519402.1 Name=XM_015519402.1 gbkey=mRNA model_evidence=Supporting evidence includes similarity to: 1 Protein%2C and 100%25 coverage of the annotated genomic feature by RNAseq alignments%2C including 1 sample with support for all annotated introns product=uncharacterized LOC107169606%2C transcript variant X2 transcript_id=XM_015519402.1 prote…	0	0	Peptidase family C1 propeptide	0		-
TRINITY_594_c5_g1_i1	11.3251	Upregulated	erlin-1 [Acyrthosiphon pisum]	-	F:ubiquitin protein ligase binding; C:endoplasmic reticulum; C:membrane	SPFH domain / Band 7 family	0		0
TRINITY_6109_c1_g1_i1	15.9787	Upregulated	U5 small nuclear ribonucleoprotein 40 kDa protein [Diuraphis noxia]	0	0	WD domain, G-beta repeat	0		-
TRINITY_6109_c1_g1_i3	15.9793	Upregulated	U5 small nuclear ribonucleoprotein 40 kDa protein [Diuraphis noxia]	0	0	WD domain, G-beta repeat	0		-
TRINITY_DN24156_c0_g1_i2	8.08874	Upregulated	superoxide dismutase [Cu-Zn] [Habropoda laboriosa]	F:GO:0042302; C:GO:0031012	F:structural constituent of cuticle; C:extracellular matrix	Insect cuticle protein	0		-
TRINITY_6363_c4_g1_i1	19.5671	Upregulated	agap006502-pa-like protein	0	0	Domain of unknown function (DUF4774)	0		-
TRINITY_6363_c5_g1_i1	17.0459	Upregulated	adhesive plaque matrix protein-like [Myzus persicae]	0	0	Domain of unknown function (DUF4774)	0		-
TRINITY_6363_c5_g1_i2	17.6392	Upregulated	adhesive plaque matrix protein-like [Myzus persicae]	0	0		0		-
TRINITY_6367_c0_g1_i1	19.3047	Upregulated	N6-adenosine-methyltransferase 70 kDa subunit [Myzus persicae]	0	0	MT-A70	0		-
TRINITY_6597_c0_g1_i1	20.7033	Upregulated	coatomer subunit alpha [Myzus persicae]	P:GO:0006886; P:GO:0006888; F:GO:0005198; C:GO:0000139; C:GO:0030126	P:intracellular protein transport; P:endoplasmic reticulum to Golgi vesicle-mediated transport; F:structural molecule activity; C:Golgi membrane; C:COPI vesicle coat	WD domain, G-beta repeat	0		-
TRINITY_DN2074_c0_g1_i2	2.0051	Upregulated	gene=LOC107169422 Dbxref=GeneID:107169422,Genbank:XM_015519148.1 Name=XM_015519148.1 gbkey=mRNA model_evidence=Supporting evidence includes similarity to: 1 EST%2C 2 Proteins%2C and 97%25 coverage of the annotated genomic feature by RNAseq alignments%2C including 1 sample with support for all annotated introns product=uncharacterized LOC107169422 transcript_id=XM_015519148.1 protein_id=XP_0153746…	-	P:cellular component organization; P:cell development; P:animal organ development; P:system development; F:calcium ion binding; C:membrane	TLR4 regulator and MIR-interacting MSAP	0		0
TRINITY_6903_c1_g1_i5	13.7803	Upregulated	reverse transcriptase	0	0	Reverse transcriptase (RNA-dependent DNA polymerase)	0		-
TRINITY_6931_c0_g1_i1	16.9471	Upregulated	gene=LOC107167147 Dbxref=GeneID:107167147,Genbank:XM_015516059.1 Name=XM_015516059.1 gbkey=mRNA model_evidence=Supporting evidence includes similarity to: 1 Protein%2C and 100%25 coverage of the annotated genomic feature by RNAseq alignments%2C including 1 sample with support for all annotated introns product=uncharacterized LOC107167147 transcript_id=XM_015516059.1 protein_id=XP_015371545.1 gene…	P:GO:0006412; F:GO:0003735; C:GO:0005840; C:GO:1990904	P:translation; F:structural constituent of ribosome; C:ribosome; C:ribonucleoprotein complex	Ribosomal protein L35Ae	0		-
TRINITY_DN1909_c0_g1_i2	3.52512	Upregulated	histone-lysine N-methyltransferase 2E [Diuraphis noxia]	F:GO:0042302	F:structural constituent of cuticle	Insect cuticle protein	0		-
TRINITY_DN1909_c0_g1_i1	3.41718	Upregulated	histone-lysine N-methyltransferase 2E [Diuraphis noxia]	F:GO:0042302	F:structural constituent of cuticle	Insect cuticle protein	0		-
TRINITY_DN19_c0_g1_i2	5.62947	Upregulated	cuticle protein 7-like [Myzus persicae]	0	0	Folded gastrulation N-terminus	0		-
TRINITY_7609_c1_g1_i1	19.2759	Upregulated	acidic repeat-containing protein-like isoform X3 [Myzus persicae]	0	0		0		-
TRINITY_7946_c0_g1_i1	16.7059	Upregulated	nuclear distribution protein nudE homolog 1 [Myzus persicae]	-	P:regulation of signal transduction; C:plasma membrane; C:collagen-containing extracellular matrix	NUDE protein, C-terminal conserved region	0		0
TRINITY_DN1385_c0_g1_i1	3.66532	Upregulated	cuticle protein 7-like [Ctenocephalides felis]	0	0		0		-
TRINITY_DN1370_c0_g1_i1	4.24052	Upregulated	pupal cuticle protein G1A-like [Ischnura elegans]	0	0		0		-
TRINITY_DN1320_c0_g1_i1	2.0177	Upregulated	immediate early response 3-interacting protein 1 [Acyrthosiphon pisum]	P:GO:0005975; F:GO:0008061; C:GO:0005576	P:carbohydrate metabolic process; F:chitin binding; C:extracellular region	Glycosyl hydrolases family 18	0		-
TRINITY_8776_c4_g1_i1	12.0657	Upregulated	early nodulin-75	F:GO:0042302	F:structural constituent of cuticle		0		-
TRINITY_896_c1_g1_i1	17.5225	Upregulated	histidine-rich glycoprotein-like [Aphis gossypii]	0	0		0		-
TRINITY_DN120_c0_g1_i1	5.28386	Upregulated	cuticle protein 7-like [Melanaphis sacchari]	F:GO:0042302	F:structural constituent of cuticle	Insect cuticle protein	0		-
TRINITY_9216_c1_g1_i1	18.8276	Upregulated	acanthoscurrin-1-like [Myzus persicae]	0	0		0		-
TRINITY_9466_c0_g1_i1	18.7122	Upregulated	regucalcin-like isoform X1 [Myzus persicae]	0	0	SMP-30/Gluconolactonase/LRE-like region	0		-
TRINITY_DN10918_c0_g1_i1	2.05592	Upregulated	protein yellow-like isoform X1 [Aphis gossypii]	0	0		0		-
TRINITY_9797_c3_g1_i1	16.6604	Upregulated	gene=LOC107165607 Dbxref=GeneID:107165607,Genbank:XM_015513933.1 Name=XM_015513933.1 gbkey=mRNA model_evidence=Supporting evidence includes similarity to: 1 EST%2C 1 Protein%2C and 100%25 coverage of the annotated genomic feature by RNAseq alignments%2C including 1 sample with support for all annotated introns product=uncharacterized LOC107165607 transcript_id=XM_015513933.1 protein_id=XP_0153694…	0	0		0		-
TRINITY_DN1076_c0_g2_i1	4.42239	Upregulated	protein SSXT-like [Diuraphis noxia]	0	0	Reeler domain	0		-

## Sheet: AdultEffectorsBlastP
BlastP results of adult effectors
Effector Id	Accession Ids	e value	Organism
TRINITY_DN1013_c0_g1_i2	ACYPI24733	3.15e-20	Acyrthosiphon pisum
TRINITY_DN1030_c0_g3_i2	XP_015364983	0	Diuraphis noxia
TRINITY_DN10539_c0_g1_i1	XP_003245827	1.51e-148	Diuraphis noxia
TRINITY_DN1061_c0_g1_i1	XP_022166995	0	Diuraphis noxia
TRINITY_DN1061_c0_g1_i3	XP_022166984	1.35e-138	Diuraphis noxia
TRINITY_DN106_c0_g1_i1	BAH71335	1.09e-74	Diuraphis noxia
TRINITY_DN10747_c0_g1_i1	XP_015378323	0	Diuraphis noxia
TRINITY_DN1076_c0_g2_i1	XP_015368775	3e-99	Diuraphis noxia
TRINITY_DN10918_c0_g1_i1	XP_015377458	1.91e-90	Diuraphis noxia
TRINITY_DN10940_c0_g2_i1	XP_029343832	0	Diuraphis noxia
TRINITY_DN1108_c0_g1_i1	ACYPI000889	4.13e-23	Acyrthosiphon pisum
TRINITY_DN11259_c0_g1_i1	XP_015371488	1.31e-90	Diuraphis noxia
TRINITY_DN1151_c4_g1_i1	ACYPI002964	4.15e-22	Acyrthosiphon pisum
TRINITY_DN11583_c0_g1_i1	XP_015379803	0	Diuraphis noxia
TRINITY_DN1159_c0_g1_i2	XP_015363429	2.52e-138	Diuraphis noxia
TRINITY_DN1159_c0_g1_i3	XP_015363429	2.52e-138	Diuraphis noxia
TRINITY_DN1166_c0_g1_i1	XP_015371262	3.05e-110	Diuraphis noxia
TRINITY_DN11694_c0_g1_i1	XP_015376920	2e-104	Diuraphis noxia
TRINITY_DN1171_c0_g1_i2	ACYPI002964	1.96e-28	Acyrthosiphon pisum
TRINITY_DN1190_c0_g1_i1	XP_001947462	2.16e-28	Diuraphis noxia
TRINITY_DN1190_c0_g1_i2	XP_001947462	1.29e-114	Diuraphis noxia
TRINITY_DN11_c0_g2_i1	XP_015376166	1.14e-120	Diuraphis noxia
TRINITY_DN120_c0_g1_i1	ACYPI002964	4.5e-47	Acyrthosiphon pisum
TRINITY_DN120_c0_g1_i2	ACYPI004113	1.39e-74	Acyrthosiphon pisum
TRINITY_DN120_c0_g1_i7	ACYPI002964	1.11e-75	Acyrthosiphon pisum
TRINITY_DN1215_c0_g1_i1	XP_015371140	3.02e-177	Diuraphis noxia
TRINITY_DN1215_c0_g1_i2	XP_015371140	3.02e-177	Diuraphis noxia
TRINITY_DN121_c0_g1_i2	XP_015372460	0	Diuraphis noxia
TRINITY_DN121_c1_g2_i1	ACYPI002451	9.14e-10	Acyrthosiphon pisum
TRINITY_DN1221_c0_g1_i2	XP_015371431	0	Diuraphis noxia
TRINITY_DN1228_c0_g1_i1	XP_015379277	2.73e-108	Diuraphis noxia
TRINITY_DN1234_c0_g1_i2	XP_015367407	1.05e-58	Diuraphis noxia
TRINITY_DN1241_c1_g1_i1	XP_015378732	9.97e-159	Diuraphis noxia
TRINITY_DN12440_c0_g2_i1	XP_022162330	7.93e-42	Diuraphis noxia
TRINITY_DN12520_c0_g1_i1	XP_015375079	0	Diuraphis noxia
TRINITY_DN1291_c0_g1_i2	XP_026821331	0	Diuraphis noxia
TRINITY_DN13006_c0_g1_i1	XP_015366053	5.01e-89	Diuraphis noxia
TRINITY_DN1307_c0_g1_i1	XP_015363180	2.41e-94	Diuraphis noxia
TRINITY_DN13132_c0_g1_i1	EE571716	1.08e-68	Myzus persicae
TRINITY_DN1320_c0_g1_i1	ACYPI31539	1.03e-41	Acyrthosiphon pisum
TRINITY_DN132_c0_g1_i6	XP_015364272	3.66e-151	Diuraphis noxia
TRINITY_DN1336_c1_g1_i1	XP_015374195	0	Diuraphis noxia
TRINITY_DN1336_c1_g1_i2	XP_015374195	4.14e-118	Diuraphis noxia
TRINITY_DN1359_c0_g1_i1	XP_015366278	2.41e-129	Diuraphis noxia
TRINITY_DN136_c0_g1_i1	XP_015370417	2.48e-16	Diuraphis noxia
TRINITY_DN136_c0_g1_i2	XP_015370417	2.83e-18	Diuraphis noxia
TRINITY_DN1370_c0_g1_i1	XP_022164354	5.97e-77	Diuraphis noxia
TRINITY_DN1385_c0_g1_i1	ACYPI001278	2.51e-29	Acyrthosiphon pisum
TRINITY_DN1392_c0_g1_i1	XP_001951879	0	Diuraphis noxia
TRINITY_DN1405_c0_g1_i2	XP_015380289	0	Diuraphis noxia
TRINITY_DN1406_c0_g2_i1	ACYPI001775	4.2e-22	Acyrthosiphon pisum
TRINITY_DN1410_c0_g1_i2	ACYPI007262	2.82e-140	Acyrthosiphon pisum
TRINITY_DN14136_c0_g1_i1	XP_015366428	7.1e-103	Diuraphis noxia
TRINITY_DN1424_c3_g1_i1	ACYPI000889	2.6e-26	Acyrthosiphon pisum
TRINITY_DN1432_c1_g1_i1	XP_015364900	4.95e-22	Diuraphis noxia
TRINITY_DN1439_c0_g1_i1	XP_015372733	1.08e-103	Diuraphis noxia
TRINITY_DN143_c0_g1_i1	XP_015365161	3.88e-80	Diuraphis noxia
TRINITY_DN143_c0_g1_i2	XP_015365161	3.88e-80	Diuraphis noxia
TRINITY_DN143_c0_g1_i4	XP_015365161	5.63e-70	Diuraphis noxia
TRINITY_DN1441_c0_g1_i1	XP_015367971	0	Diuraphis noxia
TRINITY_DN1449_c0_g1_i1	ACYPI004113	3.67e-47	Acyrthosiphon pisum
TRINITY_DN147_c1_g1_i1	XP_034235864	1.22e-66	Diuraphis noxia
TRINITY_DN14_c0_g2_i2	XP_015379923	2.88e-137	Diuraphis noxia
TRINITY_DN151_c0_g1_i1	XP_015376129	9.64e-39	Diuraphis noxia
TRINITY_DN151_c0_g1_i2	XP_015376667	3.43e-71	Diuraphis noxia
TRINITY_DN151_c0_g1_i3	XP_015376667	3.43e-71	Diuraphis noxia
TRINITY_DN151_c0_g1_i5	XP_015376129	9.64e-39	Diuraphis noxia
TRINITY_DN1531_c0_g2_i1	XP_015373037	0	Diuraphis noxia
TRINITY_DN1540_c0_g1_i1	ACYPI005702	2.33e-131	Acyrthosiphon pisum
TRINITY_DN1558_c0_g1_i1	ACYPI007611	5.37e-144	Acyrthosiphon pisum
TRINITY_DN1566_c0_g1_i1	XP_015364900	2.57e-23	Diuraphis noxia
TRINITY_DN1595_c1_g1_i1	ACYPI002827	1.21e-71	Acyrthosiphon pisum
TRINITY_DN1604_c0_g1_i4	XP_022177680	2.77e-15	Diuraphis noxia
TRINITY_DN1611_c0_g1_i1	ES225304	2.71e-94	Myzus persicae
TRINITY_DN1625_c0_g1_i1	XP_015363717	4.64e-109	Diuraphis noxia
TRINITY_DN1625_c0_g1_i2	XP_015363717	8.56e-148	Diuraphis noxia
TRINITY_DN1625_c0_g1_i3	XP_015363717	1.02e-132	Diuraphis noxia
TRINITY_DN16496_c0_g1_i1	XP_015374840	2.19e-167	Diuraphis noxia
TRINITY_DN1681_c2_g1_i1	XP_015377479	2.84e-131	Diuraphis noxia
TRINITY_DN1681_c2_g1_i2	XP_015377479	2.84e-131	Diuraphis noxia
TRINITY_DN1686_c0_g1_i1	XP_015375841	0	Diuraphis noxia
TRINITY_DN1721_c1_g2_i2	XP_015366220	0	Diuraphis noxia
TRINITY_DN1721_c1_g2_i3	XP_015366220	1.78e-178	Diuraphis noxia
TRINITY_DN17436_c0_g1_i1	XP_015373037	8.42e-127	Diuraphis noxia
TRINITY_DN174_c0_g1_i1	XP_015375841	3.93e-11	Diuraphis noxia
TRINITY_DN174_c0_g1_i2	XP_015375841	1.47e-11	Diuraphis noxia
TRINITY_DN178_c0_g1_i1	ACYPI008926	0	Acyrthosiphon pisum
TRINITY_DN183_c2_g1_i2	XP_015364774	0	Diuraphis noxia
TRINITY_DN1841_c0_g1_i2	XP_015370265	1.3e-131	Diuraphis noxia
TRINITY_DN1861_c0_g1_i1	ACYPI004113	2.34e-28	Acyrthosiphon pisum
TRINITY_DN1861_c0_g1_i3	ACYPI004113	2.34e-28	Acyrthosiphon pisum
TRINITY_DN1865_c0_g2_i1	XP_015374538	9.51e-14	Diuraphis noxia
TRINITY_DN1866_c0_g1_i2	XP_015379808	2.05e-43	Diuraphis noxia
TRINITY_DN18683_c0_g2_i1	XP_015369856	1.62e-13	Diuraphis noxia
TRINITY_DN1871_c0_g1_i2	XP_022170739	1.46e-101	Diuraphis noxia
TRINITY_DN1904_c0_g2_i1	XP_015367191	0	Diuraphis noxia
TRINITY_DN1909_c0_g1_i1	XP_015367775	3.39e-139	Diuraphis noxia
TRINITY_DN1909_c0_g1_i2	XP_015367775	3.39e-139	Diuraphis noxia
TRINITY_DN1969_c0_g1_i1	XP_001951592	3.42e-103	Diuraphis noxia
TRINITY_DN1975_c0_g1_i1	XP_015373391	1.56e-79	Diuraphis noxia
TRINITY_DN199_c0_g1_i1	XP_015371504	2.91e-170	Diuraphis noxia
TRINITY_DN199_c0_g1_i2	XP_015371504	1.35e-170	Diuraphis noxia
TRINITY_DN199_c0_g1_i4	XP_015369639	0	Diuraphis noxia
TRINITY_DN199_c0_g1_i7	XP_015369639	0	Diuraphis noxia
TRINITY_DN19_c0_g1_i1	ACYPI004113	6.85e-64	Acyrthosiphon pisum
TRINITY_DN19_c0_g1_i2	ACYPI001599	4.63e-76	Acyrthosiphon pisum
TRINITY_DN19_c0_g1_i3	ACYPI002964	3.54e-63	Acyrthosiphon pisum
TRINITY_DN19_c1_g2_i2	ACYPI002964	7.33e-49	Acyrthosiphon pisum
TRINITY_DN2000_c0_g3_i1	XP_015373613	1.68e-143	Diuraphis noxia
TRINITY_DN2032_c0_g1_i1	XP_015374069	0	Diuraphis noxia
TRINITY_DN2032_c0_g1_i2	XP_015374069	0	Diuraphis noxia
TRINITY_DN2035_c0_g1_i2	ACYPI002451	3.47e-11	Acyrthosiphon pisum
TRINITY_DN2046_c0_g1_i1	XP_015365869	0	Diuraphis noxia
TRINITY_DN204_c1_g1_i1	XP_015368848	6.99e-94	Diuraphis noxia
TRINITY_DN204_c1_g1_i2	XP_015368848	6.99e-94	Diuraphis noxia
TRINITY_DN204_c1_g1_i4	XP_015368848	6.99e-94	Diuraphis noxia
TRINITY_DN2074_c0_g1_i2	XP_015374634	6.89e-130	Diuraphis noxia
TRINITY_DN2078_c0_g1_i1	XP_015373321	0	Diuraphis noxia
TRINITY_DN20811_c0_g1_i2	XP_015366046	0	Diuraphis noxia
TRINITY_DN20940_c0_g1_i1	ACYPI000636	1.64e-15	Acyrthosiphon pisum
TRINITY_DN2094_c0_g1_i3	XP_015371488	8.8e-13	Diuraphis noxia
TRINITY_DN2100_c0_g1_i1	ACYPI001278	0	Acyrthosiphon pisum
TRINITY_DN2100_c0_g1_i2	ACYPI001278	0	Acyrthosiphon pisum
TRINITY_DN2110_c0_g2_i3	XP_015369458	0	Diuraphis noxia
TRINITY_DN2110_c0_g2_i5	XP_015369458	0	Diuraphis noxia
TRINITY_DN2120_c0_g1_i1	XP_022167434	0	Diuraphis noxia
TRINITY_DN2125_c0_g1_i1	ACYPI004113	7.36e-31	Acyrthosiphon pisum
TRINITY_DN2125_c0_g1_i2	ACYPI004113	6.22e-31	Acyrthosiphon pisum
TRINITY_DN2130_c0_g2_i4	XP_022162095	3.1e-126	Diuraphis noxia
TRINITY_DN2151_c0_g1_i3	ES224916	1.34e-90	Myzus persicae
TRINITY_DN215_c0_g1_i1	XP_015366294	7.45e-65	Diuraphis noxia
TRINITY_DN2181_c0_g1_i1	XP_015364900	2.6e-27	Diuraphis noxia
TRINITY_DN220_c0_g1_i1	XP_015367035	2.39e-104	Diuraphis noxia
TRINITY_DN220_c0_g1_i3	XP_015367035	2.39e-104	Diuraphis noxia
TRINITY_DN2210_c0_g1_i1	XP_015366036	0	Diuraphis noxia
TRINITY_DN22173_c0_g3_i1	ACYPI007757	8.26e-11	Acyrthosiphon pisum
TRINITY_DN222_c0_g1_i5	XP_015374253	4.81e-25	Diuraphis noxia
TRINITY_DN2276_c0_g1_i1	XP_022167157	0	Diuraphis noxia
TRINITY_DN227_c0_g2_i2	XP_015365550	8.95e-24	Diuraphis noxia
TRINITY_DN227_c0_g2_i4	XP_015365550	3.11e-24	Diuraphis noxia
TRINITY_DN2287_c0_g1_i1	XP_015369274	0	Diuraphis noxia
TRINITY_DN23135_c1_g1_i1	ACYPI001586	4.89e-63	Acyrthosiphon pisum
TRINITY_DN23971_c0_g1_i1	XP_015364900	1.95e-14	Diuraphis noxia
TRINITY_DN24087_c0_g1_i1	XP_022170690	0	Diuraphis noxia
TRINITY_DN24156_c0_g1_i2	XP_015368979	2.8e-45	Diuraphis noxia
TRINITY_DN2418_c0_g1_i1	KAE9540770	4.5e-155	Diuraphis noxia
TRINITY_DN244_c10_g1_i1	XP_015369020	0	Diuraphis noxia
TRINITY_DN24548_c0_g1_i1	XP_015372701	1.43e-151	Diuraphis noxia
TRINITY_DN2553_c0_g1_i1	XP_022171251	0	Diuraphis noxia
TRINITY_DN2579_c0_g1_i1	XP_022161400	0	Diuraphis noxia
TRINITY_DN25860_c0_g1_i1	ACYPI004113	5.06e-30	Acyrthosiphon pisum
TRINITY_DN2588_c0_g1_i3	XP_015374036	4.8e-176	Diuraphis noxia
TRINITY_DN25918_c0_g1_i1	ACYPI008224	8.15e-61	Acyrthosiphon pisum
TRINITY_DN25970_c0_g1_i1	XP_015373634	0	Diuraphis noxia
TRINITY_DN2603_c0_g1_i1	XP_015378255	0	Diuraphis noxia
TRINITY_DN260_c3_g1_i1	XP_015376898	2.69e-11	Diuraphis noxia
TRINITY_DN260_c4_g1_i1	ACYPI006974	0	Acyrthosiphon pisum
TRINITY_DN260_c4_g1_i2	ACYPI006974	0	Acyrthosiphon pisum
TRINITY_DN26336_c0_g1_i1	XP_015372692	0	Diuraphis noxia
TRINITY_DN2634_c0_g1_i8	XP_015370545	7.6e-13	Diuraphis noxia
TRINITY_DN2634_c1_g1_i2	XP_015378228	2.08e-102	Diuraphis noxia
TRINITY_DN26488_c0_g1_i1	ACYPI008048	1.86e-155	Acyrthosiphon pisum
TRINITY_DN26522_c0_g1_i1	ES226253	2.11e-100	Myzus persicae
TRINITY_DN2675_c0_g1_i1	XP_015373143	3.61e-130	Diuraphis noxia
TRINITY_DN2675_c0_g1_i2	XP_015373143	0	Diuraphis noxia
TRINITY_DN27488_c0_g1_i1	XP_022171495	5.73e-59	Diuraphis noxia
TRINITY_DN2769_c0_g1_i1	XP_015380401	2.96e-169	Diuraphis noxia
TRINITY_DN2795_c0_g1_i1	XP_015379837	8.27e-148	Diuraphis noxia
TRINITY_DN2806_c0_g1_i1	XP_015377410	1.85e-32	Diuraphis noxia
TRINITY_DN281_c0_g1_i1	XP_015368788	2.74e-122	Diuraphis noxia
TRINITY_DN281_c0_g1_i3	XP_015368788	4.21e-122	Diuraphis noxia
TRINITY_DN2868_c0_g1_i1	ACYPI24281	1.72e-39	Acyrthosiphon pisum
TRINITY_DN2868_c0_g1_i2	ACYPI24281	8.12e-18	Acyrthosiphon pisum
TRINITY_DN2898_c0_g2_i1	ACYPI002439	6.28e-114	Acyrthosiphon pisum
TRINITY_DN29131_c0_g1_i1	XP_015374245	2.14e-53	Diuraphis noxia
TRINITY_DN2971_c0_g1_i8	XP_015369207	1.84e-121	Diuraphis noxia
TRINITY_DN2977_c0_g1_i1	XP_022169410	5.19e-82	Diuraphis noxia
TRINITY_DN29803_c0_g1_i1	XP_015366111	0	Diuraphis noxia
TRINITY_DN29899_c0_g1_i1	XP_034247195	3.73e-78	Diuraphis noxia
TRINITY_DN298_c0_g1_i2	AEX65667	2.64e-101	Diuraphis noxia
TRINITY_DN298_c0_g1_i3	ACYPI003223	4.03e-30	Acyrthosiphon pisum
TRINITY_DN298_c0_g1_i4	ACYPI003223	4.03e-30	Acyrthosiphon pisum
TRINITY_DN3007_c0_g1_i1	XP_022168687	2.54e-49	Diuraphis noxia
TRINITY_DN3007_c0_g1_i4	XP_022168687	2.94e-50	Diuraphis noxia
TRINITY_DN3007_c0_g1_i5	XP_022168687	6.75e-135	Diuraphis noxia
TRINITY_DN3007_c0_g1_i8	XP_022168687	2.54e-49	Diuraphis noxia
TRINITY_DN302_c0_g1_i2	XP_015376166	1.11e-168	Diuraphis noxia
TRINITY_DN303_c0_g1_i3	XP_015379719	0	Diuraphis noxia
TRINITY_DN30489_c0_g1_i1	ACYPI000956	2.24e-89	Acyrthosiphon pisum
TRINITY_DN304_c0_g2_i1	XP_015374345	2.92e-79	Diuraphis noxia
TRINITY_DN30712_c0_g1_i1	XP_015379895	1.27e-161	Diuraphis noxia
TRINITY_DN30772_c0_g1_i1	XP_015370918	4.08e-134	Diuraphis noxia
TRINITY_DN307_c1_g4_i1	XP_015369320	2.94e-133	Diuraphis noxia
TRINITY_DN307_c1_g4_i2	XP_015369320	1.2e-146	Diuraphis noxia
TRINITY_DN3084_c0_g3_i1	XP_015378056	1.48e-115	Diuraphis noxia
TRINITY_DN3097_c0_g1_i1	ACYPI000636	0	Acyrthosiphon pisum
TRINITY_DN3122_c0_g1_i1	XP_001952163	0	Diuraphis noxia
TRINITY_DN3160_c0_g1_i1	XP_015367067	1.45e-121	Diuraphis noxia
TRINITY_DN31610_c0_g1_i1	XP_027854265	4.14e-32	Diuraphis noxia
TRINITY_DN317_c0_g1_i1	ACYPI002964	2.38e-27	Acyrthosiphon pisum
TRINITY_DN317_c0_g1_i2	ACYPI002964	3.01e-27	Acyrthosiphon pisum
TRINITY_DN31877_c0_g1_i1	ACYPI000636	6.95e-11	Acyrthosiphon pisum
TRINITY_DN31_c1_g1_i1	XP_015366111	1.87e-128	Diuraphis noxia
TRINITY_DN32285_c0_g1_i1	XP_015364900	3.82e-24	Diuraphis noxia
TRINITY_DN3296_c0_g1_i6	XP_025199988	6.37e-41	Diuraphis noxia
TRINITY_DN3318_c0_g2_i1	XP_015366111	0	Diuraphis noxia
TRINITY_DN3318_c0_g2_i2	XP_015366111	2.68e-162	Diuraphis noxia
TRINITY_DN3338_c0_g1_i1	KAF0762409	3.28e-34	Diuraphis noxia
TRINITY_DN3368_c0_g1_i1	APB03439	3.23e-100	Diuraphis noxia
TRINITY_DN33960_c0_g1_i1	XP_015376649	3.99e-95	Diuraphis noxia
TRINITY_DN33978_c0_g1_i1	ACYPI003166	0	Acyrthosiphon pisum
TRINITY_DN3397_c0_g1_i1	XP_015368311	0	Diuraphis noxia
TRINITY_DN33_c1_g2_i3	XP_015368013	7.8e-27	Diuraphis noxia
TRINITY_DN33_c1_g2_i5	XP_022160739	9.62e-31	Diuraphis noxia
TRINITY_DN33_c1_g2_i7	ACYPI000731	1.27e-11	Acyrthosiphon pisum
TRINITY_DN34003_c0_g1_i1	XP_015364072	1.32e-180	Diuraphis noxia
TRINITY_DN34329_c0_g1_i1	XP_015366699	5.89e-15	Diuraphis noxia
TRINITY_DN3448_c0_g1_i1	XP_015380289	7.07e-27	Diuraphis noxia
TRINITY_DN34688_c0_g1_i1	XP_027836680	2.28e-89	Diuraphis noxia
TRINITY_DN3470_c0_g1_i1	ACYPI002333	0	Acyrthosiphon pisum
TRINITY_DN34723_c0_g1_i1	XP_015366927	3.47e-105	Diuraphis noxia
TRINITY_DN34979_c0_g1_i1	XP_015365446	1.75e-105	Diuraphis noxia
TRINITY_DN3502_c0_g1_i2	XP_015368196	3.89e-149	Diuraphis noxia
TRINITY_DN3502_c0_g1_i3	XP_015368196	3.61e-156	Diuraphis noxia
TRINITY_DN3503_c0_g1_i1	ACYPI002964	5.29e-53	Acyrthosiphon pisum
TRINITY_DN3503_c0_g1_i2	ACYPI002964	8.6e-54	Acyrthosiphon pisum
TRINITY_DN354_c0_g1_i2	ACYPI005547	0	Acyrthosiphon pisum
TRINITY_DN354_c0_g1_i3	ACYPI007782	0	Acyrthosiphon pisum
TRINITY_DN354_c0_g1_i5	ACYPI007782	0	Acyrthosiphon pisum
TRINITY_DN35504_c0_g1_i1	XP_015377452	1.41e-118	Diuraphis noxia
TRINITY_DN3578_c0_g1_i2	XP_022164780	1.34e-132	Diuraphis noxia
TRINITY_DN3587_c0_g1_i1	XP_015368083	0	Diuraphis noxia
TRINITY_DN3587_c0_g1_i2	XP_015368083	5.56e-117	Diuraphis noxia
TRINITY_DN3587_c1_g1_i2	XP_015365325	0	Diuraphis noxia
TRINITY_DN35880_c0_g1_i1	XP_026808256	7.35e-88	Diuraphis noxia
TRINITY_DN35_c0_g1_i1	XP_015363742	0	Diuraphis noxia
TRINITY_DN35_c0_g1_i2	NP_001156072	1.77e-105	Diuraphis noxia
TRINITY_DN3616_c0_g1_i1	XP_015365525	0	Diuraphis noxia
TRINITY_DN3620_c0_g1_i1	ACYPI010154	2.02e-121	Acyrthosiphon pisum
TRINITY_DN3620_c0_g1_i2	ACYPI010154	4.43e-160	Acyrthosiphon pisum
TRINITY_DN3662_c0_g1_i1	XP_015366819	2.16e-105	Diuraphis noxia
TRINITY_DN369_c0_g1_i2	ACYPI002964	6.16e-46	Acyrthosiphon pisum
TRINITY_DN369_c0_g1_i4	ACYPI002964	6.16e-46	Acyrthosiphon pisum
TRINITY_DN372_c0_g1_i2	XP_015364093	1.1e-123	Diuraphis noxia
TRINITY_DN37600_c0_g1_i1	XP_015373406	1.94e-13	Diuraphis noxia
TRINITY_DN3762_c0_g1_i1	XP_029343347	2.3e-161	Diuraphis noxia
TRINITY_DN37703_c0_g1_i1	XP_015364772	0	Diuraphis noxia
TRINITY_DN37895_c0_g1_i1	XP_015370265	1.16e-12	Diuraphis noxia
TRINITY_DN3797_c0_g1_i1	XP_001945971	6.89e-36	Diuraphis noxia
TRINITY_DN38060_c0_g1_i1	XP_015377410	8.39e-31	Diuraphis noxia
TRINITY_DN380_c15_g1_i1	XP_015371382	2.83e-27	Diuraphis noxia
TRINITY_DN38479_c0_g1_i1	ACYPI000986	2.79e-69	Acyrthosiphon pisum
TRINITY_DN38526_c0_g1_i1	ACYPI008048	1.07e-21	Acyrthosiphon pisum
TRINITY_DN3869_c0_g1_i1	XP_015363436	5.1e-32	Diuraphis noxia
TRINITY_DN38751_c0_g1_i1	XP_015372349	1.23e-75	Diuraphis noxia
TRINITY_DN388_c0_g1_i3	XP_022176831	0	Diuraphis noxia
TRINITY_DN39064_c0_g1_i1	XP_015366413	3.35e-81	Diuraphis noxia
TRINITY_DN3913_c0_g1_i1	XP_015370179	5.33e-83	Diuraphis noxia
TRINITY_DN3913_c0_g1_i2	XP_015370179	5.33e-83	Diuraphis noxia
TRINITY_DN3929_c0_g1_i1	XP_015364900	1.6e-22	Diuraphis noxia
TRINITY_DN392_c0_g1_i1	XP_015364285	1.15e-104	Diuraphis noxia
TRINITY_DN3950_c0_g1_i3	XP_015375315	0	Diuraphis noxia
TRINITY_DN3953_c0_g1_i2	XP_029343394	0	Diuraphis noxia
TRINITY_DN3963_c0_g2_i3	XP_015372191	5.33e-148	Diuraphis noxia
TRINITY_DN39869_c0_g1_i1	EE571996	2.42e-112	Myzus persicae
TRINITY_DN3997_c0_g1_i1	XP_003241979	6.99e-145	Diuraphis noxia
TRINITY_DN3997_c0_g1_i4	XP_003241979	7.92e-152	Diuraphis noxia
TRINITY_DN4022_c0_g1_i2	XP_015376736	3.05e-73	Diuraphis noxia
TRINITY_DN4091_c0_g1_i1	XP_015379918	1.8e-123	Diuraphis noxia
TRINITY_DN4099_c0_g2_i1	ACYPI000731	4.14e-11	Acyrthosiphon pisum
TRINITY_DN4107_c0_g1_i1	XP_015369347	4.4e-120	Diuraphis noxia
TRINITY_DN4137_c0_g1_i1	XP_015377287	0	Diuraphis noxia
TRINITY_DN41381_c0_g1_i1	XP_026818209	1.26e-178	Diuraphis noxia
TRINITY_DN41458_c0_g1_i1	XP_015371266	0	Diuraphis noxia
TRINITY_DN41486_c0_g1_i1	KAE9531975	1.9e-160	Diuraphis noxia
TRINITY_DN41501_c0_g1_i1	XP_015367246	1.92e-105	Diuraphis noxia
TRINITY_DN41746_c0_g1_i1	XP_015369525	5.3e-133	Diuraphis noxia
TRINITY_DN4193_c0_g1_i3	XP_022171777	2.15e-38	Diuraphis noxia
TRINITY_DN4209_c0_g2_i1	XP_015373143	2.38e-68	Diuraphis noxia
TRINITY_DN4213_c0_g1_i1	XP_015374910	1.9e-71	Diuraphis noxia
TRINITY_DN4213_c0_g1_i2	XP_015374910	7.9e-64	Diuraphis noxia
TRINITY_DN42339_c0_g1_i1	XP_015365890	6.77e-122	Diuraphis noxia
TRINITY_DN426_c0_g1_i1	ACYPI002964	1.81e-72	Acyrthosiphon pisum
TRINITY_DN426_c0_g1_i13	ACYPI004113	7.16e-55	Acyrthosiphon pisum
TRINITY_DN426_c0_g1_i14	ACYPI002964	3.35e-75	Acyrthosiphon pisum
TRINITY_DN426_c0_g1_i2	ACYPI004113	1.99e-61	Acyrthosiphon pisum
TRINITY_DN426_c0_g1_i8	ACYPI002964	5.26e-68	Acyrthosiphon pisum
TRINITY_DN426_c0_g1_i9	ACYPI002964	8.71e-75	Acyrthosiphon pisum
TRINITY_DN4277_c0_g1_i3	XP_015366699	0	Diuraphis noxia
TRINITY_DN427_c0_g1_i1	XP_015368774	0	Diuraphis noxia
TRINITY_DN427_c0_g2_i1	XP_015379504	0	Diuraphis noxia
TRINITY_DN4285_c0_g1_i1	XP_015366741	3.57e-141	Diuraphis noxia
TRINITY_DN42_c0_g3_i1	XP_015372178	9.71e-121	Diuraphis noxia
TRINITY_DN4304_c1_g2_i1	XP_015367744	5.59e-115	Diuraphis noxia
TRINITY_DN43133_c0_g1_i1	XP_015376129	1.14e-10	Diuraphis noxia
TRINITY_DN4335_c0_g1_i1	NP_001156259	0	Diuraphis noxia
TRINITY_DN433_c0_g2_i1	XP_026280450	6.11e-34	Diuraphis noxia
TRINITY_DN4400_c0_g1_i1	XP_015364985	2.2e-119	Diuraphis noxia
TRINITY_DN4400_c0_g1_i2	XP_015364985	1.95e-175	Diuraphis noxia
TRINITY_DN4407_c0_g1_i1	NP_001156287	1.34e-90	Diuraphis noxia
TRINITY_DN4463_c0_g2_i1	XP_015366862	0	Diuraphis noxia
TRINITY_DN4491_c0_g1_i3	XP_027844374	1.24e-32	Diuraphis noxia
TRINITY_DN4505_c1_g2_i1	XP_026810455	3.13e-80	Diuraphis noxia
TRINITY_DN4505_c1_g2_i2	XP_026810455	3.89e-176	Diuraphis noxia
TRINITY_DN45380_c0_g1_i1	XP_015371913	2.21e-160	Diuraphis noxia
TRINITY_DN45627_c0_g1_i1	XP_015374538	4.95e-21	Diuraphis noxia
TRINITY_DN45668_c0_g1_i1	ACYPI006570	3.04e-147	Acyrthosiphon pisum
TRINITY_DN4579_c0_g1_i1	XP_015371589	0	Diuraphis noxia
TRINITY_DN4606_c0_g1_i1	XP_003245150	2.81e-144	Diuraphis noxia
TRINITY_DN4669_c0_g1_i1	XP_015366038	5.32e-27	Diuraphis noxia
TRINITY_DN46719_c0_g1_i1	XP_015364024	2.31e-25	Diuraphis noxia
TRINITY_DN46_c0_g1_i1	XP_015374538	3.18e-25	Diuraphis noxia
TRINITY_DN46_c0_g1_i3	XP_015374538	6.57e-27	Diuraphis noxia
TRINITY_DN4709_c0_g1_i1	XP_015368639	0	Diuraphis noxia
TRINITY_DN4734_c0_g1_i1	ACYPI56566	4.06e-49	Acyrthosiphon pisum
TRINITY_DN47425_c0_g1_i1	XP_015365896	1.68e-154	Diuraphis noxia
TRINITY_DN4746_c0_g2_i1	XP_022175927	0	Diuraphis noxia
TRINITY_DN4769_c0_g1_i1	XP_015369951	8.14e-89	Diuraphis noxia
TRINITY_DN4798_c0_g1_i1	XP_015365331	7.99e-151	Diuraphis noxia
TRINITY_DN482_c0_g1_i2	ACYPI005607	0	Acyrthosiphon pisum
TRINITY_DN482_c0_g1_i3	ACYPI005607	0	Acyrthosiphon pisum
TRINITY_DN4857_c0_g1_i1	ACYPI003278	9.26e-117	Acyrthosiphon pisum
TRINITY_DN4910_c0_g2_i4	XP_015371279	0	Diuraphis noxia
TRINITY_DN4910_c2_g1_i1	XP_015364258	0	Diuraphis noxia
TRINITY_DN4913_c0_g2_i2	KAF0762348	1.86e-100	Diuraphis noxia
TRINITY_DN4918_c0_g1_i1	XP_015368151	0	Diuraphis noxia
TRINITY_DN4955_c0_g1_i1	XP_015365779	8.37e-116	Diuraphis noxia
TRINITY_DN4970_c1_g1_i1	XP_022181759	8.18e-149	Diuraphis noxia
TRINITY_DN4_c0_g1_i2	XP_015375929	0	Diuraphis noxia
TRINITY_DN508_c0_g2_i1	NP_001155662	4.88e-101	Diuraphis noxia
TRINITY_DN5097_c0_g1_i1	XP_015367755	3.36e-161	Diuraphis noxia
TRINITY_DN5097_c0_g1_i2	XP_015367755	2.8e-151	Diuraphis noxia
TRINITY_DN516_c0_g1_i5	XP_015374712	2.1e-152	Diuraphis noxia
TRINITY_DN5176_c1_g1_i1	XP_022169250	0	Diuraphis noxia
TRINITY_DN525_c0_g1_i1	ACYPI28962	0	Acyrthosiphon pisum
TRINITY_DN525_c0_g1_i3	ACYPI28962	0	Acyrthosiphon pisum
TRINITY_DN5372_c0_g1_i2	ACYPI000817	3.67e-153	Acyrthosiphon pisum
TRINITY_DN5374_c0_g1_i3	NP_001155387	9.98e-35	Diuraphis noxia
TRINITY_DN5420_c0_g1_i1	XP_015363273	1.77e-141	Diuraphis noxia
TRINITY_DN5420_c0_g1_i2	XP_015363273	7.22e-125	Diuraphis noxia
TRINITY_DN5422_c0_g1_i2	XP_003245168	7.75e-14	Diuraphis noxia
TRINITY_DN5450_c1_g1_i1	ACYPI007757	3.08e-116	Acyrthosiphon pisum
TRINITY_DN5459_c0_g1_i1	XP_015369525	2.76e-36	Diuraphis noxia
TRINITY_DN549_c0_g1_i3	ACYPI001680	1.93e-39	Acyrthosiphon pisum
TRINITY_DN54_c0_g1_i1	XP_015368209	4.3e-150	Diuraphis noxia
TRINITY_DN550_c0_g1_i1	XP_015365530	0	Diuraphis noxia
TRINITY_DN552_c0_g1_i1	XP_015367231	2.38e-55	Diuraphis noxia
TRINITY_DN552_c0_g1_i2	XP_015367231	2.38e-55	Diuraphis noxia
TRINITY_DN5579_c0_g1_i1	XP_015370545	3.11e-81	Diuraphis noxia
TRINITY_DN5580_c0_g1_i1	XP_022167211	0	Diuraphis noxia
TRINITY_DN5580_c0_g1_i2	XP_022167211	0	Diuraphis noxia
TRINITY_DN5601_c0_g1_i1	ACYPI002964	1.3e-33	Acyrthosiphon pisum
TRINITY_DN5601_c0_g1_i3	ACYPI002964	7.34e-33	Acyrthosiphon pisum
TRINITY_DN5607_c0_g1_i2	XP_015369016	0	Diuraphis noxia
TRINITY_DN5724_c0_g1_i1	EE571834	8.06e-21	Myzus persicae
TRINITY_DN5732_c0_g1_i1	XP_015370974	2.91e-26	Diuraphis noxia
TRINITY_DN574_c0_g2_i2	XP_001947661	6.18e-114	Diuraphis noxia
TRINITY_DN585_c0_g2_i1	XP_022160514	3.56e-130	Diuraphis noxia
TRINITY_DN58_c0_g1_i1	EE264538	4.99e-13	Myzus persicae
TRINITY_DN5918_c0_g1_i1	XP_015366111	6.75e-104	Diuraphis noxia
TRINITY_DN5923_c0_g1_i1	XP_015374869	1.95e-169	Diuraphis noxia
TRINITY_DN5923_c0_g1_i2	XP_015374869	3.14e-60	Diuraphis noxia
TRINITY_DN5976_c0_g1_i2	XP_015374989	8.31e-128	Diuraphis noxia
TRINITY_DN601_c1_g1_i1	ACYPI009500	1.08e-157	Acyrthosiphon pisum
TRINITY_DN6047_c0_g1_i1	XP_022183586	2.19e-56	Diuraphis noxia
TRINITY_DN60_c0_g1_i1	XP_015363408	9.58e-14	Diuraphis noxia
TRINITY_DN60_c0_g2_i1	XP_015363408	1.89e-10	Diuraphis noxia
TRINITY_DN60_c0_g4_i1	XP_015363408	5.29e-38	Diuraphis noxia
TRINITY_DN60_c0_g7_i1	XP_015363408	3.26e-60	Diuraphis noxia
TRINITY_DN613_c0_g1_i1	XP_003241011	0	Diuraphis noxia
TRINITY_DN613_c0_g1_i2	XP_003241011	0	Diuraphis noxia
TRINITY_DN613_c0_g1_i4	XP_003241011	0	Diuraphis noxia
TRINITY_DN613_c0_g1_i5	XP_003241011	0	Diuraphis noxia
TRINITY_DN613_c0_g1_i7	XP_003241011	0	Diuraphis noxia
TRINITY_DN613_c0_g1_i9	XP_003241011	0	Diuraphis noxia
TRINITY_DN6143_c0_g1_i1	XP_001945043	0	Diuraphis noxia
TRINITY_DN616_c0_g1_i1	XP_015371589	0	Diuraphis noxia
TRINITY_DN616_c0_g1_i2	XP_015371589	0	Diuraphis noxia
TRINITY_DN616_c0_g3_i1	XP_015371589	0	Diuraphis noxia
TRINITY_DN61_c1_g1_i1	XP_015374538	2.5e-50	Diuraphis noxia
TRINITY_DN6265_c0_g1_i1	XP_022173158	1.84e-95	Diuraphis noxia
TRINITY_DN6296_c0_g1_i1	XP_015364900	0	Diuraphis noxia
TRINITY_DN630_c3_g1_i1	KAF0759730	1.34e-12	Diuraphis noxia
TRINITY_DN6321_c0_g1_i1	XP_022167632	2.9e-65	Diuraphis noxia
TRINITY_DN632_c0_g1_i1	XP_015364619	0	Diuraphis noxia
TRINITY_DN6358_c0_g1_i3	ACYPI002296	5.19e-81	Acyrthosiphon pisum
TRINITY_DN636_c0_g1_i1	XP_015371539	4.19e-99	Diuraphis noxia
TRINITY_DN636_c0_g1_i2	XP_015371539	4.19e-99	Diuraphis noxia
TRINITY_DN650_c0_g2_i2	ACYPI007076	5.05e-34	Acyrthosiphon pisum
TRINITY_DN650_c0_g2_i3	ACYPI007076	5.05e-34	Acyrthosiphon pisum
TRINITY_DN65_c1_g1_i1	XP_015370389	4.53e-61	Diuraphis noxia
TRINITY_DN6631_c0_g1_i2	EE265068	2.57e-74	Myzus persicae
TRINITY_DN6724_c0_g3_i5	XP_015375001	3.06e-119	Diuraphis noxia
TRINITY_DN6820_c0_g1_i1	XP_015364900	1.2e-25	Diuraphis noxia
TRINITY_DN6837_c1_g1_i3	ACYPI001271	2.38e-29	Acyrthosiphon pisum
TRINITY_DN6837_c1_g1_i4	ACYPI001271	8.39e-57	Acyrthosiphon pisum
TRINITY_DN6837_c1_g3_i2	ACYPI001271	1.8e-66	Acyrthosiphon pisum
TRINITY_DN6868_c0_g1_i1	EE264878	1.77e-138	Myzus persicae
TRINITY_DN686_c0_g1_i4	XP_015368831	0	Diuraphis noxia
TRINITY_DN688_c0_g1_i1	XP_015371016	1.89e-91	Diuraphis noxia
TRINITY_DN6987_c0_g1_i1	XP_015363407	6.18e-103	Diuraphis noxia
TRINITY_DN6_c0_g1_i2	KAF0772380	0	Diuraphis noxia
TRINITY_DN7004_c0_g1_i1	ES224841	3.77e-91	Myzus persicae
TRINITY_DN7057_c0_g1_i1	XP_015371107	4.74e-101	Diuraphis noxia
TRINITY_DN7093_c0_g3_i1	XP_015374364	9.65e-112	Diuraphis noxia
TRINITY_DN71_c0_g2_i1	ACYPI007406	1.25e-90	Acyrthosiphon pisum
TRINITY_DN7209_c0_g1_i2	XP_022173236	3.23e-102	Diuraphis noxia
TRINITY_DN721_c0_g2_i1	XP_015370791	4.83e-25	Diuraphis noxia
TRINITY_DN724_c0_g1_i3	XP_015379719	1.14e-19	Diuraphis noxia
TRINITY_DN725_c0_g2_i1	XP_022163047	1.88e-168	Diuraphis noxia
TRINITY_DN731_c0_g1_i1	XP_015371508	0	Diuraphis noxia
[truncated: 444 more rows]

## Sheet: NymphEffectors
Supplementary File 2: Total effectors in nymphs
[truncated: 421 more rows]

[truncated: 2 more sheets: DEEffectors(Nymph), NymphEffectorsBlastP]
