# Supplementary material for: Comparative transcriptomics of a generalist aphid, Myzus persicae and a specialist aphid, Lipaphis erysimi reveals molecular signatures associated with diversity of their feeding behaviour and other attributes
Source: Front Plant Sci. 2024 Dec 2;15:1415628. doi: 10.3389/fpls.2024.1415628 (PMC11648428; doi:10.3389/fpls.2024.1415628)
Supplement: Supplementary file 10 [file DataSheet3.xlsx]

## Sheet: Rt_PCR_primer
Supplementary File 3: RT-PCR Primer Details
Transcript Id	Differential Expression status (from transcriptome data)	Forwarad Primer sequence	Reverse Primer sequence	Annotation	Gene Ontology
TRINITY_DN4627_c0_g1_i1	endogenous	CCATTCTTGATAAGTTGTACACGG	GCACATTTGGGAACAAGATGG	40S ribosomal protein S23 [Diaphorina citri]	P:translation; F:structural constituent of ribosome; C:small ribosomal subunit
TRINITY_GG_1281_c1_g1_i17	upregulated	CAAGAGAAGGCGGTGGCTAC	ACATTTCTCACCAAACGATCTTGCA	plasma membrane calcium-transporting ATPase 2 isoform X1 [Myzus persicae]	P:calcium ion transmembrane transport; F:P-type calcium transporter activity; F:ATP binding; F:ATP hydrolysis activity; C:plasma membrane
TRINITY_GG_1856_c11_g1_i1	upregulated	CTTCAGTTATATATACTCACCC	AACTTTAATGAAACCATCAGT	dihydrolipoyl dehydrogenase, mitochondrial [Myzus persicae]	P:cell redox homeostasis; F:dihydrolipoyl dehydrogenase activity; F:flavin adenine dinucleotide binding
TRINITY_GG_4338_c8_g1_i2	upregulated	GAGGAACGTCTGTGGTTGAC	GAAACATCTGTTGGAAACGATTCTG	capon-like protein isoform X2 [Myzus persicae]	P:localization
TRINITY_DN714_c0_g1_i6	upregulated	CAACCAAAAACCAAAAATGGG	TAACAGTTCATCAATTGGTTGG	uncharacterized protein LOC111026270 [Myzus persicae]	0
TRINITY_91_c0_g1_i1	upregulated	CGCCTAAGGAAGCTGCCAAG	CTTGTTGTCCTGGGTAGTATCCGTTAC	endocuticle structural glycoprotein SgAbd-2-like isoform X2 [Myzus persicae]	F:structural constituent of cuticle
TRINITY_DN354_c0_g2_i1	downregulated	TATGGGACGGGCTTGTCGAC	TGACCGCCCATACCCAGTC	repetitive proline-rich cell wall protein 2-like [Myzus persicae]	0
TRINITY_DN1411_c0_g2_i1	downregulated	GAAGCCGATGGTTCCACC	TTTGTAGACCGGGGCTGG	cuticular protein 41 precursor [Acyrthosiphon pisum]	F:structural constituent of cuticle; C:DNA-directed RNA polymerase complex
TRINITY_DN5469_c0_g1_i1	downregulated	ATTCCACGAGTTTACCATCAACC	TACGGACCAATCGAAGCAAC	cathepsin B-like cysteine proteinase 4 isoform X2 [Diuraphis noxia]	P:proteolysis; P:regulation of catalytic activity; F:cysteine-type endopeptidase activity
TRINITY_DN192_c2_g1_i10	downregulated	TCACACCACCAAAAACTGG	ATCACGTTCTTCTTTTTGGC	dna-directed rna polymerase ii subunit rpb1-like	F:structural constituent of cuticle
TRINITY_DN2330_c0_g1_i1	downregulated	GGTTGGGACAGGATATTCATTACGACC	TGTGCCATTCCCAGTTGGGA	protein yellow [Nilaparvata lugens]	0
TRINITY_GG_5521_c2_g1_i1	upregulated	TGTGCCGTTTTACGGTAGC	TTCCTCTTCCTTGTGCGC	protein disulfide-isomerase A3 , effector	0
TRINITY_7609_c1_g1_i1	upregulated	ATCATGTTGGACCGTCTCCA	GGTGCCAAAAAAGAGCTGAGATC	effector	0
TRINITY_DN121_c3_g1_i2	downregulated	TAAATACATCATTCAGTAAGTACATGCC	AATGTTAGCGGGTGTTGGTTC	effector	0
TRINITY_2422_c0_g1_i1	upregulated	TCCACTTTTCTGATGCTGGC	ATACATGCAAACTGTGACTGC	-	P:reproductive process; P:chromosome organization; F:nucleic acid binding; F:RNA helicase activity; F:ATP binding; F:hydrolase activity
